# Supplementary material for: Bis(l-leucinium) hexa­chlorido­stannate(IV) dihydrate
Source: IUCrdata. 2025 Aug 15;10(Pt 8):x250676. doi: 10.1107/S2414314625006765 (PMC12412679; doi:10.1107/S2414314625006765)
Supplement: Supplementary file 1 [file x-10-x250676-sup1.cif]

##############################################################################
#                                                                            #
# This CIF contains the data for a data article accepted for                 #
# publication in IUCrData. It conforms to the requirements of                #
# Notes for Authors for IUCrData, and has been                               #
# peer reviewed under the auspices of IUCrData.                              #
#                                                                            #
# Full details of the Crystallographic Information File format               #
# are given in the paper "The Crystallographic Information File (CIF):       #
# a New Standard Archive File for Crystallography" by S. R. Hall, F. H.      #
# Allen and I. D. Brown [Acta Cryst. (1991), A47, 655-685].                  #
#                                                                            #
# The current version of the core CIF dictionary is obtainable from          #
# ftp://ftp.iucr.org/pub/cif_core.dic.                                       #
#                                                                            #
# Software is freely available for graphical display of the structure(s)     #
# in this CIF. For information consult the CIF software page                 #
# http://www.iucr.org/resources/cif/software.                                #
#                                                                            #
# This file may be used for bona fide research purposes within the           #
# scientific community so long as proper attribution is given to the data    # 
# article from which it was obtained.                                        #
#                                                                            #
##############################################################################
data_I
_audit_creation_method
;
Olex2 1.5
(compiled 2025.04.05 svn.rf049d14d for OlexSys, GUI svn.r7217)
;
_journal_date_recd_electronic     2025-07-20
_journal_date_accepted     2025-07-29
_journal_name_full     'IUCrData'
_journal_year     2025
_journal_volume     10
_journal_issue      1
_journal_page_first     0
_journal_page_last     0
_journal_paper_category     HM
_journal_paper_doi     10.1107/S2414314625006765
_journal_coeditor_code     HB4529
_publ_contact_author_name     'Rochdi Ghallab'
_publ_contact_author_address
;
Laboratoire de technologie des mat\'eriaux avanc\'es, Ecole Nationale Polytechnique de Constantine, Alg\'erie.
;
_publ_contact_author_email     'rochdi.ghallab@gmail.com'
_publ_contact_author_fax     ?
_publ_contact_author_phone     ?
_publ_section_title
;
Bis(<i>L</i>-leucinium) hexachloridostannate(IV) dihydrate
;
loop_
    _publ_author_name
    _publ_author_footnote
    _publ_author_address
    'Ghallab, Rochdi' .
;
Laboratoire de Technologie des Mat\'eriaux Avanc\'es,
Ecole Nationale Polytechnique de Constantine, Algeria
;
    'Kemmouche, Amina' .
;
Ecole Nationale Superieure de Biotechnologie de Constantine,
Algeria
;
    'Boutebdja, Mehdi' .
;
Laboratoire de Technologie des Mat\'eriaux Avanc\'es,
Ecole Nationale Polytechnique de Constantine, Algeria
;
    'Golhen, St\'ephane' .
;
Univ Rennes, CNRS, ISCR (Institut des Sciences Chimiques de Rennes), 35042
Rennes, France
;
_publ_section_synopsis
;
The <i>L</i>-leucinium cations in the title compound adopt extended
conformations that maximize the separation between the methyl groups
[--CH(CH~3~)~2~] and the polar NH~3~^+^ and COOH groups.
;
_chemical_name_systematic
;
Bis(<i>L</i>-leucinium) hexachloridostannate(IV) dihydrate
;
_chemical_name_common     ?
_chemical_formula_moiety     '2(C6 H14 N O2 +), Cl6 Sn 2-, 2(H2 O)'
_chemical_formula_sum     'C12 H32 Cl6 N2 O6 Sn'
_chemical_formula_iupac     '(C6 H14 N O2)2 [Sn Cl6], 2H2 O'
_chemical_formula_weight     631.78
_chemical_melting_point     ?
_chemical_absolute_configuration     syn
_symmetry_space_group_name_hall     P2yb
_space_group_crystal_system     monoclinic
_space_group_name_H-M_alt     'P 1 21 1'
_space_group_name_Hall     'P 2yb'
loop_
    _space_group_symop_operation_xyz
    'x, y, z'
    '-x, y+1/2, -z'
_cell_length_a     10.9838(11)
_cell_length_b     10.7837(11)
_cell_length_c     10.8556(11)
_cell_angle_alpha     90
_cell_angle_beta     102.316(4)
_cell_angle_gamma     90
_cell_volume     1256.2(2)
_cell_formula_units_Z     2
_cell_measurement_reflns_used     5406
_cell_measurement_theta_min     2.39
_cell_measurement_theta_max     27.48
_cell_measurement_temperature     150.15
_cell_special_details     ?
_exptl_crystal_description     block
_exptl_crystal_colour     white
_exptl_crystal_size_max     0.17
_exptl_crystal_size_mid     0.13
_exptl_crystal_size_min     0.11
_exptl_crystal_density_diffrn     1.670
_exptl_crystal_density_meas     ?
_exptl_crystal_density_method     ?
_exptl_crystal_F_000     636
_exptl_absorpt_coefficient_mu     1.683
_exptl_absorpt_correction_type     multi-scan
_exptl_absorpt_process_details
;
(SADABS; Krause <i>et al.</i>,  2015)
;
_exptl_absorpt_correction_T_min     0.769
_exptl_absorpt_correction_T_max     0.831
_diffrn_ambient_temperature     150.15
_diffrn_source     'Enraf Nonius FR590'
_diffrn_radiation_type     MoK\a
_diffrn_radiation_wavelength     0.71073
_diffrn_measurement_device_type     'D8 VENTURE Bruker AXS'
_diffrn_measurement_method     'CCD rotation images, thick slices'
_diffrn_detector_area_resol_mean     ?
_diffrn_reflns_number     13707
_diffrn_reflns_av_R_equivalents     0.0242
_diffrn_reflns_av_unetI/netI     0.0268
_diffrn_reflns_theta_min     1.920
_diffrn_reflns_theta_max     27.468
_diffrn_reflns_theta_full     25.242
_diffrn_measured_fraction_theta_max     0.997
_diffrn_measured_fraction_theta_full     0.998
_diffrn_reflns_limit_h_min     -14
_diffrn_reflns_limit_h_max     14
_diffrn_reflns_limit_k_min     -12
_diffrn_reflns_limit_k_max     13
_diffrn_reflns_limit_l_min     -14
_diffrn_reflns_limit_l_max     14
_refine_special_details
;
Hydrogen atom positions were located in the difference Fourier map, then placed
in idealized positions and refined using a riding model, with their
displacement parameters set relative to those of their parent atoms. Key
experimental parameters and refinement details are provided in the
accompanying table.
;
_reflns_number_total     5560
_reflns_number_gt     5406
_reflns_threshold_expression     'I > 2\s(I)'
_refine_ls_structure_factor_coef     Fsqd
_refine_ls_matrix_type     full
_refine_ls_R_factor_all     0.0222
_refine_ls_R_factor_gt     0.0211
_refine_ls_wR_factor_gt     0.0506
_refine_ls_wR_factor_ref     0.0515
_refine_ls_goodness_of_fit_ref     1.077
_refine_ls_restrained_S_all     1.077
_refine_ls_number_reflns     5560
_refine_ls_number_parameters     255
_refine_ls_number_restraints     1
_refine_ls_hydrogen_treatment     constr
_refine_ls_weighting_scheme     calc
_refine_ls_weighting_details
              'w=1/[\s^2^(Fo^2^)+(0.0152P)^2^+0.9168P] where P=(Fo^2^+2Fc^2^)/3'
_atom_sites_solution_primary     ?
_atom_sites_solution_secondary     ?
_refine_ls_shift/su_max     0.001
_refine_ls_shift/su_mean     0.000
_refine_diff_density_max     1.142
_refine_diff_density_min     -0.964
_refine_ls_extinction_method     none
_refine_ls_extinction_coef     .
_refine_ls_abs_structure_details
;
Flack <i>x</i> determined using 2423 quotients
[(<i>I</i>^+^)-(<i>I</i>^-^)]/[(<i>I</i>^+^)+(<i>I</i>^-^)]
(Parsons <i>et al.</i>,  2013)
;
_refine_ls_abs_structure_Flack     -0.004(10)
loop_
    _atom_type_symbol
    _atom_type_description
    _atom_type_scat_dispersion_real
    _atom_type_scat_dispersion_imag
    _atom_type_scat_source
    'C' 'C' 0.0033 0.0016
                         'International Tables Vol C Tables 4.2.6.8 and 6.1.1.4'
    'H' 'H' 0.0000 0.0000
                         'International Tables Vol C Tables 4.2.6.8 and 6.1.1.4'
    'Cl' 'Cl' 0.1484 0.1585
                         'International Tables Vol C Tables 4.2.6.8 and 6.1.1.4'
    'N' 'N' 0.0061 0.0033
                         'International Tables Vol C Tables 4.2.6.8 and 6.1.1.4'
    'O' 'O' 0.0106 0.0060
                         'International Tables Vol C Tables 4.2.6.8 and 6.1.1.4'
    'Sn' 'Sn' -0.6537 1.4246
                         'International Tables Vol C Tables 4.2.6.8 and 6.1.1.4'
_computing_data_collection
;
APEX2 (Bruker, 2014)
;
_computing_cell_refinement
;
SAINT (Bruker, 2014)
;
_computing_data_reduction
;
SAINT (Bruker, 2014)
;
_computing_structure_solution
;
<i>SHELXT2018/2</i> (Sheldrick, 2015a)
;
_computing_structure_refinement
;
<i>SHELXL2019/3</i> (Sheldrick, 2015b)
;
_computing_molecular_graphics
;
Olex2 1.5 (Dolomanov <i>et al.</i>,  2009)
;
_computing_publication_material
;
Olex2 1.5 (Dolomanov <i>et al.</i>,  2009)
;
loop_
    _atom_site_type_symbol
    _atom_site_label
    _atom_site_fract_x
    _atom_site_fract_y
    _atom_site_fract_z
    _atom_site_U_iso_or_equiv
    _atom_site_adp_type
    _atom_site_calc_flag
    _atom_site_occupancy
    _atom_site_disorder_assembly
    _atom_site_disorder_group
    Sn Sn1 0.49452(2) 0.82589(8) 0.24933(3) 0.01803(6) Uani d 1 . .
    Cl Cl5 0.50217(10) 0.62101(9) 0.15898(10) 0.0274(2) Uani d 1 . .
    Cl Cl2 0.58501(10) 0.74656(10) 0.45596(10) 0.0300(2) Uani d 1 . .
    Cl Cl4 0.40557(10) 0.90459(10) 0.04246(10) 0.0279(2) Uani d 1 . .
    Cl Cl1 0.28821(10) 0.78517(11) 0.28989(12) 0.0362(3) Uani d 1 . .
    Cl Cl6 0.48614(11) 1.03090(9) 0.33714(10) 0.0285(2) Uani d 1 . .
    Cl Cl3 0.70110(9) 0.86564(11) 0.21024(11) 0.0332(3) Uani d 1 . .
    O O2B 0.6272(3) 0.2663(3) 0.2471(3) 0.0309(7) Uani d 1 . .
    O O1B 0.8180(2) 0.3081(4) 0.2165(3) 0.0317(7) Uani d 1 . .
    H H1B 0.805837 0.244024 0.171470 0.048 Uiso calc 1 . .
    O O2W 0.7671(3) 0.1178(4) 0.0630(3) 0.0370(8) Uani d 1 . .
    H H2WA 0.741271 0.045743 0.083037 0.055 Uiso d 1 . .
    H H2WB 0.721040 0.133722 -0.010916 0.055 Uiso d 1 . .
    O O1A 0.1824(3) 0.3717(3) 0.2622(3) 0.0356(9) Uani d 1 . .
    H H1A 0.201961 0.416162 0.327006 0.053 Uiso calc 1 . .
    N N1B 0.6272(3) 0.4429(4) 0.4137(3) 0.0211(7) Uani d 1 . .
    H H1BA 0.558359 0.422507 0.354275 0.025 Uiso calc 1 . .
    H H1BB 0.618522 0.521155 0.442085 0.025 Uiso calc 1 . .
    H H1BC 0.636197 0.388650 0.479181 0.025 Uiso calc 1 . .
    O O1W 0.2364(3) 0.5357(4) 0.4443(3) 0.0368(8) Uani d 1 . .
    H H1WA 0.295281 0.499525 0.498906 0.055 Uiso d 1 . .
    H H1WB 0.267860 0.596358 0.408457 0.055 Uiso d 1 . .
    N N1A 0.3796(3) 0.2222(4) 0.0820(3) 0.0245(8) Uani d 1 . .
    H H1AA 0.375746 0.212276 -0.001998 0.029 Uiso calc 1 . .
    H H1AB 0.399377 0.148537 0.122200 0.029 Uiso calc 1 . .
    H H1AC 0.438963 0.279448 0.113534 0.029 Uiso calc 1 . .
    C C4A 0.1241(3) 0.0902(4) -0.0217(4) 0.0235(9) Uani d 1 . .
    H H4A 0.199029 0.069140 -0.056190 0.028 Uiso calc 1 . .
    O O2A 0.3855(3) 0.3808(4) 0.2660(3) 0.0297(7) Uani d 1 . .
    C C1B 0.7214(3) 0.3273(7) 0.2674(3) 0.0214(7) Uani d 1 . .
    C C5B 0.9132(4) 0.6561(5) 0.4828(5) 0.0380(11) Uani d 1 . .
    H H5BA 0.924071 0.725335 0.542663 0.057 Uiso calc 1 . .
    H H5BB 0.843498 0.673945 0.412213 0.057 Uiso calc 1 . .
    H H5BC 0.989605 0.645129 0.451034 0.057 Uiso calc 1 . .
    C C5A 0.0377(4) 0.1692(5) -0.1179(4) 0.0342(10) Uani d 1 . .
    H H5AA 0.015946 0.124339 -0.198095 0.051 Uiso calc 1 . .
    H H5AB 0.079523 0.247040 -0.130280 0.051 Uiso calc 1 . .
    H H5AC -0.038261 0.187265 -0.087508 0.051 Uiso calc 1 . .
    C C6B 0.9955(4) 0.5050(5) 0.6554(4) 0.0411(12) Uani d 1 . .
    H H6BA 1.068981 0.487570 0.620531 0.062 Uiso calc 1 . .
    H H6BB 0.974653 0.431433 0.699814 0.062 Uiso calc 1 . .
    H H6BC 1.013350 0.574610 0.714509 0.062 Uiso calc 1 . .
    C C6A 0.0592(4) -0.0310(4) 0.0008(5) 0.0313(9) Uani d 1 . .
    H H6AA -0.014605 -0.012152 0.034615 0.047 Uiso calc 1 . .
    H H6AB 0.116771 -0.082361 0.061285 0.047 Uiso calc 1 . .
    H H6AC 0.034027 -0.075865 -0.079050 0.047 Uiso calc 1 . .
    C C3A 0.1681(3) 0.1569(4) 0.1045(3) 0.0240(7) Uani d 1 . .
    H H3AA 0.093960 0.187346 0.133558 0.029 Uiso calc 1 . .
    H H3AB 0.210690 0.095956 0.167339 0.029 Uiso calc 1 . .
    C C4B 0.8860(4) 0.5380(5) 0.5489(4) 0.0274(9) Uani d 1 . .
    H H4B 0.811157 0.552556 0.585628 0.033 Uiso calc 1 . .
    C C2A 0.2556(3) 0.2656(4) 0.1022(3) 0.0219(7) Uani d 1 . .
    H H2A 0.217645 0.319994 0.029534 0.026 Uiso calc 1 . .
    C C3B 0.8591(3) 0.4281(4) 0.4578(3) 0.0235(7) Uani d 1 . .
    H H3BA 0.930140 0.418688 0.415750 0.028 Uiso calc 1 . .
    H H3BB 0.854849 0.351957 0.507577 0.028 Uiso calc 1 . .
    C C2B 0.7402(3) 0.4372(3) 0.3568(3) 0.0198(7) Uani d 1 . .
    H H2B 0.743701 0.514475 0.306735 0.024 Uiso calc 1 . .
    C C1A 0.2819(3) 0.3453(5) 0.2205(4) 0.0206(10) Uani d 1 . .
loop_
    _atom_site_aniso_label
    _atom_site_aniso_U_11
    _atom_site_aniso_U_22
    _atom_site_aniso_U_33
    _atom_site_aniso_U_12
    _atom_site_aniso_U_13
    _atom_site_aniso_U_23
    Sn1 0.02014(10) 0.01690(10) 0.01714(9) 0.00183(9) 0.00416(6) 0.00103(6)
    Cl5 0.0400(5) 0.0191(5) 0.0216(5) 0.0049(4) 0.0034(4) -0.0014(4)
    Cl2 0.0463(6) 0.0236(6) 0.0180(5) 0.0054(4) 0.0025(4) 0.0018(5)
    Cl4 0.0347(5) 0.0249(6) 0.0208(5) 0.0069(4) -0.0017(4) 0.0037(5)
    Cl1 0.0262(5) 0.0373(7) 0.0479(7) -0.0030(4) 0.0144(4) 0.0040(5)
    Cl6 0.0451(6) 0.0177(5) 0.0243(5) 0.0020(4) 0.0108(4) -0.0003(5)
    Cl3 0.0214(4) 0.0423(8) 0.0365(6) -0.0018(4) 0.0076(4) 0.0016(5)
    O2B 0.0273(14) 0.0302(17) 0.0378(17) -0.0067(13) 0.0124(12) -0.0103(15)
    O1B 0.0242(12) 0.043(2) 0.0310(14) -0.0022(13) 0.0118(10) -0.0100(15)
    O2W 0.0369(17) 0.040(2) 0.0329(18) 0.0103(15) 0.0050(14) -0.0023(17)
    O1A 0.0240(13) 0.045(2) 0.0383(17) -0.0010(12) 0.0077(12) -0.0157(15)
    N1B 0.0181(14) 0.0225(18) 0.0216(16) 0.0006(13) 0.0017(12) -0.0006(15)
    O1W 0.0373(17) 0.040(2) 0.0320(18) 0.0051(15) 0.0046(14) -0.0062(17)
    N1A 0.0205(15) 0.028(2) 0.0271(18) -0.0009(14) 0.0086(13) -0.0004(16)
    C4A 0.0170(16) 0.028(2) 0.0248(19) 0.0019(14) 0.0029(14) -0.0025(16)
    O2A 0.0222(13) 0.0346(18) 0.0308(16) -0.0059(12) 0.0022(12) -0.0057(14)
    C1B 0.0194(14) 0.0223(18) 0.0229(16) 0.0035(19) 0.0052(12) 0.004(2)
    C5B 0.031(2) 0.033(3) 0.048(3) -0.0072(18) 0.0033(19) -0.004(2)
    C5A 0.032(2) 0.034(2) 0.033(2) -0.0001(18) -0.0029(17) 0.0020(19)
    C6B 0.028(2) 0.059(3) 0.033(2) 0.001(2) -0.0021(18) -0.004(2)
    C6A 0.026(2) 0.029(2) 0.038(2) -0.0026(17) 0.0049(17) -0.0039(18)
    C3A 0.0216(17) 0.0269(19) 0.0234(16) -0.0024(14) 0.0042(13) 0.0026(15)
    C4B 0.0179(17) 0.035(2) 0.028(2) -0.0027(16) 0.0015(14) -0.0082(18)
    C2A 0.0180(15) 0.0249(19) 0.0224(17) 0.0003(14) 0.0033(13) 0.0015(15)
    C3B 0.0169(15) 0.0259(19) 0.0264(17) 0.0040(13) 0.0016(14) 0.0011(14)
    C2B 0.0151(15) 0.0201(18) 0.0243(17) 0.0002(13) 0.0038(13) 0.0026(14)
    C1A 0.0209(15) 0.020(3) 0.0202(16) 0.0003(15) 0.0029(12) 0.0044(16)
_geom_special_details
;
 All esds (except the esd in the dihedral angle between two l.s. planes)
 are estimated using the full covariance matrix.  The cell esds are taken
 into account individually in the estimation of esds in distances, angles
 and torsion angles; correlations between esds in cell parameters are only
 used when they are defined by crystal symmetry.  An approximate (isotropic)
 treatment of cell esds is used for estimating esds involving l.s. planes.
;
loop_
    _geom_bond_atom_site_label_1
    _geom_bond_atom_site_label_2
    _geom_bond_site_symmetry_2
    _geom_bond_distance
    _geom_bond_publ_flag
    Sn1 Cl5 . 2.4259(13) ?
    Sn1 Cl2 . 2.4084(11) ?
    Sn1 Cl4 . 2.4045(11) ?
    Sn1 Cl1 . 2.4387(11) ?
    Sn1 Cl6 . 2.4171(14) ?
    Sn1 Cl3 . 2.4338(11) ?
    O2B C1B . 1.206(6) ?
    O1B H1B . 0.8400 ?
    O1B C1B . 1.313(4) ?
    O2W H2WA . 0.8700 ?
    O2W H2WB . 0.8700 ?
    O1A H1A . 0.8400 ?
    O1A C1A . 1.301(5) ?
    N1B H1BA . 0.9100 ?
    N1B H1BB . 0.9100 ?
    N1B H1BC . 0.9100 ?
    N1B C2B . 1.502(4) ?
    O1W H1WA . 0.8704 ?
    O1W H1WB . 0.8696 ?
    N1A H1AA . 0.9100 ?
    N1A H1AB . 0.9100 ?
    N1A H1AC . 0.9100 ?
    N1A C2A . 1.500(5) ?
    C4A H4A . 1.0000 ?
    C4A C5A . 1.515(6) ?
    C4A C6A . 1.533(6) ?
    C4A C3A . 1.532(5) ?
    O2A C1A . 1.202(5) ?
    C1B C2B . 1.517(7) ?
    C5B H5BA . 0.9800 ?
    C5B H5BB . 0.9800 ?
    C5B H5BC . 0.9800 ?
    C5B C4B . 1.523(7) ?
    C5A H5AA . 0.9800 ?
    C5A H5AB . 0.9800 ?
    C5A H5AC . 0.9800 ?
    C6B H6BA . 0.9800 ?
    C6B H6BB . 0.9800 ?
    C6B H6BC . 0.9800 ?
    C6B C4B . 1.522(6) ?
    C6A H6AA . 0.9800 ?
    C6A H6AB . 0.9800 ?
    C6A H6AC . 0.9800 ?
    C3A H3AA . 0.9900 ?
    C3A H3AB . 0.9900 ?
    C3A C2A . 1.519(5) ?
    C4B H4B . 1.0000 ?
    C4B C3B . 1.531(6) ?
    C2A H2A . 1.0000 ?
    C2A C1A . 1.521(6) ?
    C3B H3BA . 0.9900 ?
    C3B H3BB . 0.9900 ?
    C3B C2B . 1.518(5) ?
    C2B H2B . 1.0000 ?
loop_
    _geom_angle_atom_site_label_1
    _geom_angle_atom_site_label_2
    _geom_angle_atom_site_label_3
    _geom_angle_site_symmetry_1
    _geom_angle_site_symmetry_3
    _geom_angle
    _geom_angle_publ_flag
    Cl5 Sn1 Cl1 . . 91.30(5) ?
    Cl5 Sn1 Cl3 . . 88.62(4) ?
    Cl2 Sn1 Cl5 . . 90.58(5) ?
    Cl2 Sn1 Cl1 . . 89.00(4) ?
    Cl2 Sn1 Cl6 . . 90.02(4) ?
    Cl2 Sn1 Cl3 . . 90.58(4) ?
    Cl4 Sn1 Cl5 . . 89.20(4) ?
    Cl4 Sn1 Cl2 . . 179.56(5) ?
    Cl4 Sn1 Cl1 . . 91.38(4) ?
    Cl4 Sn1 Cl6 . . 90.20(5) ?
    Cl4 Sn1 Cl3 . . 89.04(4) ?
    Cl6 Sn1 Cl5 . . 179.40(5) ?
    Cl6 Sn1 Cl1 . . 88.77(4) ?
    Cl6 Sn1 Cl3 . . 91.32(5) ?
    Cl3 Sn1 Cl1 . . 179.57(6) ?
    C1B O1B H1B . . 109.5 ?
    H2WA O2W H2WB . . 104.5 ?
    C1A O1A H1A . . 109.5 ?
    H1BA N1B H1BB . . 109.5 ?
    H1BA N1B H1BC . . 109.5 ?
    H1BB N1B H1BC . . 109.5 ?
    C2B N1B H1BA . . 109.5 ?
    C2B N1B H1BB . . 109.5 ?
    C2B N1B H1BC . . 109.5 ?
    H1WA O1W H1WB . . 109.5 ?
    H1AA N1A H1AB . . 109.5 ?
    H1AA N1A H1AC . . 109.5 ?
    H1AB N1A H1AC . . 109.5 ?
    C2A N1A H1AA . . 109.5 ?
    C2A N1A H1AB . . 109.5 ?
    C2A N1A H1AC . . 109.5 ?
    C5A C4A H4A . . 108.3 ?
    C5A C4A C6A . . 110.2(3) ?
    C5A C4A C3A . . 112.6(4) ?
    C6A C4A H4A . . 108.3 ?
    C3A C4A H4A . . 108.3 ?
    C3A C4A C6A . . 109.1(3) ?
    O2B C1B O1B . . 125.1(6) ?
    O2B C1B C2B . . 122.5(3) ?
    O1B C1B C2B . . 112.4(4) ?
    H5BA C5B H5BB . . 109.5 ?
    H5BA C5B H5BC . . 109.5 ?
    H5BB C5B H5BC . . 109.5 ?
    C4B C5B H5BA . . 109.5 ?
    C4B C5B H5BB . . 109.5 ?
    C4B C5B H5BC . . 109.5 ?
    C4A C5A H5AA . . 109.5 ?
    C4A C5A H5AB . . 109.5 ?
    C4A C5A H5AC . . 109.5 ?
    H5AA C5A H5AB . . 109.5 ?
    H5AA C5A H5AC . . 109.5 ?
    H5AB C5A H5AC . . 109.5 ?
    H6BA C6B H6BB . . 109.5 ?
    H6BA C6B H6BC . . 109.5 ?
    H6BB C6B H6BC . . 109.5 ?
    C4B C6B H6BA . . 109.5 ?
    C4B C6B H6BB . . 109.5 ?
    C4B C6B H6BC . . 109.5 ?
    C4A C6A H6AA . . 109.5 ?
    C4A C6A H6AB . . 109.5 ?
    C4A C6A H6AC . . 109.5 ?
    H6AA C6A H6AB . . 109.5 ?
    H6AA C6A H6AC . . 109.5 ?
    H6AB C6A H6AC . . 109.5 ?
    C4A C3A H3AA . . 108.4 ?
    C4A C3A H3AB . . 108.4 ?
    H3AA C3A H3AB . . 107.5 ?
    C2A C3A C4A . . 115.3(3) ?
    C2A C3A H3AA . . 108.4 ?
    C2A C3A H3AB . . 108.4 ?
    C5B C4B H4B . . 108.5 ?
    C5B C4B C3B . . 111.9(4) ?
    C6B C4B C5B . . 110.6(4) ?
    C6B C4B H4B . . 108.5 ?
    C6B C4B C3B . . 108.8(4) ?
    C3B C4B H4B . . 108.5 ?
    N1A C2A C3A . . 111.1(3) ?
    N1A C2A H2A . . 107.9 ?
    N1A C2A C1A . . 106.5(3) ?
    C3A C2A H2A . . 107.9 ?
    C3A C2A C1A . . 115.4(3) ?
    C1A C2A H2A . . 107.9 ?
    C4B C3B H3BA . . 108.3 ?
    C4B C3B H3BB . . 108.3 ?
    H3BA C3B H3BB . . 107.4 ?
    C2B C3B C4B . . 115.8(3) ?
    C2B C3B H3BA . . 108.3 ?
    C2B C3B H3BB . . 108.3 ?
    N1B C2B C1B . . 106.5(3) ?
    N1B C2B C3B . . 111.4(3) ?
    N1B C2B H2B . . 108.6 ?
    C1B C2B C3B . . 113.0(3) ?
    C1B C2B H2B . . 108.6 ?
    C3B C2B H2B . . 108.6 ?
    O1A C1A C2A . . 113.3(3) ?
    O2A C1A O1A . . 125.4(4) ?
    O2A C1A C2A . . 121.3(4) ?
loop_
    _geom_torsion_atom_site_label_1
    _geom_torsion_atom_site_label_2
    _geom_torsion_atom_site_label_3
    _geom_torsion_atom_site_label_4
    _geom_torsion_site_symmetry_1
    _geom_torsion_site_symmetry_2
    _geom_torsion_site_symmetry_3
    _geom_torsion_site_symmetry_4
    _geom_torsion
    _geom_torsion_publ_flag
    O2B C1B C2B N1B . . . . 3.6(6) ?
    O2B C1B C2B C3B . . . . 126.2(5) ?
    O1B C1B C2B N1B . . . . -176.4(4) ?
    O1B C1B C2B C3B . . . . -53.9(5) ?
    N1A C2A C1A O1A . . . . -168.7(4) ?
    N1A C2A C1A O2A . . . . 13.0(6) ?
    C4A C3A C2A N1A . . . . -68.6(4) ?
    C4A C3A C2A C1A . . . . 170.1(3) ?
    C5B C4B C3B C2B . . . . -66.6(4) ?
    C5A C4A C3A C2A . . . . -68.7(4) ?
    C6B C4B C3B C2B . . . . 170.9(4) ?
    C6A C4A C3A C2A . . . . 168.7(3) ?
    C3A C2A C1A O1A . . . . -44.9(5) ?
    C3A C2A C1A O2A . . . . 136.8(4) ?
    C4B C3B C2B N1B . . . . -62.0(4) ?
    C4B C3B C2B C1B . . . . 178.2(3) ?
loop_
    _geom_hbond_atom_site_label_D
    _geom_hbond_atom_site_label_H
    _geom_hbond_atom_site_label_A
    _geom_hbond_site_symmetry_A
    _geom_hbond_distance_DH
    _geom_hbond_distance_HA
    _geom_hbond_distance_DA
    _geom_hbond_angle_DHA
    _geom_hbond_publ_flag
    N1A H1AA Cl3 2_645 0.91 2.78 3.470(4) 133 yes
    N1A H1AA Cl5 2_645 0.91 2.58 3.342(4) 142 yes
    N1A H1AB Cl4 1_545 0.91 2.77 3.471(4) 134 yes
    N1A H1AB Cl6 1_545 0.91 2.65 3.452(4) 148 yes
    N1A H1AC O2A . 0.91 2.17 2.620(5) 110 yes
    N1A H1AC O2B . 0.91 2.26 2.959(5) 133 yes
    N1B H1BA O2A . 0.91 1.99 2.873(5) 164 yes
    N1B H1BA O2B . 0.91 2.27 2.626(5) 103 yes
    N1B H1BB Cl2 . 0.91 2.47 3.352(4) 164 yes
    N1B H1BC Cl1 2_646 0.91 2.71 3.583(4) 162 yes
    O1A H1A O1W . 0.84 1.79 2.624(5) 169 yes
    O1B H1B O2W . 0.84 1.79 2.627(6) 173 yes
    O1W H1WA Cl6 2_646 0.87 2.69 3.440(3) 145 yes
    O1W H1WB Cl1 . 0.87 2.44 3.283(4) 162 yes
    O2W H2WA Cl3 1_545 0.87 2.48 3.312(4) 161 yes
    O2W H2WB Cl5 2_645 0.87 2.63 3.393(3) 147 yes
_shelx_space_group_comment
;
The symmetry employed for this shelxl refinement is uniquely defined
by the following loop, which should always be used as a source of
symmetry information in preference to the above space-group names.
They are only intended as comments.
;
_shelx_estimated_absorpt_T_min     0.769
_shelx_estimated_absorpt_T_max     0.831
_shelx_hkl_file
;
   0   0  -1    0.97    0.22
   0   0   2 2883.16   82.48
   0   0   2 2983.90  132.38
   0   0  -2 2957.91  135.36
   0   0   3    8.76    1.07
   0   0  -3   10.92    1.07
   0   0   3   10.24    0.99
   0   0   4 4914.23  235.66
   0   0  -4 4914.29  247.91
   0   0  -4 5142.66  143.35
   0   0   4 5153.57  147.06
   0   0   5   37.48    2.35
   0   0  -5   36.21    2.51
   0   0   5   40.98    2.62
   0   0  -5   40.59    2.62
   0   0   6 1642.60   40.63
   0   0   6 1549.97   41.00
   0   0  -6 1520.60   40.99
   0   0  -6 1598.00   40.97
   0   0   7    0.68    1.07
   0   0  -7    0.49    1.04
   0   0  -7    2.13    1.10
   0   0   7    1.50    0.88
   0   0   8  246.98    9.20
   0   0  -8  245.99    9.30
   0   0  -8  251.23    9.08
   0   0   8  246.69    8.57
   0   0  -9  107.93    6.08
   0   0   9  104.72    5.27
   0   0   9  108.50    5.85
   0   0  -9  109.82    5.74
   0   0 -10 1386.62   38.64
   0   0  10 1428.92   37.93
   0   0 -10 1408.13   39.29
   0   0  11   16.33    2.55
   0   0 -11    9.99    2.54
   0   0 -11   12.46    2.74
   0   0  12  114.37    6.16
   0   0 -12  114.12    7.26
   0   0 -12   99.30    6.65
   0   0 -13    1.12    1.84
   0   1   1 1925.52   54.10
   0   1   1 1823.35   88.45
   0   1  -1 1939.52   88.98
   0  -1  -1 1951.74   91.01
   0   1  -2   23.07    1.31
   0   1   2   25.51    1.21
   0   1   2   23.22    1.29
   0   1  -2   23.38    1.42
   0  -1  -2   24.35    1.33
   0  -1   2   25.87    1.34
   0  -1  -2   26.27    1.22
   0   1  -3 1049.16   39.44
   0   1  -3 1093.14   94.53
   0   1   3 1059.23   88.18
   0   1   3 1026.57   40.54
   0  -1   3 1077.04   41.55
   0  -1  -3 1082.93   92.45
   0  -1   3 1134.24   89.73
   0   1  -4 1879.34   63.11
   0   1   4 1787.05  135.09
   0   1   4 1756.36   64.57
   0  -1   4 1784.33   65.70
   0  -1  -4 1707.72  158.65
   0  -1   4 1962.96  136.76
   0   1   5 1086.79   28.48
   0   1  -5  966.32   30.58
   0   1   5 1084.74   28.32
   0   1  -5 1088.68   28.76
   0  -1   5 1104.93   28.89
   0  -1  -5 1123.02   28.72
   0  -1  -5 1140.39   28.50
   0  -1   5 1111.36   29.22
   0   1  -6  436.70   13.51
   0   1  -6  445.92   13.55
   0   1   6  484.45   15.88
   0   1   6  439.97   13.29
   0  -1   6  445.24   13.08
   0  -1  -6  452.60   13.55
   0  -1   6  465.11   13.74
   0  -1  -6  448.32   13.25
   0   1  -7    8.30    1.82
   0   1   7    7.67    1.63
   0  -1  -7    3.95    1.38
   0  -1   7    3.45    1.12
   0  -1  -7    1.73    1.09
   0   1   8  211.36    7.73
   0   1  -8  217.86    8.55
   0   1  -8  218.60    8.39
   0  -1  -8  214.28    8.43
   0  -1   8  216.15    7.84
   0  -1   8  211.79    8.49
   0  -1  -8  215.91    8.08
   0   1  -9  682.38   20.92
   0   1   9  616.38   19.47
   0   1  -9  686.74   20.59
   0  -1   9  721.49   21.00
   0  -1  -9  697.89   20.32
   0  -1   9  693.89   19.90
   0  -1  -9  692.51   20.82
   0   1 -10   67.93    5.56
   0   1  10   65.07    4.48
   0  -1 -10   74.93    5.10
   0  -1  10   79.07    4.94
   0  -1 -10   79.05    5.56
   0   1  11  147.95    6.86
   0   1 -11  159.84    8.32
   0   1 -11  144.18    7.71
   0  -1 -11  126.69    7.22
   0  -1 -11  138.19    7.71
   0  -1  11  146.08    6.94
   0   1 -12   10.07    2.62
   0   1 -12   12.73    3.19
   0   1  12   10.03    2.24
   0  -1  12   10.57    2.32
   0  -1 -12    8.41    2.59
   0  -1 -12   10.77    2.52
   0   1 -13   70.56    5.89
   0   1 -13   60.02    6.73
   0  -1  13   57.30    5.89
   0   2   0 5511.65  205.28
   0  -2   0 5438.51  199.73
   0   2   1  301.28    8.12
   0   2  -1  297.64    8.01
   0   2  -1  287.10    8.04
   0  -2   1  303.75    8.04
   0  -2   1  300.70    8.15
   0  -2  -1  291.85    8.05
   0   2   2 7987.43  298.23
   0  -2  -2 8196.25  302.98
   0  -2   2 8479.06  300.66
   0   2  -3 1713.67   57.25
   0   2  -3 1601.07  121.66
   0   2   3 1485.10  114.92
   0   2   3 1551.75   56.95
   0  -2   3 1738.34  120.80
   0  -2   3 1732.75   59.10
   0  -2  -3 1641.98  122.66
   0   2   4 7379.56  203.42
   0   2  -4 7344.08  331.89
   0   2   4 6876.92  308.73
   0  -2  -4 7248.99  325.93
   0  -2   4 7622.08  319.34
   0  -2   4 7250.17  204.40
   0   2  -5  512.82   14.69
   0   2   5  515.59   14.24
   0   2  -5  511.17   14.53
   0  -2   5  504.02   14.27
   0  -2  -5  493.37   14.42
   0  -2  -5  512.26   14.80
   0  -2   5  482.06   14.65
   0   2   6 3631.38  123.91
   0   2  -6 3760.73  119.26
   0   2  -6 3725.49  263.79
   0   2   6 3441.82  231.63
   0  -2   6 3886.99  242.41
   0  -2  -6 3489.55  249.74
   0  -2   6 3799.15  128.15
   0   2  -7  102.57    5.17
   0   2  -7  107.08    5.31
   0   2   7  103.00    4.69
   0  -2  -7  105.71    5.14
   0  -2  -7  106.50    4.80
   0  -2   7  105.83    5.32
   0  -2   7  105.21    4.84
   0   2  -8  873.63   23.95
   0   2  -8  843.93   23.99
   0   2   8  782.12   22.83
   0  -2   8  825.93   23.16
   0  -2   8  803.81   23.94
   0  -2  -8  817.48   23.71
   0  -2  -8  844.79   23.18
   0   2  -9    0.15    1.63
   0   2  -9    3.52    1.87
   0   2   9    2.52    1.28
   0  -2  -9    2.30    1.44
   0  -2   9    1.51    1.80
   0  -2   9    2.42    1.54
   0  -2  -9    4.13    1.63
   0   2 -10  185.99    8.89
   0   2  10  190.02    7.64
   0   2 -10  197.12    8.65
   0  -2  10  179.28    8.59
   0  -2 -10  182.14    8.45
   0  -2 -10  161.99    7.66
   0  -2  10  182.55    7.82
   0   2  11   57.34    4.24
   0   2 -11   58.77    5.38
   0   2 -11   63.05    5.11
   0  -2 -11   55.09    4.90
   0  -2  11   53.95    4.40
   0   2  12   -0.03    1.44
   0   2 -12   -0.17    1.85
   0   2 -12    1.77    2.40
   0  -2 -12    0.01    1.61
   0  -2 -12    0.56    1.44
   0   2 -13  108.30    7.95
   0   2 -13  103.66    7.13
   0  -2  13  101.93    6.51
   0  -2 -13  102.54    6.50
   0   3   0    0.34    0.40
   0   3   0    0.98    0.34
   0   3   1  534.17   14.26
   0   3   2 3154.48   95.40
   0   3  -2 3143.33   95.32
   0   3   2 3209.38  179.80
   0   3  -2 3309.38  173.38
   0  -3  -2 2967.51  171.18
   0  -3   2 3095.90  173.70
   0  -3   2 3313.86   95.34
   0   3   3  791.65   21.04
   0   3  -3  812.13   21.20
   0   3  -3  781.22   21.18
   0  -3   3  810.45   21.18
   0  -3   3  800.55   21.25
   0  -3  -3  785.08   21.05
   0   3  -4    9.62    1.54
   0   3  -4    5.89    1.23
   0  -3  -4   10.73    1.63
   0  -3   4    8.57    1.34
   0  -3  -4   10.21    1.24
   0   3   5 2328.07   85.06
   0   3  -5 2366.83  193.56
   0   3   5 2257.37  175.41
   0   3  -5 2370.80   82.67
   0  -3   5 2404.17   87.75
   0  -3  -5 2131.66   80.74
   0  -3   5 2386.21  180.65
   0  -3  -5 2159.26  182.67
   0   3  -6  706.26   20.03
   0   3   6  704.23   19.51
   0   3  -6  716.38   19.98
   0  -3  -6  692.03   19.82
   0  -3   6  695.09   20.20
   0  -3  -6  726.14   19.10
   0  -3   6  670.60   19.53
   0   3  -7  848.80   24.32
   0   3   7  828.32   23.62
   0   3  -7  902.07   24.55
   0  -3   7  903.67   24.03
   0  -3  -7  862.35   24.53
   0  -3   7  837.02   24.54
   0  -3  -7  861.20   23.38
   0   3  -8  139.58    6.74
   0   3   8  142.25    6.08
   0   3  -8  140.55    6.83
   0  -3   8  154.60    6.47
   0  -3  -8  151.99    6.10
   0  -3  -8  148.06    6.69
   0  -3   8  145.76    6.98
   0   3  -9  111.41    6.45
   0   3  -9  115.45    6.66
   0   3   9  118.50    5.67
   0  -3  -9  123.27    5.81
   0  -3  -9  130.73    6.44
   0  -3   9  124.18    6.09
   0  -3   9  116.67    6.66
   0   3 -10   31.52    3.94
   0   3 -10   29.85    4.19
   0   3  10   29.12    3.19
   0  -3 -10   26.83    3.69
   0  -3 -10   33.40    3.36
   0  -3  10   36.46    4.27
   0  -3  10   24.16    3.36
   0   3  11   61.19    4.40
   0   3 -11   60.64    5.28
   0   3 -11   65.67    5.77
   0  -3 -11   79.37    5.62
   0  -3  11   74.24    5.03
   0  -3 -11   71.10    4.81
   0   3 -12    7.66    2.46
   0   3 -12    4.85    2.54
   0   3  12    4.34    2.80
   0  -3 -12    8.50    3.49
   0  -3 -12    7.57    2.14
   0  -3  12    7.96    2.28
   0   3 -13   66.43    6.69
   0   3 -13   68.48    6.92
   0  -3  13   56.27    5.38
   0  -3 -13   62.90    5.11
   0   4   0 3331.90   98.08
   0   4   0 3269.67  192.31
   0  -4   0 2998.64  174.78
   0   4  -1 2033.80  151.99
   0   4   1 1997.24  151.81
   0   4   1 2008.90   67.33
   0   4  -1 2102.92  138.34
   0  -4   1 1944.43   69.10
   0  -4   1 2009.45   65.70
   0  -4  -1 2154.93  168.77
   0   4  -2 6145.26  276.02
   0   4  -2 6378.40  174.11
   0   4   2 6038.58  291.26
   0   4   2 6346.47  173.38
   0  -4  -2 5963.01  280.12
   0  -4   2 6035.21  286.16
   0  -4   2 6059.45  170.97
   0   4  -3  304.66    9.23
   0   4   3  304.77    9.24
   0   4  -3  297.22    9.15
   0  -4  -3  302.40    7.79
   0  -4   3  298.44    9.27
   0  -4   3  302.49    9.38
   0  -4  -3  293.10    9.11
   0   4   4 2537.69   88.88
   0   4   4 2230.21  179.29
   0   4  -4 2667.43   89.34
   0  -4  -4 2680.53  197.46
   0  -4   4 2635.83  190.92
   0  -4   4 2549.33   89.29
   0  -4  -4 2375.59   86.64
   0   4  -5  253.67    8.60
   0   4  -5  254.71    8.76
   0   4   5  240.38    8.32
   0  -4   5  254.19    8.63
   0  -4  -5  258.12    7.46
   0  -4   5  251.91    8.86
   0  -4  -5  256.81    8.57
   0   4  -6  706.08   20.05
   0   4  -6  699.64   20.16
   0   4   6  698.07   19.68
   0  -4   6  711.16   19.97
   0  -4  -6  697.66   19.96
   0  -4  -6  699.19   19.08
   0  -4   6  686.32   20.32
   0   4  -7   16.82    2.41
   0   4  -7   19.84    2.73
   0   4   7   17.06    2.21
   0  -4   7   13.54    2.15
   0  -4  -7   18.41    1.97
   0  -4   7   14.04    2.10
   0  -4  -7   16.87    2.53
   0   4   8  515.49   15.56
   0   4  -8  528.36   16.46
   0   4  -8  514.03   16.34
   0  -4   8  486.68   16.45
   0  -4   8  507.98   15.87
   0  -4  -8  519.56   16.17
   0  -4  -8  505.62   14.99
   0   4  -9  384.55   13.53
   0   4  -9  373.42   13.53
   0   4   9  372.45   12.46
   0  -4   9  371.90   13.72
   0  -4   9  396.27   13.07
   0  -4  -9  369.05   12.10
   0  -4  -9  379.87   13.25
   0   4 -10  304.20   12.13
   0   4 -10  299.59   11.91
   0   4  10  305.65   10.87
   0  -4 -10  308.27   11.76
   0  -4 -10  302.88   10.66
   0  -4  10  298.97   11.30
   0  -4  10  305.19   12.27
   0   4 -11  110.27    7.26
   0   4 -11  120.32    7.10
   0   4  11  109.71    5.94
   0  -4  11  106.17    6.36
   0  -4 -11  111.56    5.93
   0  -4 -11  119.42    6.91
   0   4 -12  251.84   11.67
   0   4 -12  275.92   12.46
   0  -4  12  274.39   11.13
   0  -4 -12  263.09   10.54
   0   4 -13   12.64    3.18
   0   4 -13    9.61    3.36
   0  -4  13   13.04    3.17
   0   5   0    0.58    0.54
   0   5   0   -0.44    0.78
   0   5   0    0.54    0.76
   0  -5   0    1.47    0.59
   0   5   1 3090.89  211.12
   0   5  -1 3922.88  232.81
   0   5  -1 3527.71  227.81
   0   5   1 3255.22  103.80
   0  -5   1 3224.31  101.41
   0  -5  -1 3259.32  199.32
   0  -5   1 3318.55  107.76
   0   5  -2  344.26    9.80
   0   5   2  349.70   10.27
   0   5  -2  325.16    9.90
   0  -5  -2  315.70    9.80
   0  -5   2  314.39   10.18
   0  -5   2  325.01    9.80
   0   5   3 1291.18   34.32
   0   5  -3 1316.94   34.18
   0   5  -3 1307.00   34.14
   0  -5   3 1331.42   34.30
   0  -5   3 1315.23   34.56
   0   5  -4   37.58    2.88
   0   5   4   39.96    2.79
   0   5  -4   34.81    2.78
   0  -5   4   40.10    2.98
   0  -5  -4   38.31    2.72
   0  -5  -4   39.08    1.51
   0  -5   4   37.94    3.00
   0   5  -5    7.43    1.67
   0   5   5    5.21    1.28
   0  -5   5    7.06    1.53
   0  -5   5    8.65    1.87
   0  -5  -5    8.40    1.50
   0   5   6  444.92   16.03
   0   5  -6  419.78   13.46
   0   5  -6  434.26   13.71
   0  -5   6  432.50   13.91
   0  -5  -6  436.80   13.52
   0  -5   6  417.27   13.52
   0  -5  -6  430.19   11.91
   0   5  -7  629.50   18.96
   0   5   7  610.49   18.29
   0   5  -7  633.97   18.83
   0  -5  -7  611.91   18.61
   0  -5   7  623.80   19.16
   0  -5  -7  625.63   17.10
   0  -5   7  637.38   18.75
   0   5   8   53.26    3.86
   0   5  -8   50.65    4.36
   0   5  -8   62.74    4.67
   0  -5   8   51.64    4.21
   0  -5  -8   54.64    4.26
   0  -5  -8   56.87    3.31
   0  -5   8   59.11    4.74
   0   5   9  365.93   12.14
   0   5  -9  365.26   13.09
   0   5  -9  330.26   12.80
   0  -5   9  336.39   13.20
   0  -5  -9  352.30   11.27
   0  -5  -9  350.56   12.64
   0  -5   9  357.74   12.56
   0   5 -10   61.94    5.20
   0   5  10   59.01    4.28
   0   5 -10   62.78    7.07
   0  -5  10   51.72    4.50
   0  -5 -10   54.13    4.60
   0  -5 -10   56.66    3.85
   0  -5  10   56.67    5.27
   0   5  11  634.18   21.57
   0   5 -11  602.12   21.29
   0   5 -11  637.73   21.26
   0  -5  11  620.57   20.09
   0  -5 -11  653.60   21.69
   0  -5 -11  618.71   18.88
   0   5 -12    1.63    2.56
   0   5 -12    4.58    3.32
   0  -5  12    4.07    2.05
   0   6   0  413.03   13.64
   0   6   0  400.78   12.16
   0   6   0  413.68   11.24
   0  -6   0  431.81   11.35
   0   6   1  128.72    5.34
   0   6   1  121.92    4.99
   0   6  -1  130.21    4.57
   0   6  -1  123.70    5.02
   0  -6   1  130.25    4.63
   0  -6   1  120.83    5.25
   0  -6  -1  126.35    3.80
   0   6  -2 2740.74  226.94
   0   6   2 3048.59  226.19
   0   6   2 2869.33   96.87
   0  -6  -2 2884.33  203.69
   0  -6   2 2648.91   93.19
   0  -6   2 2852.16  102.29
   0   6  -3   54.19    3.32
   0   6   3   55.79    3.43
   0   6  -3   58.05    3.37
   0  -6  -3   55.50    3.23
   0  -6   3   47.99    3.23
   0  -6   3   53.02    3.62
   0   6  -4  532.07   15.35
   0   6   4  504.11   15.37
   0   6  -4  536.99   15.44
   0  -6  -4  498.75   15.12
   0  -6   4  520.66   15.52
   0  -6   4  516.17   15.75
   0   6   5    4.18    1.28
   0   6  -5    1.55    1.18
   0   6  -5    2.06    1.30
   0  -6  -5    0.56    1.02
   0  -6   5    3.22    1.42
   0  -6   5   -0.25    1.12
   0   6   6  371.43   12.24
   0   6  -6  395.03   12.70
   0   6  -6  382.78   12.44
   0  -6  -6  378.67   10.22
   0  -6   6  369.26   12.60
   0  -6   6  359.98   12.61
   0   6   7  212.12    8.22
   0   6  -7  208.66    8.52
   0   6  -7  199.84    8.53
   0  -6   7  211.76    8.63
   0  -6  -7  204.88    8.29
   0  -6  -7  211.31    6.58
   0  -6   7  199.31    8.72
   0   6   8  871.25   25.11
   0   6  -8  879.23   25.73
   0   6  -8  875.32   25.85
   0  -6  -8  887.28   23.38
   0  -6   8  870.01   26.32
   0  -6  -8  870.92   25.51
   0  -6   8  888.93   25.69
   0   6   9  186.89    8.03
   0   6  -9  191.47    8.86
   0  -6  -9  190.22    6.85
   0  -6  -9  197.06    8.56
   0  -6   9  181.30    9.05
   0  -6   9  188.50    8.63
   0   6 -10   38.99    4.52
   0   6  10   38.87    3.69
   0   6 -10   34.34    4.49
   0  -6  10   35.99    4.06
   0  -6 -10   40.43    3.96
   0  -6  10   31.01    4.58
   0  -6 -10   29.80    2.92
   0   6 -11    9.96    3.16
   0   6 -11    9.51    2.57
   0  -6  11   11.10    2.80
   0   6 -12  365.50   15.08
   0   6 -12  399.29   15.92
   0  -6  12  400.72   16.49
   0   7   0   -0.19    0.94
   0   7   0    0.50    0.68
   0   7   0   -0.84    0.91
   0  -7   0    0.43    0.73
   0   7  -1  193.65    7.11
   0   7  -1  218.88    7.96
   0   7   1  195.08    7.52
   0   7  -1  192.39    6.42
   0   7   1  190.93    7.08
   0  -7   1  192.25    6.60
   0   7  -2   58.69    3.49
   0   7  -2   60.90    3.23
   0   7   2   58.08    3.51
   0   7   2   53.99    3.61
   0  -7   2   52.96    3.73
   0  -7   2   55.78    3.26
   0   7  -3 1291.37   34.22
   0   7  -3 1271.43   34.38
   0   7   3 1196.43   34.89
   0  -7   3 1321.54   35.24
   0  -7   3 1325.38   34.44
   0  -7  -3 1378.53   36.50
   0   7   4  137.79    6.15
   0   7  -4  139.40    6.00
   0   7  -4  137.37    6.02
   0  -7   4  138.54    6.16
   0  -7   4  141.55    6.54
   0   7   5  765.83   22.66
   0   7  -5  775.03   22.65
   0   7  -5  802.77   22.66
   0  -7   5  844.47   23.45
   0  -7  -5  781.11   22.95
   0  -7   5  790.08   22.92
   0   7  -6  125.84    6.12
   0   7  -6  119.40    6.16
   0   7   6  125.66    6.01
   0  -7  -6  112.10    5.69
   0  -7   6  115.54    6.24
   0  -7   6  123.73    6.42
   0   7   7 1831.08   47.85
   0   7  -7 1694.09   47.78
   0   7  -7 1812.20   48.41
   0  -7   7 1825.77   48.48
   0  -7  -7 1848.67   47.91
   0  -7   7 1820.41   48.61
   0  -7  -7 1766.40   44.74
   0   7  -8  232.61    9.83
   0   7  -8  234.65    9.79
   0   7   8  230.84    9.21
   0  -7   8  240.45    9.96
   0  -7   8  229.85   10.15
   0  -7  -8  224.74    9.31
   0  -7  -8  233.01    7.14
   0   7  -9  103.00    6.52
   0   7  -9  108.21    6.69
   0   7   9  107.25    5.92
   0  -7  -9  105.24    4.25
   0  -7  -9  103.39    6.13
   0  -7   9  109.59    7.02
   0  -7   9   95.60    6.31
   0   7 -10   50.71    5.11
   0   7 -10   58.65    5.51
   0  -7  10   62.26    5.20
   0  -7  10   64.90    5.73
   0   7 -11  132.44    8.11
   0   7 -11  128.73    8.87
   0   8   0    7.15    1.09
   0   8   0    5.83    1.45
   0   8   0    8.09    1.85
   0   8   1   85.72    4.40
   0   8  -1   84.06    4.40
   0   8  -1   80.66    3.66
   0   8   1   80.06    4.67
   0   8  -1   85.30    4.91
   0  -8   1   81.09    3.74
   0   8  -2  579.54   16.28
   0   8  -2  575.00   16.79
   0   8   2  563.74   17.35
   0   8   2  551.99   16.70
   0  -8   2  565.06   17.47
   0  -8   2  575.68   16.36
   0   8  -3  273.35    9.52
   0   8  -3  272.57    9.24
   0   8   3  269.39    9.87
   0   8   3  266.79    9.41
   0  -8   3  264.64   10.14
   0  -8   3  266.67    9.32
   0   8  -4  515.64   15.69
   0   8   4  517.92   16.18
   0   8  -4  543.26   15.92
   0  -8   4  501.07   15.80
   0  -8  -4  501.99   15.52
   0  -8   4  500.50   16.53
   0   8  -5  167.32    7.32
   0   8  -5  167.72    7.36
   0   8   5  166.76    7.44
   0  -8   5  165.70    7.92
   0  -8   5  172.80    7.58
   0  -8  -5  179.91    7.24
   0   8  -6  678.38   23.61
   0   8  -6  652.31   19.95
   0   8   6  642.90   19.83
   0  -8   6  659.87   20.28
   0  -8  -6  634.58   19.47
   0   8  -7    2.13    1.83
   0   8  -7    0.66    1.79
   0   8   7    4.11    1.58
   0  -8   7    0.75    1.53
   0  -8  -7    4.03    1.64
   0  -8   7   -1.07    1.78
   0   8  -8  516.82   17.21
   0   8   8  529.00   16.91
   0   8  -8  524.37   17.44
   0  -8   8  537.11   17.92
   0  -8   8  512.81   17.55
   0  -8  -8  493.35   16.68
   0   8  -9    4.04    1.99
   0   8  -9    6.49    2.36
   0  -8   9    3.71    2.13
   0  -8   9    4.39    2.13
   0   8 -10   16.39    3.24
   0   8 -10   24.29    3.58
   0  -8  10   20.80    4.90
   0   8 -11   21.66    3.90
   0   8 -11   16.71    3.23
   0  -8  11   20.17    3.65
   0   9   0    0.27    0.79
   0   9   0   -1.05    1.07
   0   9   0   -1.43    1.07
   0   9  -1  533.78   16.93
   0   9   1  511.25   15.72
   0   9  -1  516.40   14.72
   0   9   1  485.29   16.37
   0   9  -1  506.95   15.65
   0  -9   1  532.52   14.83
   0   9  -2   42.09    3.04
   0   9   2   40.87    3.68
   0   9   2   42.30    3.88
   0   9  -2   40.89    4.18
   0   9  -2   41.24    3.63
   0  -9   2   45.99    3.28
   0   9   3  759.60   21.05
   0   9  -3  727.98   20.94
   0   9  -3  697.55   20.41
   0   9   3  701.30   21.48
   0  -9   3  719.09   20.64
   0  -9   3  678.54   21.71
   0   9   4  800.33   22.74
   0   9  -4  792.57   22.33
   0   9   4  747.15   22.89
   0  -9   4  725.15   26.10
   0  -9   4  783.01   22.51
   0   9  -5  137.11    6.66
   0   9   5  138.39    6.86
   0   9  -5  123.67    6.59
   0  -9   5  138.52    6.93
   0  -9  -5  141.12    6.52
   0  -9   5  131.08    7.33
   0   9   6   64.32    4.68
   0   9  -6   62.57    4.85
   0  -9  -6   60.41    4.35
   0  -9   6   56.82    4.96
   0  -9   6   64.36    5.50
   0   9  -7  392.91   14.47
   0   9  -7  430.13   14.70
   0   9   7  429.53   14.64
   0  -9   7  422.34   15.34
   0  -9   7  434.08   15.19
   0  -9  -7  417.98   14.20
   0   9  -8   15.84    2.92
   0  -9   8   20.44    3.29
   0  -9   8   16.54    3.09
   0   9  -9  354.56   13.61
   0   9  -9  333.54   13.43
   0  -9   9  345.60   13.92
   0   9 -10   18.94    3.67
   0  -9  10   22.92    3.73
   0  10   0 1026.55   28.87
   0  10   0 1032.76   30.07
   0  10   1  241.72    9.37
   0  10  -1  240.95    8.21
   0  10  -1  239.58    9.33
   0  10   1  240.50   10.18
   0  10  -1  263.19   10.69
   0  10   2  230.42    8.98
   0  10  -2  225.14    8.94
   0  10  -2  230.05    8.31
   0  10  -2  234.23   10.20
   0  10   2  214.79    9.54
   0  10  -3   86.91    6.33
   0  10   3   85.88    5.27
   0  10  -3   92.46    4.94
   0  10   3   97.33    5.94
   0  10  -3   89.92    5.42
   0 -10   3   89.82    5.04
   0  10  -4   69.40    4.81
   0  10   4   64.65    4.65
   0  10   4   70.54    5.10
   0  10  -4   74.16    4.67
   0 -10   4   74.43    5.54
   0 -10   4   77.16    4.89
   0  10   5    0.69    1.38
   0  10  -5    1.06    1.64
   0  10   5    2.65    1.51
   0  10  -5    0.55    1.36
   0 -10   5    0.91    1.47
   0 -10   5    2.25    1.78
   0  10   6  117.53    6.45
   0  10  -6  104.36    6.14
   0  10  -6  110.72    6.37
   0 -10   6   98.13    6.26
   0 -10   6   93.80    6.58
   0  10  -7    4.98    2.07
   0  10  -7    6.63    2.20
   0 -10   7    8.34    2.39
   0  10  -8   44.02    7.44
   0  10  -8   54.92    5.39
   0 -10   8   55.10    5.36
   0  10  -9  125.19    7.95
   0  10  -9  121.39    7.51
   0 -10   9  125.71    9.95
   0  11   0    0.05    1.44
   0  11   0    0.30    1.52
   0  11   1  231.95   10.24
   0  11  -1  218.88    7.94
   0  11  -1  233.69   10.48
   0  11  -1  227.35    9.23
   0  11   1  239.80    9.38
   0  11  -2   70.67    5.00
   0  11   2   73.59    5.03
   0  11  -2   73.51    4.33
   0  11  -2   82.96    6.16
   0  11   2   73.90    5.47
   0  11   3  122.87    6.45
   0  11  -3  132.01    6.24
   0  11  -3  130.21    7.79
   0  11  -3  126.86    6.71
   0  11   3  131.52    7.22
   0  11   4    7.00    2.17
   0  11  -4    5.40    1.96
   0  11   4    7.11    1.98
   0  11  -4    4.94    1.69
   0  11   5  445.34   16.31
   0  11  -5  448.11   16.00
   0  11  -5  448.18   15.54
   0  11   5  476.78   15.48
   0  11  -6    1.05    1.87
   0  11   6    1.87    1.53
   0  11  -6    2.76    1.84
   0 -11   6    3.26    1.90
   0  11  -7  152.23    8.43
   0  11  -7  171.54    8.66
   0 -11   7  177.56    9.60
   0  11  -8  139.02    8.07
   0  11  -8  145.53   11.64
   0 -11   8  146.23    9.17
   0  12   0   98.48    6.61
   0  12   0   93.26    5.80
   0  12   1   38.11    4.00
   0  12   1   43.84    4.45
   0  12  -1   38.22    4.52
   0  12  -1   32.49    3.89
   0  12   2    5.46    1.96
   0  12  -2    3.21    1.91
   0  12  -2    4.70    1.50
   0  12   2    5.39    1.81
   0  12  -3    0.74    1.92
   0  12   3    4.62    1.83
   0  12  -3    2.21    1.45
   0  12  -3    0.02    1.73
   0  12   3    2.87    1.90
   0  12   4  511.30   16.55
   0  12  -4  480.71   18.35
   0  12  -4  500.19   16.76
   0  12  -4  478.23   16.14
   0  12  -5    2.09    1.67
   0  12  -5    2.42    2.14
   0  12   5    4.60    1.85
   0  12  -5   -0.96    1.85
   0  12  -6  408.37   15.07
   0  12   6  416.16   14.91
   0 -12   6  426.15   19.07
   0  12  -7    0.26    2.27
   0  12  -7    3.81    2.08
   0  12   7    5.38    2.08
   0 -12   7    4.95    2.48
   0  13   0    0.67    1.75
   0  13  -1   97.30    6.34
   0  13   1   95.92    6.06
   0  13   2   46.14    4.50
   0  13  -2   36.78    4.83
   0  13  -2   40.13    5.19
   0  13  -3   15.79    4.49
   0  13   3   13.33    2.77
   0  13  -3   11.89    3.17
   0  13  -4    6.01    2.79
   0  13   4    4.86    2.87
   0  13  -4    7.14    2.45
   0  13  -5  539.52   18.71
   0  13   5  550.05   18.18
   1   0 -13    0.76    2.35
   1   0 -12  256.97   11.15
   1   0 -12  251.17   10.84
  -1   0  12  249.13    9.82
   1   0 -11    5.95    2.19
   1   0 -11    5.74    2.24
  -1   0  11    5.80    1.82
  -1   0  11    4.55    2.09
   1   0 -10 1347.64   37.56
  -1   0  10 1332.08   37.77
   1   0 -10 1370.31   37.90
  -1   0  10 1413.74   36.75
  -1   0   9    5.65    1.84
  -1   0   9    4.62    1.34
   1   0  -9    5.72    1.80
   1   0  -9    6.12    1.77
   1   0  -8    5.42    1.51
  -1   0   8    4.06    1.20
  -1   0   8    5.73    1.79
   1   0  -8    1.70    1.34
  -1   0   7   25.80    2.25
  -1   0   7   23.51    2.57
   1   0  -7   26.25    2.65
   1   0  -7   24.76    2.99
  -1   0   6  102.31    4.62
   1   0  -6  105.51    4.49
  -1   0   6  100.75    4.13
   1   0  -6   99.57    4.55
   1   0  -5    0.81    0.76
  -1   0   5    0.55    0.75
   1   0  -5    1.12    0.74
  -1   0   5    1.01    0.64
  -1   0   4   72.04    3.06
  -1   0   4   67.45    2.70
   1   0  -4   64.89    2.98
   1   0  -4   62.42    2.75
   1   0  -3    3.31    0.71
   1   0  -3    2.49    0.52
  -1   0   2 5625.54  186.33
   1   0  -2 5582.52  189.73
  -1   0   1   10.00    0.64
  -1   0   1    9.98    0.49
   1   0   0    0.00    0.08
  -1   0  -1    3.63    0.52
   1   0   1    3.21    0.49
  -1   0  -2 4059.88  113.73
   1   0   2 4193.94  185.80
  -1   0  -2 3968.57  186.12
  -1   0  -3    8.73    1.21
  -1   0  -3   11.02    1.27
   1   0   3    8.54    1.09
  -1   0  -4 4343.49  132.32
   1   0   4 4768.69  138.52
   1   0   4 4335.03  233.65
   1   0   5   16.08    1.83
  -1   0  -5   15.12    2.05
  -1   0  -5   17.72    2.06
  -1   0  -6 2052.50   53.08
  -1   0  -6 2060.44   52.77
  -1   0  -7   21.04    2.77
   1   0   7   22.63    2.42
  -1   0  -7   28.11    2.78
  -1   0  -8  686.91   21.06
   1   0   8  730.36   20.30
  -1   0  -8  703.15   20.62
   1   0   9   29.38    3.29
  -1   0  -9   38.06    3.89
  -1   0  -9   27.99    4.00
  -1   0 -10 1427.79   39.96
   1   0  10 1409.31   38.37
  -1   0 -11   11.98    2.95
   1   0  11   11.58    2.27
  -1   0 -11   10.95    2.57
  -1   0 -12  385.96   14.57
  -1   0 -12  387.96   15.57
   1   0  12  429.23   18.80
  -1   0 -13   18.26    5.64
  -1   0 -13   19.94    3.60
   1   0  13   21.21    4.38
   1   1 -13   73.71    6.07
   1  -1 -13   74.58    5.86
   1   1 -12    1.19    1.75
  -1   1  12    0.80    1.49
   1   1 -12    4.30    2.06
   1  -1 -12    2.27    1.95
   1  -1 -12    2.32    1.80
  -1  -1  12    3.35    1.64
  -1  -1  12    1.76    2.13
  -1   1  11  508.42   15.39
   1   1 -11  445.09   16.20
   1   1 -11  471.96   16.71
  -1  -1  11  507.02   15.65
   1  -1 -11  511.10   16.77
  -1  -1  11  481.16   16.76
   1  -1 -11  452.54   19.38
  -1   1  10   68.93    4.32
   1   1 -10   57.33    5.03
   1   1 -10   69.89    5.06
  -1   1  10   70.97    4.97
  -1  -1  10   68.71    5.20
  -1  -1  10   62.08    4.37
   1  -1 -10   64.73    4.99
   1  -1 -10   69.18    4.81
   1   1  -9  325.06   11.37
   1   1  -9  318.54   11.26
  -1   1   9  317.45   10.25
  -1   1   9  312.51   11.09
   1  -1  -9  306.59   11.01
  -1  -1   9  300.38   11.23
   1  -1  -9  297.54   10.77
  -1  -1   9  293.55   10.28
  -1   1   8   56.90    3.92
   1   1  -8   56.77    4.03
   1   1  -8   60.72    4.02
  -1   1   8   59.17    3.40
  -1  -1   8   61.57    4.19
   1  -1  -8   59.86    3.87
   1  -1  -8   57.70    3.83
  -1  -1   8   65.17    3.65
  -1   1   7    4.55    1.46
   1   1  -7    6.86    1.65
  -1   1   7    6.09    1.18
   1   1  -7    7.55    1.58
   1  -1  -7   10.23    1.66
   1  -1  -7   10.32    1.80
  -1   1   6  352.43   10.78
   1   1  -6  349.44   11.65
  -1   1   6  364.58   10.42
   1   1  -6  342.92   11.00
   1  -1  -6  355.30   10.77
   1  -1  -6  351.05   10.72
  -1  -1   6  356.69   11.13
  -1  -1   6  348.32   11.34
   1   1  -5 2034.20  158.70
  -1   1   5 1843.07  134.10
  -1   1   5 1948.13   68.74
  -1  -1   5 1945.23   70.88
   1  -1  -5 1833.57   64.17
  -1  -1   5 1743.76  136.22
   1  -1  -5 1792.46  143.39
  -1   1   4  299.97    8.87
  -1   1   4  296.19    8.63
   1   1  -4  316.73    9.27
   1   1  -4  318.24    9.03
   1  -1  -4  291.78    8.79
   1  -1  -4  321.77    8.93
  -1  -1   4  320.45    8.94
  -1  -1   4  316.52    9.30
  -1   1   3   44.09    1.92
   1   1  -3   41.15    1.96
   1   1  -3   45.83    2.20
  -1   1   3   39.89    1.73
   1  -1  -3   44.32    1.86
  -1  -1   3   45.52    2.18
  -1  -1   3   43.25    1.97
   1   1  -2  430.90   11.35
   1   1  -2  420.41   11.15
  -1   1   1 2635.96   82.58
   1  -1  -1 2596.75   81.21
   1   1   0  234.88    6.44
  -1  -1   0  238.43    6.42
  -1   1  -1 4040.82  160.27
  -1  -1  -1 4222.66  177.58
   1  -1   1 3685.95  153.06
   1   1   2  759.10   75.58
  -1   1  -2  858.29   32.93
   1  -1   2  920.01   34.95
  -1  -1  -2  864.27   34.77
   1  -1   2  814.78   72.38
  -1   1  -3 4045.11  116.27
   1   1   3 3963.12  119.64
  -1   1  -3 4061.01  212.63
  -1  -1  -3 3915.30  117.58
   1  -1   3 4092.74  204.18
   1  -1   3 3953.87  118.86
  -1  -1  -3 4048.67  217.09
  -1   1  -4 1420.43   36.58
  -1   1  -5 2440.77   83.57
   1   1   5 2291.53  179.35
   1   1   5 2362.64   88.37
  -1  -1  -5 2575.10  200.45
   1  -1   5 2265.92  174.55
   1  -1   5 2360.48   88.80
  -1  -1  -5 2331.56   83.81
  -1   1  -6   26.86    2.69
  -1   1  -6   25.47    2.64
   1   1   6   25.63    2.39
  -1  -1  -6   27.02    2.52
  -1  -1  -6   21.70    2.58
   1  -1   6   24.24    2.36
  -1   1  -7  330.26   10.94
   1   1   7  335.59   10.55
  -1   1  -7  313.42   11.02
   1  -1   7  308.95   10.34
  -1  -1  -7  326.42   11.10
  -1  -1  -7  329.25   10.66
  -1   1  -8  110.13    6.03
   1   1   8  124.11    5.55
  -1   1  -8  115.12    5.85
  -1  -1  -8  119.52    5.67
   1  -1   8  110.35    5.35
  -1  -1  -8  116.66    6.05
   1   1   9 1555.36   42.17
  -1   1  -9 1633.02   43.66
  -1   1  -9 1573.48   42.91
  -1  -1  -9 1631.71   43.54
  -1  -1  -9 1572.28   42.59
   1  -1   9 1577.13   42.22
  -1   1 -10  111.68    7.11
   1   1  10  115.66    6.03
  -1   1 -10  113.33    6.52
   1  -1  10  115.93    6.04
  -1  -1 -10  111.27    6.86
  -1  -1 -10  111.80    6.26
  -1   1 -11  151.80    8.54
  -1   1 -11  149.41    7.85
   1   1  11  158.64    7.38
   1  -1  11  167.32    7.53
  -1  -1 -11  172.92    8.80
  -1  -1 -11  150.17    7.67
  -1   1 -12   12.59    3.19
   1   1  12    8.78    2.24
  -1   1 -12    6.97    2.82
   1  -1  12    8.56    2.19
  -1  -1 -12    9.81    2.84
  -1  -1 -12    8.26    2.27
  -1   1 -13  186.99    9.48
  -1   1 -13  174.39   10.24
   1  -1  13  163.39    8.50
  -1  -1 -13  179.12    9.08
   1   2 -13  126.22    7.70
   1  -2 -13  120.98    7.10
  -1  -2  13  116.98    8.67
   1   2 -12   40.96    4.76
  -1   2  12   42.57    3.80
   1   2 -12   39.68    4.57
  -1  -2  12   37.91    4.69
   1  -2 -12   42.02    4.47
   1  -2 -12   40.72    4.18
  -1  -2  12   41.22    4.10
  -1   2  11   55.90    4.11
   1   2 -11   52.12    4.70
   1   2 -11   48.45    4.91
   1  -2 -11   47.48    4.24
  -1  -2  11   54.29    4.32
  -1  -2  11   60.07    5.15
   1  -2 -11   48.67    4.64
   1   2 -10  234.89    9.82
  -1   2  10  233.53    8.62
   1   2 -10  228.60    9.88
  -1  -2  10  236.45   10.04
  -1  -2  10  238.56    9.07
   1  -2 -10  227.86    9.08
   1  -2 -10  227.58    9.46
  -1   2   9  160.72    6.31
   1   2  -9  146.17    7.16
  -1   2   9  150.22    6.69
   1   2  -9  147.61    7.08
  -1  -2   9  147.79    6.53
   1  -2  -9  158.46    6.98
   1  -2  -9  149.02    6.58
  -1  -2   9  149.55    7.25
   1   2  -8  135.01    6.34
  -1   2   8  141.90    5.65
  -1   2   8  138.57    6.07
   1   2  -8  150.95    6.68
  -1  -2   8  136.48    6.57
   1  -2  -8  148.46    6.11
  -1   2   7  321.99   10.41
  -1   2   7  330.77   10.13
   1   2  -7  331.40   11.05
   1   2  -7  336.20   10.86
   1  -2  -7  321.97   10.33
   1  -2  -7  326.67   10.60
  -1  -2   7  346.89   10.55
  -1  -2   7  317.01   11.02
   1   2  -6 2241.01   56.84
   1   2  -6 2219.52   57.09
   1  -2  -6 2223.35   56.60
  -1   2   5  332.07    9.63
  -1   2   5  327.53    9.54
   1   2  -5  329.61   10.26
  -1  -2   5  346.53   10.14
   1  -2  -5  329.50    9.64
  -1  -2   5  314.79   10.20
   1  -2  -5  321.14    9.77
  -1   2   4  596.68   16.16
  -1   2   4  602.07   16.24
   1   2  -4  614.34   16.91
   1   2  -4  586.43   16.58
  -1  -2   4  614.63   16.92
   1  -2  -4  623.57   16.17
   1  -2  -4  652.81   16.51
  -1  -2   4  633.56   16.70
  -1   2   3  253.65    7.27
   1   2  -3  258.89    7.81
   1   2  -3  244.82    7.55
  -1   2   3  269.28    7.12
   1  -2  -3  265.76    7.09
  -1  -2   3  264.42    7.82
   1  -2  -3  254.26    7.34
  -1  -2   3  263.98    7.69
   1  -2  -2  362.52    9.89
   1   2  -1  247.71    6.71
  -1   2   1  231.23    6.37
  -1   2   1  243.36    6.44
  -1  -2   1  234.25    6.85
  -1  -2   1  248.57    6.69
  -1   2   0 4730.19  163.92
   1  -2   0 4258.59  162.24
  -1   2  -1    4.42    0.67
   1   2   1    2.97    0.60
  -1  -2  -1    3.59    0.62
   1   2   2  318.24    9.18
  -1   2  -2  327.83    9.00
  -1   2  -2  339.15    9.14
  -1  -2  -2  307.11    9.16
   1  -2   2  313.09    8.91
   1  -2   2  309.56    9.08
  -1   2  -3  178.40    5.87
   1   2   3  167.49    5.78
   1  -2   3  155.18    6.30
  -1  -2  -3  178.26    5.36
  -1  -2  -3  185.18    6.00
  -1   2  -4 9623.07  413.82
   1   2   4 9633.24  405.66
   1   2   4 9649.16  266.49
  -1  -2  -4 9352.75  414.72
  -1  -2  -4 9379.92  262.96
   1  -2   4 9945.96  394.40
   1  -2   4 9999.00  267.21
  -1   2  -5  239.92    8.14
   1   2   5  240.42    8.82
  -1   2  -5  242.23    8.15
   1  -2   5  226.24    8.15
   1  -2   5  237.64    7.77
  -1  -2  -5  226.94    7.55
  -1  -2  -5  239.44    8.99
  -1   2  -6 2568.81   65.55
   1   2   7   10.71    1.73
  -1   2  -7   11.57    2.00
  -1   2  -7   10.03    1.98
   1  -2   7    9.74    1.67
  -1  -2  -7    9.01    1.76
   1  -2   7   10.28    2.06
  -1   2  -8 1694.17   44.86
  -1   2  -8 1675.99   45.18
   1   2   8 1704.60   44.25
   1  -2   8 1687.24   44.19
  -1  -2  -8 1669.14   45.05
  -1  -2  -8 1658.01   44.15
  -1   2  -9   54.12    4.95
   1   2   9   62.44    4.28
  -1   2  -9   66.91    4.95
   1  -2   9   61.54    4.45
  -1  -2  -9   70.81    4.57
  -1  -2  -9   62.53    4.90
  -1   2 -10  475.95   16.08
   1   2  10  463.72   15.24
  -1   2 -10  475.39   16.75
  -1  -2 -10  475.92   15.53
  -1  -2 -10  467.51   16.40
   1  -2  10  507.60   15.64
   1   2  11  224.05    9.01
  -1   2 -11  219.66   10.40
  -1   2 -11  216.45    9.67
  -1  -2 -11  210.66    9.96
  -1  -2 -11  205.87    9.06
   1  -2  11  211.99   10.43
   1   2  12   13.73    2.72
  -1   2 -12   18.33    3.37
   1  -2  12   18.89    2.93
  -1  -2 -12   14.02    2.97
  -1  -2 -12   19.39    3.14
  -1   2 -13  144.29    9.35
   1  -2  13  130.14    7.59
   1   3 -13  115.37    9.35
   1   3 -13  102.60    8.45
   1  -3 -13  101.82    6.50
  -1  -3  13  116.41    7.49
   1   3 -12   23.18    3.85
   1   3 -12   24.42    4.21
  -1  -3  12   27.12    5.04
  -1  -3  12   29.31    4.27
   1  -3 -12   20.24    3.07
   1   3 -11   52.93    5.18
   1   3 -11   62.17    5.26
  -1   3  11   58.59    4.15
   1  -3 -11   61.65    4.84
   1  -3 -11   57.03    4.45
  -1  -3  11   62.10    5.51
  -1  -3  11   64.02    4.73
   1   3 -10  112.09    6.41
  -1   3  10  106.20    5.31
   1   3 -10   86.94    6.14
   1  -3 -10  107.59    5.55
  -1  -3  10  110.60    5.93
   1  -3 -10  102.98    5.94
  -1  -3  10   98.32    6.36
   1   3  -9  284.65   10.80
   1   3  -9  280.98   10.74
  -1   3   9  297.72    9.69
  -1  -3   9  272.44   10.84
  -1  -3   9  273.48   10.09
   1  -3  -9  262.30    9.65
   1  -3  -9  288.72   10.34
   1   3  -8   20.86    2.98
   1   3  -8   18.39    2.80
  -1   3   8   17.61    3.14
  -1  -3   8   19.84    2.94
   1  -3  -8   24.57    2.70
   1  -3  -8   20.78    2.40
  -1  -3   8   17.61    2.63
   1   3  -7  647.20   18.72
  -1   3   7  653.23   17.72
  -1   3   7  644.85   17.65
   1   3  -7  649.93   18.47
  -1  -3   7  626.41   18.12
   1  -3  -7  619.75   17.52
  -1  -3   7  588.10   18.56
   1  -3  -7  600.89   17.98
   1   3  -6  102.90    4.87
  -1   3   6  109.75    4.39
  -1   3   6  121.29    4.59
   1   3  -6  105.73    5.19
   1  -3  -6  109.09    4.31
   1  -3  -6  112.10    4.77
  -1  -3   6  104.85    5.17
  -1  -3   6  108.57    4.89
  -1   3   5 1321.10   34.09
   1   3  -5 1316.79   34.84
   1   3  -5 1347.92   34.61
  -1   3   5 1329.46   33.74
   1  -3  -5 1310.89   34.29
  -1  -3   5 1331.29   34.92
   1   3  -4  325.36   10.12
  -1   3   4  334.62    9.58
   1   3  -4  324.70    9.91
  -1   3   4  336.72    9.10
   1  -3  -4  335.08    9.68
  -1  -3   4  343.04   10.09
   1  -3  -4  330.72    9.03
  -1  -3   4  330.44   10.13
   1   3  -3 1725.70  145.34
   1   3  -3 1378.11   52.21
  -1   3   3 1192.26   98.56
  -1   3   3 1359.96   48.91
  -1  -3   3 1448.76   52.45
   1  -3  -3 1331.24  104.37
   1  -3  -3 1348.81   48.51
  -1  -3   3 1485.62  122.14
   1   3  -2 8023.75  308.38
  -1   3   2 8169.71  299.95
   1  -3  -2 7467.95  280.49
   1   3  -1 1193.31  103.96
  -1   3   1 1281.82   41.02
  -1   3   1 1287.57   89.79
   1  -3  -1 1190.92   41.16
   1  -3  -1 1181.02   81.01
  -1  -3   1 1228.62   46.16
   1   3   0   16.19    1.42
  -1   3   0   18.74    1.06
  -1   3   0   17.79    1.19
   1   3   0   17.46    1.08
   1  -3   0   16.25    1.21
  -1  -3   0   16.19    1.02
  -1   3  -1 1852.09  116.26
   1   3   1 1855.52  137.92
  -1   3  -1 1984.86   61.11
   1   3   1 1836.90   63.71
   1  -3   1 1879.54   59.66
  -1  -3  -1 1906.17  136.17
  -1  -3  -1 1829.66   64.32
  -1   3  -2  384.97   10.85
   1   3   2  401.87   11.18
  -1  -3  -2  375.22   11.04
   1  -3   2  385.43   10.98
   1  -3   2  378.06   10.90
  -1   3  -3 1145.80  114.02
   1   3   3 1001.10  111.63
  -1   3  -3 1235.16   48.47
   1   3   3 1201.92   51.54
   1  -3   3 1230.55   50.28
  -1  -3  -3 1175.58   50.55
  -1  -3  -3 1235.26  125.71
  -1   3  -4  531.88   14.95
   1   3   4  510.88   14.94
  -1   3  -4  504.16   14.94
   1  -3   4  520.95   15.16
  -1  -3  -4  529.36   14.17
   1  -3   4  534.80   14.83
  -1  -3  -4  539.10   15.17
   1   3   5 3632.15  123.53
  -1   3  -5 3724.72  117.96
   1   3   5 3788.41  249.99
  -1  -3  -5 3541.80  119.65
  -1  -3  -5 3587.61  255.51
   1  -3   5 3481.70  122.71
   1  -3   5 3786.64  277.71
  -1   3  -6  150.26    6.38
  -1   3  -6  149.17    6.35
   1   3   6  148.50    6.03
  -1  -3  -6  149.98    5.64
   1  -3   6  146.11    5.96
   1  -3   6  144.34    6.41
  -1  -3  -6  147.01    6.33
   1   3   7 1628.17   42.65
  -1   3  -7 1534.37   43.04
  -1   3  -7 1676.08   43.22
  -1  -3  -7 1630.39   42.15
  -1  -3  -7 1675.77   43.32
   1  -3   7 1597.89   43.33
   1  -3   7 1612.87   42.55
   1   3   8  370.82   12.48
  -1   3  -8  388.63   13.20
  -1   3  -8  390.11   13.41
  -1  -3  -8  388.52   13.30
  -1  -3  -8  377.34   12.26
   1  -3   8  407.58   12.78
  -1   3  -9  490.11   17.03
   1   3   9  519.65   16.08
  -1   3  -9  551.18   17.79
  -1  -3  -9  507.41   16.86
   1  -3   9  509.75   16.16
  -1  -3  -9  506.51   15.86
   1   3  10   32.59    3.44
  -1   3 -10   25.39    3.63
  -1   3 -10   31.49    4.00
   1  -3  10   25.40    3.63
  -1  -3 -10   32.35    4.07
  -1   3 -11  125.38    7.77
   1   3  11  125.57    6.42
  -1   3 -11  119.12    7.08
  -1  -3 -11  119.23    7.16
  -1  -3 -11  104.11    9.14
   1  -3  11  113.52    6.43
  -1   3 -12    2.21    2.17
  -1   3 -12   -0.48    2.08
   1   3  12    0.29    1.72
   1  -3  12    0.06    1.64
  -1  -3 -12    0.33    1.82
  -1  -3 -12    1.35    1.59
  -1   3 -13   97.07    7.07
  -1   3 -13   97.46    8.05
   1  -3  13   96.59    7.05
  -1  -3 -13  107.55    6.56
   1   4 -13   10.27    3.45
   1   4 -13    8.68    2.91
  -1  -4  13   14.85    3.26
   1   4 -12  373.14   14.56
   1   4 -12  366.11   14.77
   1  -4 -12  352.31   14.22
  -1  -4  12  384.03   13.77
  -1  -4  12  378.01   14.95
  -1   4  11    6.17    1.72
   1   4 -11    4.13    2.12
   1   4 -11    5.57    2.27
   1  -4 -11    7.06    2.07
  -1  -4  11    4.66    2.34
   1  -4 -11   10.52    2.22
  -1  -4  11    6.25    1.99
   1   4 -10  289.99   11.48
  -1   4  10  303.65   10.19
   1   4 -10  298.92   11.58
   1  -4 -10  274.47   10.76
  -1  -4  10  272.01   11.53
   1  -4 -10  275.49   10.07
  -1  -4  10  277.73   10.71
   1   4  -9  662.34   20.80
  -1   4   9  686.37   19.67
   1   4  -9  708.86   21.94
   1  -4  -9  684.44   19.50
  -1  -4   9  664.88   20.34
   1  -4  -9  685.35   20.46
  -1  -4   9  686.94   24.11
  -1   4   8  710.40   20.65
   1   4  -8  741.79   21.81
   1   4  -8  728.32   21.52
  -1  -4   8  711.53   21.17
   1  -4  -8  763.18   20.31
  -1  -4   8  727.62   21.92
   1  -4  -8  730.45   21.15
   1   4  -7   68.29    4.19
  -1   4   7   66.29    3.60
   1   4  -7   67.58    4.38
   1  -4  -7   69.12    3.93
  -1  -4   7   70.90    4.19
   1  -4  -7   69.80    3.36
  -1  -4   7   64.36    4.28
  -1   4   6   30.62    2.40
   1   4  -6   28.12    3.04
  -1  -4   6   34.72    2.98
   1  -4  -6   37.72    2.23
  -1  -4   6   38.51    3.26
   1  -4  -6   37.77    2.78
  -1   4   5  161.45    5.76
   1   4  -5  165.15    6.45
   1   4  -5  157.82    6.11
   1  -4  -5  157.66    5.82
  -1  -4   5  163.09    6.30
   1  -4  -5  158.15    4.96
  -1  -4   5  157.21    6.36
  -1   4   4 1352.09   34.92
   1   4  -4 1369.74   35.48
   1   4  -4 1364.04   35.27
  -1  -4   4 1350.10   35.46
   1   4  -3   41.83    2.64
   1   4  -3   38.90    2.53
  -1   4   3   36.22    2.25
   1  -4  -3   47.73    2.39
  -1  -4   3   50.59    2.95
  -1  -4   3   45.54    2.65
   1   4  -2  849.47   22.25
   1   4  -2  809.53   21.65
  -1  -4   2  796.37   21.45
  -1   4   1 1270.12  106.27
   1   4  -1 1191.86  118.80
  -1   4   1 1184.74   43.46
   1  -4  -1 1131.63   44.04
  -1  -4   1 1213.12   49.49
   1  -4  -1 1311.39   98.74
  -1   4   0 2418.99  138.80
   1   4   0 2365.12  171.14
   1   4   0 2255.91   76.93
  -1   4   0 2476.54  155.70
   1  -4   0 2337.97   71.61
  -1  -4   0 2244.28  156.14
  -1  -4   0 2372.95   79.81
   1   4   1  407.24   11.70
  -1   4  -1  403.63   10.99
  -1   4  -1  392.66   11.13
   1  -4   1  390.83   11.32
  -1  -4  -1  411.51   10.44
  -1  -4  -1  396.96   11.45
   1  -4   1  392.03   11.04
   1   4   2 5911.98  304.80
   1   4   2 5717.03  167.73
  -1   4  -2 5774.05  270.35
  -1   4  -2 6234.58  165.96
   1  -4   2 5610.12  164.53
  -1  -4  -2 5460.73  288.81
  -1  -4  -2 5683.73  168.46
  -1   4  -3  105.23    4.35
   1   4   3  103.79    4.54
  -1   4  -3  111.77    4.47
  -1  -4  -3   98.40    4.46
   1  -4   3  106.50    4.44
   1  -4   3  102.88    4.48
   1   4   4  459.55   13.64
  -1   4  -4  455.96   13.41
  -1   4  -4  458.82   13.53
   1  -4   4  446.38   13.66
   1  -4   4  466.49   13.48
  -1  -4  -4  444.70   13.61
  -1  -4  -4  464.90   12.39
  -1   4  -5  469.62   14.11
   1   4   5  477.51   14.10
  -1   4  -5  493.43   14.17
   1  -4   5  449.22   13.84
   1  -4   5  444.27   14.21
  -1  -4  -5  441.76   14.32
  -1  -4  -5  479.74   13.00
  -1   4  -6 1078.28   30.40
   1   4   6 1102.49   30.29
  -1   4  -6 1107.67   30.51
  -1  -4  -6 1148.39   29.33
  -1  -4  -6 1088.80   30.55
   1  -4   6 1180.96   30.35
   1  -4   6 1124.98   30.83
  -1   4  -7    8.03    1.80
   1   4   7    4.07    1.34
  -1   4  -7    6.88    1.84
   1  -4   7    6.59    1.81
  -1  -4  -7    8.35    1.53
  -1  -4  -7    7.30    1.77
   1  -4   7    6.84    1.65
  -1   4  -8  901.20   25.65
   1   4   8  818.23   24.57
  -1   4  -8  900.43   25.46
  -1  -4  -8  864.73   24.04
   1  -4   8  868.36   24.80
  -1  -4  -8  874.36   25.44
  -1   4  -9   37.09    4.22
  -1   4  -9   43.20    4.59
   1   4   9   43.83    3.79
  -1  -4  -9   44.56    3.55
  -1  -4  -9   41.34    4.22
   1  -4   9   36.90    3.94
  -1   4 -10  382.67   14.23
   1   4  10  404.00   13.54
  -1  -4 -10  405.54   14.51
  -1  -4 -10  390.48   13.09
   1  -4  10  393.05   14.36
   1   4  11   81.75    5.30
  -1   4 -11   78.44    6.48
  -1  -4 -11   84.42    6.02
  -1  -4 -11   79.78    5.09
   1  -4  11   73.95    5.46
  -1   4 -12  367.65   14.75
  -1   4 -12  396.72   15.89
   1  -4  12  390.06   14.25
  -1  -4 -12  365.67   13.45
   1   5 -13  496.90   18.74
   1   5 -13  534.73   20.11
  -1  -5  13  509.30   19.02
   1   5 -12    1.14    2.33
   1   5 -12    3.57    2.51
  -1  -5  12    3.75    2.09
  -1  -5  12    6.06    3.21
   1   5 -11  482.39   17.12
  -1  -5  11  489.13   17.58
   1  -5 -11  479.44   15.17
  -1  -5  11  473.20   16.33
  -1   5  10    1.51    1.22
   1   5 -10    2.07    1.85
   1   5 -10    0.07    1.59
  -1  -5  10    2.27    1.66
  -1  -5  10   -3.61    1.76
   1  -5 -10   -0.09    1.22
   1  -5 -10    0.59    1.24
   1   5  -9  222.15    9.32
   1   5  -9  212.38    9.48
  -1   5   9  215.63    8.21
   1  -5  -9  207.20    7.77
   1  -5  -9  213.22    8.84
  -1  -5   9  232.11    9.15
  -1  -5   9  198.49    9.55
   1   5  -8    3.83    1.63
   1   5  -8    3.30    1.65
  -1   5   8    2.91    1.36
   1  -5  -8    1.18    1.24
  -1  -5   8    2.18    1.50
  -1  -5   8    1.94    1.51
   1  -5  -8    2.02    1.08
  -1   5   7  755.32   21.40
   1   5  -7  759.16   22.37
   1   5  -7  742.30   21.98
  -1  -5   7  787.59   22.29
   1  -5  -7  762.74   21.73
  -1  -5   7  769.87   22.53
   1  -5  -7  785.74   21.02
   1   5  -6  574.50   16.99
   1   5  -6  551.77   16.58
  -1   5   6  568.47   16.21
   1  -5  -6  575.79   16.38
   1  -5  -6  553.87   14.86
  -1  -5   6  551.72   16.95
  -1  -5   6  551.71   16.85
  -1   5   5   28.89    2.37
   1   5  -5   40.08    3.08
   1   5  -5   30.80    2.74
  -1  -5   5   37.20    3.10
  -1  -5   5   38.16    3.11
   1  -5  -5   31.20    2.50
   1  -5  -5   31.82    1.51
  -1   5   4   65.37    3.25
   1   5  -4   52.78    3.37
   1   5  -4   58.63    3.37
   1  -5  -4   55.46    3.01
  -1  -5   4   55.65    3.41
  -1  -5   4   53.54    3.51
   1   5  -3 2046.75  161.09
  -1   5   3 1915.61  156.72
  -1   5   3 1877.77   65.77
  -1  -5   3 1634.82   81.56
   1  -5  -3 1752.41   65.79
   1  -5  -3 1619.69  137.01
   1   5  -2 1433.63   35.79
   1   5  -2 1351.72   35.96
  -1   5   1 3490.62  209.85
   1   5  -1 3597.65  237.58
  -1  -5   1 3273.02  108.98
   1  -5  -1 3149.51  102.46
   1   5   0  912.22   24.52
  -1   5   0  919.84   24.13
   1   5   0 1011.56   26.16
  -1   5   0  924.91   23.50
   1   5   0  926.75   23.64
   1  -5   0  850.91   24.23
  -1   5  -1 2741.32  173.45
  -1   5  -1 3203.31  211.19
   1   5   1 2825.86   94.84
   1   5   1 2887.38  212.88
   1  -5   1 2705.03   88.27
  -1  -5  -1 2813.19   97.18
  -1  -5  -1 2765.90  194.36
  -1   5  -2 1105.32   27.58
  -1   5  -2 1040.07   27.59
   1   5   2 1055.09   28.23
   1  -5   2 1047.18   27.63
  -1  -5  -2 1038.75   26.29
  -1  -5  -2 1030.93   27.88
   1   5   3 1917.65  180.42
  -1   5  -3 1981.40   74.37
   1   5   3 1964.29   76.94
  -1   5  -3 2027.29  168.23
   1  -5   3 1736.32  159.77
   1  -5   3 1920.68   73.05
  -1  -5  -3 1994.02  178.93
  -1   5  -4  456.24   13.69
  -1   5  -4  440.53   13.53
   1   5   4  462.76   13.96
   1  -5   4  467.62   13.84
  -1  -5  -4  460.97   12.23
   1  -5   4  456.70   13.91
   1   5   5  210.01    7.99
  -1   5  -5  218.83    8.08
  -1   5  -5  223.36    8.02
  -1  -5  -5  216.74    8.15
  -1  -5  -5  221.22    6.69
   1  -5   5  208.93    8.16
   1  -5   5  219.32    8.02
   1   5   6   77.81    4.48
  -1   5  -6   83.71    4.70
  -1   5  -6   81.92    4.75
   1  -5   6   79.94    4.83
   1  -5   6   83.35    4.62
  -1  -5  -6   88.98    3.68
  -1  -5  -6   81.58    4.68
  -1   5  -7  900.33   25.97
   1   5   7  863.88   25.55
  -1   5  -7  922.27   26.00
  -1  -5  -7  899.24   26.04
   1  -5   7  903.97   26.31
   1  -5   7  951.97   25.86
  -1  -5  -7  910.33   24.31
   1   5   8   31.57    3.40
  -1   5  -8   31.22    3.93
  -1  -5  -8   33.24    3.74
   1  -5   8   31.41    3.75
  -1  -5  -8   34.84    2.88
  -1   5  -9  259.13   10.59
   1   5   9  270.63   10.06
  -1   5  -9  259.43   11.32
  -1  -5  -9  243.85   10.37
  -1  -5  -9  248.38    9.00
   1   5  10  138.90    6.84
  -1   5 -10  135.48    7.92
  -1   5 -10  136.48    7.50
   1  -5  10  125.82    6.97
  -1  -5 -10  131.18    6.17
  -1  -5 -10  142.40    7.55
  -1   5 -11  873.09   27.23
  -1   5 -11  845.43   26.46
   1   5  11  860.37   25.81
  -1  -5 -11  811.29   24.52
  -1  -5 -11  884.65   26.91
   1  -5  11  838.28   25.76
  -1   5 -12   17.90    3.79
  -1   5 -12   16.51    3.83
   1   6 -12  357.21   15.43
   1   6 -12  391.63   15.49
  -1  -6  12  384.29   14.67
  -1  -6  12  401.45   17.39
   1   6 -11   46.99    5.02
   1   6 -11   44.14    5.03
  -1  -6  11   53.33    5.49
  -1  -6  11   45.58    4.78
   1   6 -10  155.90    8.29
  -1   6  10  158.76    7.07
   1   6 -10  167.53    8.35
  -1  -6  10  172.24    8.87
   1  -6 -10  163.77    6.37
   1  -6 -10  169.56    7.76
  -1  -6  10  159.55    8.05
   1   6  -9   13.24    2.82
  -1   6   9   11.82    2.03
   1   6  -9   11.11    2.45
   1  -6  -9   10.96    1.61
   1  -6  -9   11.76    2.23
  -1  -6   9   12.37    3.03
  -1  -6   9   11.54    2.59
   1   6  -8  850.11   24.61
   1   6  -8  847.10   25.34
  -1  -6   8  852.39   29.72
   1  -6  -8  814.34   22.21
  -1  -6   8  844.98   24.79
   1  -6  -8  831.22   24.10
  -1   6   7  144.72    6.18
   1   6  -7  142.60    6.67
   1   6  -7  151.38    7.00
  -1  -6   7  147.31    6.96
   1  -6  -7  142.62    4.72
  -1  -6   7  144.44    6.99
   1  -6  -7  143.58    6.27
  -1   6   6  272.68    9.18
   1   6  -6  265.03    9.72
   1   6  -6  256.57    9.43
  -1  -6   6  262.35    9.86
   1  -6  -6  260.28    9.07
   1  -6  -6  269.10    7.20
  -1  -6   6  268.75    9.85
   1   6  -5  159.46    6.61
   1   6  -5  158.13    6.45
  -1   6   5  152.26    6.12
  -1  -6   5  150.64    6.71
  -1  -6   5  153.87    6.56
   1  -6  -5  158.50    6.06
   1   6  -4 1056.69   27.91
  -1   6   4 1053.54   27.66
   1   6  -4 1056.66   27.84
  -1  -6   4 1031.33   27.90
   1  -6  -4  994.35   27.21
  -1  -6   4  975.69   28.22
   1   6  -3   45.37    3.01
  -1   6   3   46.40    2.96
   1   6  -3   42.27    2.99
  -1  -6   3   38.77    2.87
   1  -6  -3   43.02    2.65
  -1  -6   3   40.45    3.21
   1   6  -2 1582.69   41.92
  -1   6   2 1664.36   41.61
   1   6  -2 1655.91   41.63
  -1   6   2 1586.90   41.88
  -1  -6   2 1625.00   41.56
  -1   6   1    7.31    1.32
  -1   6   1    8.31    0.84
   1   6  -1    7.85    1.65
  -1   6   1    7.92    1.31
   1   6  -1   10.10    1.61
  -1  -6   1    7.74    1.21
   1   6   0  118.29    5.24
  -1   6   0  114.38    3.93
  -1   6   0  113.60    4.60
   1   6   0  123.54    5.01
  -1   6   0  116.56    4.95
   1   6   0  117.04    4.06
  -1  -6   0  109.13    3.95
  -1   6  -1    8.32    1.35
   1   6   1    8.37    1.53
  -1   6  -1    8.19    1.83
   1   6   1    6.85    1.34
   1  -6   1    7.45    1.43
  -1   6  -2 2400.27  185.19
   1   6   2 2655.67  224.43
   1   6   2 2838.75   97.68
   1  -6   2 2692.30   90.99
  -1  -6  -2 2605.79   98.06
  -1  -6  -2 2481.33  204.69
  -1   6  -3  935.06   25.51
   1   6   3  966.23   26.21
  -1   6  -3  948.15   25.45
  -1  -6  -3  931.02   25.76
   1  -6   3  954.00   26.01
   1  -6   3  949.44   25.69
  -1  -6  -3  934.44   23.60
  -1   6  -4  287.37    9.59
   1   6   4  290.70    9.99
  -1   6  -4  285.36    9.61
   1  -6   4  280.69    9.82
  -1  -6  -4  282.67    7.79
   1  -6   4  285.26    9.92
  -1  -6  -4  289.21    9.82
  -1   6  -5   63.71    4.06
   1   6   5   63.52    4.06
  -1   6  -5   65.87    4.03
   1  -6   5   75.07    4.44
  -1  -6  -5   59.31    3.96
  -1  -6  -5   66.77    2.66
   1  -6   5   64.46    4.15
  -1   6  -6  789.93   23.13
   1   6   6  722.04   22.91
  -1   6  -6  776.00   23.03
   1  -6   6  890.15   23.56
  -1  -6  -6  824.72   21.14
   1  -6   6  800.17   23.53
  -1  -6  -6  827.26   23.43
   1   6   7  146.01    6.76
  -1   6  -7  144.89    7.06
  -1   6  -7  142.10    6.93
  -1  -6  -7  135.00    5.18
   1  -6   7  144.15    7.29
   1  -6   7  136.63    6.79
  -1  -6  -7  144.70    6.90
  -1   6  -8  337.39   12.87
  -1   6  -8  382.84   14.18
   1   6   8  364.96   12.75
  -1  -6  -8  365.04   11.07
  -1  -6  -8  358.72   13.10
  -1   6  -9  267.00   10.96
  -1   6  -9  254.39   10.93
   1   6   9  275.24   10.47
   1  -6   9  284.58   10.83
  -1  -6  -9  265.70    9.03
  -1  -6  -9  256.99   10.76
  -1   6 -10  142.35    8.17
  -1   6 -10  143.84    9.69
   1   6  10  134.96    7.15
  -1  -6 -10  151.83    7.92
  -1  -6 -10  159.55    6.46
   1  -6  10  159.89    7.91
  -1   6 -11   71.83    6.04
  -1   6 -11   68.99    6.64
   1  -6  11   68.03    5.76
  -1   6 -12  366.27   14.97
  -1   6 -12  389.41   15.96
   1  -6  12  378.40   14.64
   1   7 -12   34.81    4.87
   1   7 -12   30.93    4.38
  -1  -7  12   36.79    4.76
   1   7 -11    9.03    2.76
   1   7 -11    7.94    2.50
  -1  -7  11   11.70    2.88
  -1  -7  11   11.69    3.25
   1   7 -10    0.74    1.79
  -1  -7  10    3.84    2.28
  -1  -7  10    0.14    1.60
  -1   7   9  266.41    9.92
   1   7  -9  271.01   11.09
   1   7  -9  268.30   10.86
  -1  -7   9  265.11   11.31
  -1  -7   9  252.19   10.79
   1  -7  -9  271.69   10.32
  -1   7   8    7.35    1.93
   1   7  -8    6.43    2.14
   1   7  -8    8.19    2.20
  -1  -7   8    7.68    2.53
   1  -7  -8    6.34    0.95
   1  -7  -8    4.71    1.74
   1   7  -7 1225.81   33.94
   1   7  -7 1232.18   33.62
  -1   7   7 1224.67   33.11
  -1  -7   7 1186.05   34.10
  -1  -7   7 1210.25   34.12
   1  -7  -7 1213.28   33.04
   1   7  -6   14.86    2.33
   1   7  -6   16.47    2.55
  -1   7   6   15.16    2.11
  -1  -7   6   14.64    2.52
   1  -7  -6   13.15    1.95
  -1  -7   6   12.62    2.31
  -1   7   5  958.13   27.14
   1   7  -5  998.37   27.59
   1   7  -5  963.46   27.32
  -1  -7   5  994.22   28.18
  -1  -7   5 1021.32   27.76
   1  -7  -5 1007.17   26.90
  -1   7   4  341.37   11.13
   1   7  -4  345.61   11.26
   1   7  -4  325.98   11.10
   1  -7  -4  343.95   10.71
  -1  -7   4  350.69   11.30
  -1  -7   4  347.46   11.91
  -1   7   3 2423.56   62.28
  -1   7   3 2569.99   61.95
   1   7  -3 2489.25   62.08
   1   7  -3 2384.36   62.18
  -1  -7   3 2421.82   62.02
  -1  -7   3 2322.89   62.89
  -1   7   2   37.94    2.75
  -1   7   2   34.66    2.83
   1   7  -2   37.19    2.63
   1   7  -2   34.65    3.32
   1   7  -2   35.90    2.97
  -1  -7   2   34.13    2.57
  -1   7   1   58.79    3.56
  -1   7   1   54.95    2.15
   1   7  -1   60.98    4.07
   1   7  -1   54.64    3.50
  -1   7   1   61.06    3.38
   1   7  -1   59.75    3.02
  -1  -7   1   64.71    3.06
   1   7   0  889.09   24.93
   1   7   0  877.85   23.04
  -1   7   0  897.60   24.59
   1   7   0  888.86   24.33
  -1   7   0  867.32   23.87
  -1   7   0  890.63   22.90
  -1  -7   0  886.71   23.00
   1   7   1  605.86   18.04
   1   7   1  599.04   17.49
  -1   7  -1  608.12   16.52
  -1   7  -1  591.56   17.08
  -1  -7  -1  631.06   15.83
   1  -7   1  593.07   17.63
  -1   7  -2  445.46   13.61
  -1   7  -2  469.50   13.38
   1   7   2  462.79   14.48
  -1  -7  -2  451.83   11.81
   1  -7   2  469.70   14.31
  -1  -7  -2  447.12   13.88
  -1   7  -3 1158.36   31.97
   1   7   3 1210.77   32.85
  -1   7  -3 1219.37   31.94
   1  -7   3 1216.26   32.19
   1  -7   3 1227.25   32.77
  -1  -7  -3 1169.24   32.22
  -1   7  -4   65.03    4.06
  -1   7  -4   64.70    4.01
   1   7   4   63.09    4.20
   1  -7   4   66.95    4.18
  -1  -7  -4   71.86    4.18
   1  -7   4   64.78    4.33
  -1   7  -5  860.39   23.09
   1   7   5  778.24   23.20
  -1   7  -5  831.64   23.07
  -1  -7  -5  792.71   23.03
   1  -7   5  785.89   23.22
   1  -7   5  751.21   23.14
  -1   7  -6   61.82    4.49
  -1   7  -6   53.78    4.44
   1   7   6   54.23    4.25
   1  -7   6   64.16    4.69
  -1  -7  -6   66.12    4.43
   1  -7   6   63.88    4.79
  -1  -7  -6   61.11    2.55
   1   7   7 1763.96   45.70
   1  -7   7 1533.89   47.69
  -1  -7  -7 1718.09   42.69
  -1  -7  -7 1734.42   45.71
  -1   7  -8  107.46    6.46
   1   7   8  108.47    6.11
  -1   7  -8  112.07    6.51
  -1  -7  -8  110.29    4.39
  -1  -7  -8  110.06    6.27
   1  -7   8  109.17    6.33
   1   7   9   44.76    4.07
  -1   7  -9   39.18    4.44
  -1   7  -9   40.53    4.54
   1  -7   9   37.42    4.21
  -1  -7  -9   42.72    2.76
  -1  -7  -9   40.49    4.19
  -1   7 -10    2.69    2.18
  -1   7 -10    8.09    2.57
   1  -7  10    2.54    1.90
  -1   7 -11  234.97   12.46
  -1   7 -11  240.82   11.47
   1  -7  11  234.46   10.79
   1   8 -11   93.19    6.92
   1   8 -11   91.23    7.01
  -1  -8  11  109.83    8.10
  -1  -8  11   91.15    6.71
   1   8 -10   41.33    4.84
   1   8 -10   37.82    4.85
  -1  -8  10   54.02    5.57
  -1  -8  10   46.66    4.80
   1   8  -9    5.91    2.32
   1   8  -9    4.78    2.09
  -1  -8   9    4.59    2.22
  -1  -8   9    6.45    2.19
   1   8  -8  709.96   22.17
  -1   8   8  719.24   21.25
   1   8  -8  749.30   22.09
   1  -8  -8  691.97   23.33
  -1  -8   8  686.14   22.37
  -1  -8   8  709.87   22.45
   1   8  -7  206.08    9.06
  -1   8   7  224.34    9.56
   1   8  -7  197.70    8.97
  -1  -8   7  203.83    9.33
  -1  -8   7  205.75    9.33
   1  -8  -7  209.63    8.45
   1   8  -6 1027.76   29.02
   1   8  -6 1028.76   28.81
  -1   8   6 1044.98   29.91
  -1  -8   6  991.21   29.06
  -1  -8   6 1030.83   29.81
   1  -8  -6 1001.76   28.07
   1   8  -5   33.49    3.54
  -1   8   5   36.09    3.33
   1   8  -5   36.01    3.64
  -1  -8   5   35.26    3.71
  -1  -8   5   36.89    3.94
   1  -8  -5   39.22    3.13
   1   8  -4  841.19   23.71
  -1   8   4  832.60   23.28
  -1   8   4  868.71   23.93
   1   8  -4  832.26   23.76
  -1  -8   4  839.88   23.75
  -1  -8   4  807.55   24.61
  -1   8   3  459.14   14.33
  -1   8   3  454.23   13.53
   1   8  -3  429.25   13.76
   1   8  -3  431.22   13.49
  -1  -8   3  444.09   13.56
  -1  -8   3  428.50   14.52
  -1   8   2  843.11   22.96
   1   8  -2  831.42   22.73
   1   8  -2  835.40   24.36
   1   8  -2  821.88   23.30
  -1   8   2  793.37   24.77
  -1  -8   2  855.81   22.76
  -1   8   1   19.75    2.52
   1   8  -1   24.56    2.08
  -1   8   1   23.59    2.48
  -1   8   1   23.14    1.34
   1   8  -1   22.75    2.69
  -1  -8   1   23.91    2.07
  -1   8   0   90.34    4.95
   1   8   0   90.90    4.73
   1   8   0  100.00    5.38
  -1   8   0   92.48    3.59
  -1   8   0   91.40    4.48
   1   8   1  166.01    7.45
  -1   8  -1  180.70    7.53
  -1   8  -1  164.14    6.03
  -1   8  -1  178.00    6.80
   1   8   1  184.26    7.20
  -1  -8  -1  191.10    5.54
   1   8   2  543.53   16.42
  -1   8  -2  540.70   16.07
   1   8   2  543.32   17.02
  -1   8  -2  546.29   15.64
   1  -8   2  540.67   16.84
  -1   8  -3  691.33   20.11
   1   8   3  678.81   20.89
  -1   8  -3  676.64   19.78
   1  -8   3  725.67   21.07
  -1  -8  -3  728.13   20.47
  -1   8  -4  164.16    7.11
  -1   8  -4  176.87    7.29
   1   8   4  168.80    7.65
  -1  -8  -4  182.16    7.42
  -1   8  -5   51.72    4.01
   1   8   5   49.21    4.12
  -1   8  -5   45.43    4.03
  -1  -8  -5   54.38    4.03
   1  -8   5   46.33    4.39
  -1   8  -6  778.69   22.50
   1   8   6  749.63   22.74
  -1   8  -6  757.03   22.50
  -1  -8  -6  725.66   22.35
   1  -8   6  757.37   22.98
  -1   8  -7    2.60    1.87
   1   8   7    6.77    1.91
  -1   8  -7    7.47    2.19
  -1  -8  -7    6.51    1.79
   1  -8   7    8.01    2.27
  -1   8  -8  240.27   10.31
   1   8   8  252.35   10.19
  -1   8  -8  225.42   10.14
  -1  -8  -8  244.48    7.18
   1  -8   8  243.52   10.41
  -1  -8  -8  252.64   10.23
   1   8   9    4.20    2.41
  -1   8  -9    2.08    1.89
  -1  -8  -9    4.82    2.04
   1  -8   9    4.63    2.10
  -1   8 -10   64.05    5.87
  -1   8 -10   66.44    5.73
   1  -8  10   53.25    5.37
  -1   8 -11   12.72    3.12
  -1   8 -11    5.86    3.92
   1   9 -10   24.38    3.76
   1   9 -10   25.96    4.67
  -1  -9  10   28.34    4.66
  -1  -9  10   26.55    4.09
   1   9  -9  420.37   16.22
   1   9  -9  436.93   15.73
  -1  -9   9  440.97   19.87
  -1  -9   9  452.62   16.44
   1   9  -8   32.58    4.30
   1   9  -8   36.40    4.41
  -1  -9   8   38.36    4.53
  -1  -9   8   32.75    4.47
  -1   9   7  400.24   13.86
   1   9  -7  417.37   14.36
   1   9  -7  404.02   14.46
   1  -9  -7  429.13   13.83
  -1  -9   7  413.46   14.73
  -1  -9   7  404.01   15.11
   1   9  -6   96.17    5.73
  -1   9   6   93.01    5.37
   1   9  -6   79.86    6.26
   1  -9  -6  101.06    6.66
  -1  -9   6   93.96    6.30
  -1  -9   6   96.61    5.99
   1   9  -5  172.44    7.80
   1   9  -5  186.81    7.90
  -1   9   5  178.78    7.72
  -1  -9   5  166.23    8.52
  -1  -9   5  176.69    7.87
   1   9  -4  525.22   16.57
   1   9  -4  540.53   17.43
  -1   9   4  538.62   16.93
  -1   9   4  555.19   16.44
  -1  -9   4  539.53   16.68
   1   9  -3  984.84   27.94
  -1   9   3  996.63   27.53
   1   9  -3 1042.88   29.55
  -1   9   3  990.61   28.28
   1   9  -3  981.14   27.50
  -1  -9   3 1012.14   27.60
  -1   9   2  135.36    5.99
   1   9  -2  126.20    5.50
   1   9  -2  126.18    6.18
  -1   9   2  132.86    6.46
   1   9  -2  115.98    6.86
  -1  -9   2  135.00    5.63
   1   9  -1  835.26   23.42
  -1   9   1  792.75   23.74
   1   9  -1  799.26   22.17
   1   9  -1  813.12   24.43
  -1   9   1  842.80   23.02
  -1  -9   1  816.57   22.16
  -1   9   0  343.32   10.19
   1   9   0  313.03   11.94
  -1   9   0  333.17   10.91
  -1   9   0  306.19   11.53
   1   9   0  326.23   11.18
  -1   9  -1 1045.45   27.57
   1   9   1 1074.19   29.03
  -1   9  -1  994.32   29.50
   1   9   1 1025.15   29.81
  -1   9  -1 1056.13   28.55
  -1  -9  -1 1048.20   26.61
   1   9   2    2.98    1.48
  -1   9  -2    4.46    1.51
   1   9   2    2.29    1.48
  -1   9  -2    4.38    1.38
   1  -9   2    2.30    1.49
  -1   9  -3  429.28   13.43
   1   9   3  393.98   14.38
   1   9   3  434.69   14.11
  -1   9  -3  447.61   14.13
   1  -9   3  428.94   16.55
   1   9   4  103.00    5.99
  -1   9  -4   93.68    5.41
  -1   9  -4  104.31    5.42
  -1  -9  -4   97.72    5.53
   1  -9   4   90.51    5.98
  -1   9  -5  134.52    6.64
  -1   9  -5  136.74    6.89
   1   9   5  142.16    7.23
  -1  -9  -5  145.58    6.92
   1  -9   5  136.82    7.44
  -1   9  -6  127.90    6.75
   1   9   6  136.26    7.02
  -1   9  -6  119.75    6.97
   1  -9   6  133.43    7.31
  -1  -9  -6  125.74    6.50
  -1   9  -7  140.99    7.49
  -1   9  -7  160.64    7.81
   1   9   7  157.60    7.78
  -1  -9  -7  151.21    7.44
   1  -9   7  149.05    7.97
  -1   9  -8   25.74    3.64
  -1   9  -8   32.73    4.05
   1   9   8   34.19    4.68
   1  -9   8   24.03    4.83
  -1  -9  -8   29.84    4.17
  -1   9  -9  245.47   11.04
  -1   9  -9  249.34   11.16
   1  -9   9  252.15   11.25
  -1   9 -10   21.31    5.36
  -1   9 -10   25.96    4.23
   1  10  -9   74.03    6.02
   1  10  -9   76.68    6.20
  -1 -10   9   80.58    6.50
  -1 -10   9   73.58    6.25
   1  10  -8  322.76   14.36
   1  10  -8  340.24   13.12
  -1 -10   8  340.66   13.46
  -1 -10   8  341.07   13.98
   1  10  -7   16.91    2.81
   1  10  -7   20.60    3.28
  -1 -10   7   17.34    2.96
  -1 -10   7   18.50    3.31
   1  10  -6  226.44    9.60
  -1  10   6  210.67    8.82
   1  10  -6  247.36    9.87
  -1  10   6  228.53    9.38
  -1 -10   6  221.44    9.63
  -1 -10   6  225.46   10.49
   1  10  -5   10.38    2.26
  -1  10   5   11.19    2.29
   1  10  -5   17.84    2.77
  -1  10   5   18.05    2.61
  -1 -10   5   16.87    3.01
  -1 -10   5   16.89    2.78
   1  10  -4  301.89   10.82
   1  10  -4  304.01   11.13
  -1  10   4  295.15   11.23
  -1  10   4  296.35   10.63
   1  10  -4  300.35   12.52
  -1 -10   4  290.78   10.79
   1  10  -3    0.26    1.56
   1  10  -3   -0.06    1.24
  -1  10   3   -1.19    1.24
  -1  10   3   -1.18    1.35
   1  10  -3   -2.19    1.59
  -1 -10   3   -0.30    1.29
   1  10  -2  611.35   18.13
   1  10  -2  640.55   20.56
  -1  10   2  650.39   18.92
   1  10  -2  615.97   18.95
  -1  10   2  620.99   19.58
  -1 -10   2  603.93   18.04
   1  10  -1   86.26    4.24
   1  10  -1   83.93    5.30
  -1  10   1   92.81    5.78
   1  10  -1   86.09    6.07
  -1  10   1   80.89    5.63
  -1 -10   1   79.93    4.27
   1  10   0 1302.41   34.76
  -1  10   0 1225.06   34.20
   1  10   0 1317.48   36.17
  -1  10   0 1229.47   35.42
  -1 -10   0 1231.87   32.69
   1  10   1  205.44    8.53
  -1  10  -1  203.25    8.12
   1  10   1  189.66    9.09
  -1  10  -1  200.11    7.07
  -1  10  -1  197.36    9.07
   1  10   2  256.82   10.75
  -1  10  -2  258.57    9.70
  -1  10  -2  257.85    9.08
   1  10   2  252.42    9.99
  -1  10  -2  281.34   11.16
  -1  10  -3    6.60    1.87
   1  10   3    5.99    2.01
   1  10   3    6.29    2.04
  -1  10  -3    7.10    1.83
   1 -10   3    3.54    1.79
  -1  10  -4   32.67    3.74
  -1  10  -4   33.49    3.41
   1  10   4   28.45    3.55
   1  10   4   37.87    4.00
   1 -10   4   30.71    4.08
   1  10   5    6.98    2.01
  -1  10  -5    7.33    2.15
  -1  10  -5    9.78    2.12
  -1 -10  -5    8.19    2.00
   1 -10   5    4.74    2.06
  -1  10  -6    5.18    2.01
   1  10   6    4.51    1.66
  -1  10  -6   -0.39    1.67
  -1 -10  -6    2.49    1.53
   1 -10   6    1.93    1.84
  -1  10  -7   30.03    4.16
  -1  10  -7   34.32    4.01
   1 -10   7   32.61    4.24
  -1  10  -8  102.49    7.13
  -1  10  -8  105.69    7.04
   1 -10   8  116.74    7.37
  -1  10  -9   17.01    3.30
  -1  10  -9   24.73    6.15
   1 -10   9   16.88    3.60
  -1  11   8   77.32    5.26
   1  11  -8   67.07    6.92
   1  11  -8   69.83    5.88
  -1 -11   8   82.28    6.43
  -1  11   7  214.32    9.19
   1  11  -7  223.21   10.09
   1  11  -7  212.96    9.98
  -1 -11   7  222.60   10.26
  -1 -11   7  214.59   10.81
   1  11  -6    6.60    2.28
  -1  11   6    8.03    2.15
   1  11  -6    8.10    2.27
  -1 -11   6    6.78    2.34
  -1 -11   6    8.31    2.43
   1  11  -5  807.58   24.51
   1  11  -5  798.86   26.38
  -1  11   5  808.63   23.87
   1  11  -5  851.98   25.97
  -1  11   4    0.04    1.40
  -1  11   4    2.04    1.61
   1  11  -4    0.76    2.08
   1  11  -4    0.79    1.42
   1  11  -4    1.69    1.71
  -1 -11   4    0.98    1.55
   1  11  -3  189.47    7.88
  -1  11   3  182.85    8.00
   1  11  -3  195.26    9.93
   1  11  -3  194.51    8.53
  -1  11   3  179.86    8.68
  -1 -11   3  195.46    7.95
   1  11  -2  231.38    9.36
   1  11  -2  216.31    8.24
   1  11  -2  233.62   10.66
  -1  11   2  214.21    8.79
  -1  11   2  214.09    9.63
  -1 -11   2  207.30    8.16
  -1  11   1  547.45   17.46
   1  11  -1  573.68   19.57
   1  11  -1  583.71   18.08
  -1  11   1  566.43   18.86
  -1 -11   1  578.64   16.50
  -1  11   0   63.01    4.58
   1  11   0   60.86    5.28
  -1  11   0   49.68    4.78
   1  11   0   58.16    4.70
   1  11   1  266.32   11.40
  -1  11  -1  263.59   10.07
   1  11   1  263.68   10.32
  -1  11  -1  264.98   11.28
  -1  11  -1  264.79    8.87
   1  11   2   92.30    5.66
  -1  11  -2   92.61    5.56
  -1  11  -2   87.40    6.25
  -1  11  -2   88.12    4.69
   1  11   2   89.63    6.19
  -1  11  -3  150.71    8.40
  -1  11  -3  145.43    7.24
  -1  11  -3  152.07    6.78
   1  11   3  156.60    7.51
   1  11   3  155.53    8.12
   1  11   4   89.84    6.06
  -1  11  -4   88.11    5.73
   1  11   4   93.34    5.70
  -1  11  -4   90.75    5.25
   1 -11   4   75.48    5.94
   1  11   5  333.10   13.06
  -1  11  -5  293.52   11.80
   1  11   5  337.82   12.35
  -1  11  -5  332.38   12.39
   1 -11   5  332.83   14.10
  -1  11  -6   12.76    2.70
  -1  11  -6   12.02    2.75
   1 -11   6   13.19    2.99
  -1  11  -7   60.06    5.56
  -1  11  -7   60.18    5.46
   1 -11   7   64.76    6.56
  -1  11  -8  195.67    9.63
  -1  11  -8  208.49    9.96
   1 -11   8  178.71    9.96
   1  12  -7    2.02    2.12
  -1 -12   7    4.37    2.39
  -1 -12   7    3.96    1.98
   1  12  -6 1099.44   32.97
   1  12  -6 1185.14   36.33
  -1  12   6 1154.73   32.24
  -1 -12   6 1103.03   32.99
   1  12  -5   24.25    3.52
   1  12  -5   16.63    3.72
   1  12  -5   28.77    4.38
  -1  12   5   29.88    3.85
  -1 -12   5   19.26    3.15
  -1  12   4  608.87   18.84
   1  12  -4  601.24   19.01
   1  12  -4  610.45   19.58
   1  12  -4  603.02   21.53
  -1 -12   4  584.76   18.78
   1  12  -3   10.30    2.93
   1  12  -3   14.25    2.38
  -1  12   3   12.13    2.40
  -1 -12   3   12.69    2.33
   1  12  -2  180.40    7.33
  -1  12   2  183.50    8.08
  -1  12   2  183.51    9.15
   1  12  -2  176.83   13.46
   1  12  -2  183.95    8.51
  -1  12   1    5.76    2.02
   1  12  -1    6.92    2.25
  -1  12   1    4.29    1.74
   1  12  -1    6.88    2.31
  -1  12   0  116.03    6.30
   1  12   0  120.96    7.53
   1  12   0  120.83    6.73
  -1  12   0  120.25    7.26
   1  12   1   32.89    4.09
  -1  12  -1   32.07    4.21
   1  12   1   31.85    3.82
  -1  12  -1   28.27    3.78
   1  12   2    1.18    1.50
  -1  12  -2   -1.75    1.26
  -1  12  -2    0.23    1.58
  -1  12  -2   -0.74    1.11
   1  12   2    1.50    1.47
  -1  12  -3    5.87    2.21
  -1  12  -3    6.81    1.75
   1  12   3    6.08    1.82
   1  12   3    8.46    2.41
  -1  12  -3    5.79    2.31
  -1  12  -4  582.06   20.82
  -1  12  -4  608.76   19.21
   1  12   4  588.79   19.12
  -1  12  -4  572.21   18.53
  -1  12  -5    7.66    2.50
  -1  12  -5    5.53    2.03
   1  12   5    8.25    2.16
   1 -12   5    7.16    2.67
  -1  12  -6  119.58    7.37
  -1  12  -6  121.72    7.75
   1  12   6  142.99    9.97
   1 -12   6  133.76    8.33
   1  13  -5  652.29   21.17
  -1  13   5  623.00   20.98
   1  13  -5  643.85   23.53
  -1  13   4   11.53    3.12
   1  13  -4   12.73    3.40
   1  13  -4    9.93    2.98
   1  13  -3  107.28    7.95
  -1  13   3  109.18    6.45
  -1  13   2   70.16    5.25
   1  13  -2   60.26    6.27
   1  13  -2   62.55    6.24
   1  13  -1  294.32   11.78
   1  13  -1  274.47   13.07
  -1  13   1  296.13   11.28
   1  13   0    8.90    2.47
  -1  13   0    7.63    2.23
   1  13   0   10.83    3.00
  -1  13  -1   25.69    3.89
   1  13   1   34.08    4.28
   1  13   2   28.21    4.00
  -1  13  -2   21.70    4.43
  -1  13  -3   64.76    6.40
  -1  13  -4   35.61    4.74
   1  13   4   46.33    4.66
   2   0 -14  293.71   12.77
   2   0 -13   -2.83    2.74
  -2   0  13   -0.70    1.69
  -2   0  12  906.71   26.06
  -2   0  12  903.32   27.65
   2   0 -12  886.74   27.28
   2   0 -12  939.90   27.74
  -2   0  11   16.16    3.05
   2   0 -11   18.49    2.93
  -2   0  11   17.98    2.63
   2   0 -11   19.46    3.23
   2   0 -10 1701.18   44.86
  -2   0  10 1610.91   44.84
   2   0 -10 1639.06   44.71
  -2   0  10 1695.18   43.74
  -2   0   9    1.88    1.11
   2   0  -9    3.53    1.54
  -2   0   9    0.05    1.30
   2   0  -9    1.65    1.31
  -2   0   8  279.62    9.98
  -2   0   8  286.26    9.23
   2   0  -8  293.19   10.04
  -2   0   7    1.88    1.13
   2   0  -7    1.24    0.93
   2   0  -7    1.14    1.10
  -2   0   7    0.95    0.82
  -2   0   6  237.56    7.29
   2   0  -6  228.93    7.50
  -2   0   6  229.92    7.84
   2   0  -6  225.89    7.81
  -2   0   5    4.63    1.10
  -2   0   5    4.60    0.87
   2   0  -5    4.01    1.01
   2   0  -5    4.45    0.89
  -2   0   4  721.28   18.77
   2   0  -4  726.41   18.86
  -2   0   4  735.78   19.45
  -2   0   3    9.05    1.08
   2   0  -3    8.00    1.08
   2   0  -3    7.82    0.80
  -2   0   3    8.84    0.82
   2   0  -2 1447.37   70.73
  -2   0   2 1497.05   42.30
   2   0  -1   21.07    1.01
  -2   0   1   24.34    1.03
   2   0   0 1372.03   42.21
  -2   0   0 1298.27   81.44
  -2   0   0 1289.96   41.67
   2   0   1    2.71    0.54
  -2   0  -1    3.75    0.65
  -2   0  -2    5.13    0.88
   2   0   2    7.59    1.04
  -2   0  -3    7.14    1.12
   2   0   4 2409.62  177.91
  -2   0  -4 2320.25   82.34
  -2   0  -4 2271.09  183.39
   2   0   4 2411.76   87.15
   2   0   5    1.66    0.95
  -2   0  -5    2.12    1.07
  -2   0  -5    2.95    1.11
  -2   0  -6  112.88    5.46
   2   0   6  116.81    5.06
  -2   0  -6  117.52    5.26
   2   0   7   89.96    4.59
  -2   0  -7   92.03    4.81
  -2   0  -7   86.47    5.06
  -2   0  -8 1271.80   35.82
  -2   0  -8 1311.28   35.19
   2   0   8 1285.67   34.77
   2   0   9   13.55    2.42
  -2   0  -9   12.99    2.44
  -2   0  -9   13.53    3.08
   2   0  10 1162.03   31.38
  -2   0 -10 1093.15   31.73
  -2   0 -10 1087.20   32.72
  -2   0 -11    1.39    1.72
  -2   0 -11    0.95    1.87
   2   0  11    1.80    1.79
   2   0  12  496.07   16.92
  -2   0 -12  484.66   18.70
  -2   0 -12  557.30   24.06
  -2   0 -13   12.06    2.80
   2   0  13   11.71    3.07
  -2   0 -13   11.80    3.75
   2   1 -14   38.94    7.33
   2  -1 -14   40.67    4.87
   2   1 -13   92.90    6.71
  -2  -1  13   99.21    7.14
   2  -1 -13   89.92    6.43
   2   1 -12   56.76    5.31
  -2   1  12   58.09    4.38
   2   1 -12   61.99    5.32
  -2   1  12   63.59    5.23
   2  -1 -12   61.83    5.14
   2  -1 -12   63.75    5.34
  -2  -1  12   64.96    4.67
  -2  -1  12   57.71    5.44
  -2   1  11 1357.94   35.62
  -2   1  11 1352.45   38.81
   2   1 -11 1311.68   37.05
   2   1 -11 1320.72   37.15
   2  -1 -11 1298.62   36.74
  -2  -1  11 1255.37   37.03
  -2  -1  11 1284.37   35.76
   2  -1 -11 1360.59   41.14
  -2   1  10    4.27    1.56
   2   1 -10    6.08    2.09
   2   1 -10    7.31    2.21
  -2  -1  10    7.90    2.35
   2  -1 -10    8.59    2.09
   2  -1 -10    5.10    1.90
  -2  -1  10    5.10    1.73
   2   1  -9  496.13   16.09
  -2   1   9  511.48   15.98
  -2   1   9  519.85   15.00
   2   1  -9  507.85   15.98
  -2  -1   9  517.27   16.32
   2  -1  -9  506.27   15.96
   2  -1  -9  514.97   15.86
  -2  -1   9  502.97   15.23
   2   1  -8  289.80   10.32
  -2   1   8  307.31    9.39
   2   1  -8  297.05   10.12
  -2   1   8  289.08   10.12
  -2  -1   8  295.30   10.43
   2  -1  -8  294.94    9.92
  -2  -1   8  298.71    9.64
   2  -1  -8  294.91   10.06
  -2   1   7  402.66   12.72
   2   1  -7  408.62   15.19
   2   1  -7  420.27   13.08
  -2   1   7  416.96   12.05
   2  -1  -7  426.72   12.58
  -2  -1   7  431.50   13.17
   2  -1  -7  418.63   12.75
  -2  -1   7  423.74   12.60
  -2   1   6   14.95    1.59
  -2   1   6   15.29    1.97
   2   1  -6   15.33    2.07
   2   1  -6   14.95    1.89
   2  -1  -6   13.15    1.72
   2  -1  -6   14.71    1.98
  -2  -1   6   12.95    1.74
  -2  -1   6   11.61    1.77
   2   1  -5 1147.59   29.99
  -2   1   5 1139.35   29.01
   2   1  -5 1105.33   29.48
  -2   1   5 1138.85   29.60
  -2  -1   5 1129.87   29.42
   2  -1  -5 1165.46   29.63
   2  -1  -5 1153.67   29.29
  -2  -1   5 1149.48   29.97
   2   1  -4  120.12    4.47
   2   1  -4  107.60    4.00
  -2   1   4  126.02    4.20
  -2   1   4  114.97    3.65
   2  -1  -4  110.74    4.09
   2  -1  -4  109.04    3.74
  -2  -1   4  123.95    4.13
  -2  -1   4  110.71    4.36
   2   1  -3   33.83    1.70
  -2   1   3   35.03    1.74
  -2   1   3   35.18    1.33
   2   1  -3   34.39    1.98
  -2  -1   3   33.26    1.91
  -2  -1   3   31.74    1.71
   2  -1  -3   30.62    1.69
   2   1  -2 2435.27  119.71
  -2   1   2 2602.65   65.54
  -2  -1   2 2580.37   72.69
  -2  -1   2 2612.76   74.53
  -2  -1   1 6137.91  225.33
   2   1   0   67.92    2.63
  -2   1   0   69.18    2.29
   2  -1   0   74.65    2.27
  -2  -1   0   70.79    2.64
  -2   1  -1 2785.31  143.97
  -2   1  -1 2903.65   82.71
   2   1   1 2967.38   87.57
   2  -1   1 2925.70   84.12
  -2  -1  -1 2752.37  159.29
  -2  -1  -1 2793.46   86.50
  -2   1  -2 2650.92   82.71
   2   1   2 2780.89   87.86
   2   1   2 2758.15  169.54
  -2   1  -2 2720.51  162.69
   2  -1   2 2765.53   85.57
   2  -1   2 2770.03  156.21
  -2  -1  -2 2765.86  173.35
  -2  -1  -2 2585.52   85.67
  -2   1  -3 2433.51   76.43
   2   1   3 2266.30   79.79
  -2   1  -3 2400.88  169.49
   2  -1   3 2205.10   77.90
  -2  -1  -3 2046.31   75.91
  -2  -1  -3 1985.28  161.95
   2   1   4  748.06   20.23
  -2   1  -4  720.92   20.28
  -2   1  -4  743.49   20.23
  -2  -1  -4  765.88   20.54
   2  -1   4  729.57   19.94
  -2  -1  -4  740.41   19.99
  -2   1  -5 1843.90   48.53
  -2  -1  -5 1911.36   48.13
  -2   1  -6   45.48    3.48
   2   1   6   50.18    3.29
  -2   1  -6   52.01    3.52
   2  -1   6   47.27    3.12
  -2  -1  -6   45.20    3.50
  -2  -1  -6   50.58    3.31
  -2   1  -7  945.54   27.49
   2   1   7  976.88   26.81
  -2   1  -7  972.17   27.14
  -2  -1  -7  950.77   27.50
   2  -1   7 1003.93   26.78
  -2  -1  -7  999.19   26.94
   2   1   8  125.58    6.03
  -2   1  -8  125.03    6.79
  -2   1  -8  135.30    6.50
  -2  -1  -8  140.05    6.36
  -2  -1  -8  130.92    6.79
   2  -1   8  137.21    6.12
   2   1   9 2081.09   54.03
  -2   1  -9 2076.99   55.46
  -2   1  -9 2081.28   54.62
  -2  -1  -9 2072.42   55.35
  -2  -1  -9 2011.98   54.16
   2  -1   9 2029.80   53.87
  -2   1 -10  157.71    7.82
   2   1  10  146.37    7.11
  -2   1 -10  152.66    8.40
   2  -1  10  148.15    7.14
  -2  -1 -10  134.08    8.56
  -2  -1 -10  154.23    8.25
  -2   1 -11  205.52   12.97
   2   1  11  192.27    8.67
  -2   1 -11  200.11    9.29
  -2  -1 -11  210.87    9.25
  -2  -1 -11  206.55   10.12
   2  -1  11  201.49    8.79
  -2   1 -12   26.41    4.34
  -2   1 -12   32.70    4.28
   2  -1  12   32.95    3.98
  -2  -1 -12   31.82    4.65
  -2  -1 -12   29.88    4.11
  -2   1 -13  512.33   24.90
  -2   1 -13  625.71   21.89
  -2  -1 -13  548.88   19.35
   2  -1  13  579.23   19.21
   2   2 -13   18.48    3.56
   2  -2 -13   22.37    3.49
  -2  -2  13   21.13    4.01
   2   2 -12  187.93    9.28
   2   2 -12  190.16    9.18
  -2   2  12  178.60    9.15
  -2  -2  12  177.54    8.14
   2  -2 -12  179.38    8.47
   2  -2 -12  175.48    9.29
  -2  -2  12  187.23    9.35
   2   2 -11    8.70    2.43
   2   2 -11    6.47    2.24
  -2   2  11    8.20    2.28
  -2   2  11    4.86    1.68
   2  -2 -11    6.83    2.06
  -2  -2  11    9.43    2.49
  -2  -2  11    6.63    1.97
   2  -2 -11    5.05    1.98
   2   2 -10  567.36   18.37
   2   2 -10  571.99   18.00
  -2   2  10  548.70   16.40
  -2   2  10  548.16   17.38
  -2  -2  10  582.83   17.22
   2  -2 -10  573.25   17.35
   2  -2 -10  572.27   17.51
  -2  -2  10  487.01   19.66
   2   2  -9  148.44    7.01
  -2   2   9  158.96    7.85
   2   2  -9  138.06    6.68
  -2   2   9  140.73    6.43
  -2  -2   9  137.35    6.18
   2  -2  -9  148.76    6.42
  -2  -2   9  137.03    6.84
   2  -2  -9  134.90    6.27
  -2   2   8  345.01   10.50
   2   2  -8  344.70   11.77
  -2   2   8  346.04   11.23
   2   2  -8  349.76   11.48
  -2  -2   8  350.50   11.11
   2  -2  -8  351.26   11.15
  -2  -2   8  330.62   11.70
   2  -2  -8  337.81   11.06
  -2   2   7  210.62    7.46
  -2   2   7  204.29    6.85
   2   2  -7  212.10    8.04
   2   2  -7  210.80    7.67
   2  -2  -7  206.80    7.35
  -2  -2   7  215.25    7.48
   2  -2  -7  213.58    7.36
  -2  -2   7  214.29    8.07
   2   2  -6 2207.01   56.56
  -2   2   5  402.09   11.55
   2   2  -5  411.87   12.28
   2   2  -5  400.02   11.81
  -2   2   5  411.74   11.18
  -2  -2   5  403.17   11.84
   2  -2  -5  412.52   11.45
  -2  -2   5  407.42   12.24
   2  -2  -5  427.03   12.20
   2   2  -4  909.24   23.88
  -2   2   4  880.34   23.06
  -2   2   4  899.76   22.75
   2   2  -4  861.85   23.39
   2  -2  -4  898.64   23.08
  -2  -2   4  901.77   23.80
  -2  -2   4  929.61   23.60
   2   2  -3 1058.99   28.23
  -2   2   2   62.34    1.97
   2   2  -2   67.85    2.81
   2   2  -2   64.06    2.64
  -2   2   2   67.29    2.33
  -2  -2   2   76.00    2.86
   2   2  -1  318.24    8.75
   2   2  -1  296.31    8.69
  -2   2   1  317.63    8.00
   2   2  -1  326.47    8.90
   2  -2  -1  310.05    8.02
  -2  -2   1  310.96    8.69
   2   2   0   62.58    2.76
  -2   2   0   65.58    2.26
   2  -2   0   72.09    2.32
  -2   2  -1  162.85    4.99
   2   2   1  168.98    5.49
   2  -2   1  165.83    4.95
  -2  -2  -1  159.83    5.41
  -2   2  -2  196.70    6.30
  -2   2  -2  202.83    6.36
   2   2   2  194.29    6.50
  -2  -2  -2  203.53    6.60
   2   2   3 1433.48   59.64
  -2   2  -3 1436.13   54.32
   2   2   3 1615.95  162.38
   2  -2   3 1409.91   57.35
   2  -2   3 1502.09  124.56
  -2  -2  -3 1397.60  139.56
  -2  -2  -3 1391.15   58.01
   2   2   4 2237.53  209.02
  -2   2  -4 1904.04   69.11
  -2   2  -4 1871.01  168.65
   2   2   4 1776.15   73.78
   2  -2   4 1944.58  156.79
  -2  -2  -4 1666.18  164.30
  -2  -2  -4 1785.19   71.70
   2  -2   4 1814.24   73.17
  -2   2  -5   27.18    2.76
   2   2   5   33.61    2.75
  -2   2  -5   31.06    2.77
  -2  -2  -5   31.67    2.81
  -2  -2  -5   32.53    2.55
   2  -2   5   33.83    2.55
  -2   2  -6 1942.29   50.88
   2   2   6 1979.50   50.76
  -2   2  -6 2009.08   51.22
  -2  -2  -6 1918.76   51.17
  -2  -2  -6 1946.52   50.37
   2   2   7   51.99    3.60
  -2   2  -7   48.17    3.99
  -2   2  -7   49.05    3.87
  -2  -2  -7   52.28    3.55
   2  -2   7   46.42    3.38
  -2  -2  -7   52.10    3.99
   2   2   8  758.64   22.58
  -2   2  -8  789.32   23.12
  -2   2  -8  797.59   23.68
  -2  -2  -8  791.72   22.62
   2  -2   8  814.14   22.62
  -2  -2  -8  775.85   23.52
  -2   2  -9  124.68    7.52
   2   2   9  103.80    5.78
  -2   2  -9  107.56    6.82
  -2  -2  -9  121.13    6.08
   2  -2   9  103.29    5.76
  -2  -2  -9  105.83    6.55
   2   2  10  474.11   15.16
  -2   2 -10  442.57   15.61
  -2   2 -10  441.19   16.38
  -2  -2 -10  443.43   15.13
   2  -2  10  476.68   15.20
  -2  -2 -10  448.48   16.21
   2   2  11    7.05    2.04
  -2   2 -11    9.70    2.49
  -2   2 -11    6.53    2.39
   2  -2  11   10.01    2.40
  -2  -2 -11    7.57    2.39
  -2  -2 -11    6.95    2.14
  -2   2 -12  132.41    8.58
   2   2  12  122.26    6.90
  -2   2 -12  132.04    7.63
   2  -2  12  111.95    6.80
  -2  -2 -12  128.90    8.75
  -2  -2 -12  109.21    6.78
  -2   2 -13   42.56    5.02
  -2   2 -13   30.02    4.82
   2  -2  13   42.18    6.79
  -2  -2 -13   36.49    4.35
   2   3 -13  304.21   13.10
   2  -3 -13  301.01   12.00
  -2  -3  13  318.41   13.58
   2   3 -12   66.89    7.45
   2   3 -12   87.68    6.52
  -2  -3  12   85.86    5.59
  -2  -3  12   87.98    6.46
   2  -3 -12   90.08    5.76
   2   3 -11  118.33    7.03
  -2   3  11  126.21    5.74
   2   3 -11  117.90    7.04
  -2  -3  11  118.34    7.20
  -2  -3  11  111.19    6.22
   2  -3 -11  105.92    6.05
   2  -3 -11  123.92    6.47
   2   3 -10  244.89   10.31
  -2   3  10  252.57    9.57
   2   3 -10  252.18   10.30
  -2   3  10  257.74    8.95
  -2  -3  10  258.11    9.80
   2  -3 -10  260.70    9.52
  -2  -3  10  252.43   10.52
   2   3  -9  325.74   11.58
   2   3  -9  339.22   11.98
  -2   3   9  321.58   10.29
  -2   3   9  335.71   11.04
   2  -3  -9  320.32   10.98
   2  -3  -9  319.34   10.80
  -2  -3   9  302.79   10.98
  -2  -3   9  311.55   11.82
   2   3  -8  165.56    7.29
  -2   3   8  162.82    6.02
   2   3  -8  161.52    6.95
  -2   3   8  163.67    6.47
  -2  -3   8  169.35    6.82
   2  -3  -8  169.72    6.42
   2  -3  -8  173.73    6.65
  -2  -3   8  152.17    7.11
  -2   3   7 1242.07   32.09
  -2   3   7 1237.88   32.46
   2   3  -7 1206.33   33.04
   2   3  -7 1239.95   33.54
   2  -3  -7 1274.71   32.41
  -2  -3   7 1199.13   33.46
   2  -3  -7 1233.76   32.59
  -2  -3   7 1264.28   33.06
   2   3  -6    7.03    1.40
   2   3  -6    5.57    1.54
  -2   3   6    6.41    1.07
  -2   3   6    8.23    1.40
   2  -3  -6    6.40    1.18
  -2  -3   6    6.11    1.75
   2  -3  -6    5.14    1.12
  -2  -3   6    8.32    1.60
   2   3  -5 1902.76   48.96
   2   3  -4  101.27    4.69
  -2   3   4  100.21    3.44
  -2   3   4  105.22    3.52
   2   3  -4   98.59    4.34
  -2  -3   4   98.40    4.29
   2  -3  -4   98.74    3.41
   2   3  -3 1514.36  120.43
  -2   3   3 1667.43   50.74
  -2   3   3 1469.59   94.52
   2  -3  -3 1597.07   95.65
  -2  -3   3 1834.99   63.42
   2  -3  -3 1520.29   50.02
  -2  -3   3 1618.69   57.58
   2   3  -2 2737.10  177.41
  -2   3   2 3105.13   78.52
  -2   3   2 2776.69  148.05
  -2  -3   2 2770.26   85.92
   2  -3  -2 2661.17   78.42
  -2  -3   2 2894.57   90.75
   2   3  -1  369.44   10.59
   2   3  -1  367.21   10.43
   2   3  -1  390.78   10.31
  -2   3   1  395.49    9.69
  -2  -3   1  351.29   10.10
   2  -3  -1  330.76    9.64
   2   3   0  341.19   10.03
  -2   3   0  360.41    9.28
  -2  -3   0  322.41    9.81
   2  -3   0  343.08    9.32
  -2  -3   0  341.97    9.41
   2   3   1   60.87    3.04
  -2   3  -1   54.81    2.59
  -2   3  -1   59.05    3.09
  -2  -3  -1   67.23    3.05
   2   3   2  726.07   19.48
  -2   3  -2  691.27   18.85
  -2   3  -2  735.61   19.07
  -2  -3  -2  689.91   19.36
  -2   3  -3 3927.53  115.80
   2   3   3 3636.82  241.74
   2   3   3 3632.94  121.70
   2  -3   3 3814.66  216.32
   2  -3   3 3981.15  120.41
  -2  -3  -3 3437.50  240.00
  -2  -3  -3 3616.09  120.73
   2   3   4  282.00    9.33
  -2   3  -4  274.76    9.10
  -2   3  -4  276.16    9.16
   2  -3   4  283.28    8.91
  -2  -3  -4  294.32    9.55
   2   3   5 2444.73   97.95
   2   3   5 2529.61  214.89
  -2   3  -5 2662.51   91.90
   2  -3   5 2551.76  198.61
  -2  -3  -5 2415.03   94.42
   2  -3   5 2549.34   98.53
  -2   3  -6   61.86    4.03
   2   3   6   57.20    3.72
  -2   3  -6   56.06    3.96
  -2  -3  -6   55.64    3.36
  -2  -3  -6   54.80    3.87
   2  -3   6   52.67    3.46
  -2   3  -7 2101.60   54.55
   2   3   7 2122.19   54.34
  -2   3  -7 2150.83   54.96
  -2  -3  -7 2079.25   53.67
   2  -3   7 2009.43   53.85
  -2  -3  -7 2037.41   54.81
  -2   3  -8  657.44   20.57
  -2   3  -8  666.19   20.19
   2   3   8  644.01   19.67
  -2  -3  -8  676.06   20.62
   2  -3   8  660.51   19.57
  -2  -3  -8  657.87   19.31
  -2   3  -9  670.96   20.98
   2   3   9  679.36   20.48
  -2   3  -9  702.72   21.76
  -2  -3  -9  678.04   21.47
   2  -3   9  679.85   20.41
  -2  -3  -9  661.76   20.09
  -2   3 -10   24.75    5.19
   2   3  10   21.08    2.93
  -2   3 -10   19.72    3.25
  -2  -3 -10   26.93    3.32
  -2  -3 -10   20.63    3.31
   2  -3  10   20.51    3.01
   2   3  11  248.71    9.97
  -2   3 -11  241.93   14.19
  -2   3 -11  239.85   11.34
  -2  -3 -11  232.95   10.87
   2  -3  11  231.03    9.86
  -2  -3 -11  226.20    9.66
  -2   3 -12    8.53    2.61
  -2   3 -12    4.50    2.84
   2   3  12    5.77    2.30
   2  -3  12    5.93    2.56
  -2  -3 -12    6.70    2.20
   2   4 -13   14.24    3.28
  -2  -4  13   24.73    4.46
   2   4 -12  508.38   18.39
   2   4 -12  548.02   19.38
  -2  -4  12  532.92   18.79
   2  -4 -12  513.72   16.88
  -2   4  11    0.00    1.07
   2   4 -11   -0.24    1.62
   2   4 -11    0.74    1.84
   2  -4 -11   -0.04    1.22
   2  -4 -11    0.41    1.31
  -2  -4  11    0.02    1.37
  -2  -4  11    0.07    1.84
   2   4 -10  818.87   24.98
   2   4 -10  834.20   24.77
   2  -4 -10  816.92   23.38
   2  -4 -10  825.28   23.99
  -2  -4  10  820.23   24.23
  -2  -4  10  830.14   25.19
  -2   4   9  886.97   23.97
   2   4  -9  851.12   28.72
   2   4  -9  844.12   25.28
   2  -4  -9  863.70   24.10
  -2  -4   9  919.54   25.28
   2  -4  -9  873.60   24.74
  -2   4   8  702.29   19.02
   2   4  -8  684.20   20.60
   2   4  -8  686.01   20.17
  -2   4   8  659.84   19.06
   2  -4  -8  691.52   19.59
   2  -4  -8  706.25   19.06
  -2  -4   8  656.30   20.50
  -2  -4   8  672.38   20.03
  -2   4   7   63.30    3.23
   2   4  -7   65.52    3.96
  -2   4   7   60.87    3.20
   2   4  -7   63.24    4.20
  -2  -4   7   67.95    4.29
  -2  -4   7   63.46    4.00
   2  -4  -7   59.86    3.09
   2  -4  -7   63.53    3.51
  -2   4   6  276.32    8.37
  -2   4   6  268.95    8.54
   2   4  -6  280.25    9.38
   2   4  -6  284.13    9.81
   2  -4  -6  283.59    8.86
  -2  -4   6  295.21    9.70
  -2  -4   6  268.33    9.62
   2  -4  -6  285.22    8.31
   2   4  -5  771.24   21.87
  -2   4   5  799.59   20.75
   2   4  -5  802.49   22.35
  -2   4   5  825.62   21.23
  -2  -4   5  837.02   22.38
   2  -4  -5  810.98   20.70
   2  -4  -5  812.03   21.30
  -2  -4   5  765.89   22.17
  -2   4   4  378.00    9.96
   2   4  -4  378.56   11.26
  -2   4   4  399.41   10.63
   2   4  -4  389.70   11.57
  -2  -4   4  359.20   11.31
  -2  -4   4  360.11   11.48
   2  -4  -4  367.19   10.46
  -2   4   3 1009.42   26.40
   2   4  -3  984.19   27.02
   2   4  -3 1064.90   27.28
  -2  -4   3 1078.16   27.56
  -2  -4   3 1027.60   27.12
   2   4  -2  991.14   25.89
  -2   4   2  961.86   26.51
   2   4  -2  960.69   25.95
  -2  -4   2 1032.34   26.34
  -2  -4   2 1007.94   25.92
   2   4  -1  341.33   10.19
  -2   4   1  344.97    9.85
   2   4  -1  353.09   10.48
   2   4  -1  351.50    9.86
  -2  -4   1  330.13    9.68
   2   4   0  252.00    8.11
  -2   4   0  234.28    7.10
  -2   4   0  241.90    7.05
  -2  -4   0  259.58    7.18
   2  -4   0  236.39    7.26
   2   4   1   94.78    4.54
  -2   4  -1   98.46    3.72
  -2   4  -1  101.43    3.74
  -2  -4  -1   90.71    3.34
   2  -4   1   90.97    3.74
   2   4   2 2027.61  180.60
  -2   4  -2 1798.65  143.92
   2   4   2 1991.03   75.87
  -2   4  -2 2038.43   69.85
   2  -4   2 2044.71   70.71
  -2  -4  -2 1868.60  170.47
  -2  -4  -2 1865.10   75.01
   2  -4   2 2029.33  148.94
   2   4   3    9.86    1.60
  -2   4  -3   12.49    1.69
  -2  -4  -3    8.66    1.64
   2  -4   3    7.07    1.26
  -2   4  -4  216.86    7.90
   2   4   4  217.65    8.20
  -2   4  -4  220.08    7.97
  -2  -4  -4  257.30    8.59
   2  -4   4  250.21    8.03
  -2   4  -5  245.90    8.75
  -2   4  -5  248.80    8.77
   2   4   5  250.89    8.91
  -2  -4  -5  239.15    7.81
  -2  -4  -5  238.82    8.94
   2  -4   5  243.42    8.44
  -2   4  -6  387.82   12.52
   2   4   6  392.18   12.49
  -2   4  -6  393.99   12.49
  -2  -4  -6  363.86   11.35
   2  -4   6  361.75   11.90
  -2  -4  -6  350.52   12.44
  -2   4  -7  850.61   24.37
  -2   4  -7  832.63   24.50
   2   4   7  830.75   24.14
  -2  -4  -7  866.24   24.76
  -2  -4  -7  837.55   23.20
   2  -4   7  832.88   23.81
   2   4   8  705.21   21.37
  -2   4  -8  787.69   25.83
  -2   4  -8  696.38   22.00
   2  -4   8  717.24   21.23
  -2  -4  -8  719.99   20.64
  -2  -4  -8  704.34   22.04
  -2   4  -9    3.62    2.15
   2   4   9    4.00    1.65
  -2   4  -9    7.29    2.51
  -2  -4  -9    5.54    1.70
  -2  -4  -9    4.89    2.04
   2   4  10  410.81   14.01
  -2   4 -10  398.21   14.55
  -2   4 -10  397.16   15.17
  -2  -4 -10  408.61   15.03
   2  -4  10  396.92   13.93
  -2  -4 -10  390.48   13.44
  -2   4 -11    2.89    2.51
   2   4  11    4.45    1.82
  -2   4 -11    8.14    2.73
   2  -4  11    2.61    1.87
  -2  -4 -11    5.12    2.26
  -2  -4 -11    4.85    2.03
  -2   4 -12  474.28   18.52
   2  -4  12  473.33   20.60
  -2  -4 -12  461.43   16.01
   2   5 -13  516.30   19.18
  -2  -5  13  539.93   19.82
   2   5 -12   10.10    2.93
   2   5 -12    4.69    2.57
  -2  -5  12    1.63    2.47
  -2  -5  12    4.85    1.98
   2   5 -11  361.02   14.04
   2   5 -11  364.52   16.71
   2  -5 -11  354.29   12.05
  -2  -5  11  368.70   14.37
  -2   5  10   33.41    3.17
   2   5 -10   29.22    4.14
   2   5 -10   33.11    4.02
   2  -5 -10   31.74    2.90
   2  -5 -10   31.24    3.41
  -2  -5  10   30.96    3.87
  -2  -5  10   24.04    3.60
   2   5  -9  841.34   24.80
   2   5  -9  866.74   25.35
  -2   5   9  881.20   23.46
  -2  -5   9  831.61   25.32
   2  -5  -9  813.97   23.00
   2  -5  -9  823.87   23.98
  -2  -5   9  845.24   24.81
   2   5  -8   63.09    4.64
   2   5  -8   65.71    4.56
  -2   5   8   64.23    3.58
  -2  -5   8   61.29    4.53
   2  -5  -8   57.06    3.78
  -2  -5   8   56.37    4.52
   2  -5  -8   61.09    3.23
   2   5  -7  265.23    9.37
   2   5  -7  275.74    9.88
  -2   5   7  265.73    8.50
   2  -5  -7  242.16    8.59
  -2  -5   7  252.12    9.65
  -2  -5   7  241.35    9.42
   2   5  -6   37.78    3.28
   2   5  -6   34.93    3.03
  -2   5   6   34.64    2.42
   2  -5  -6   34.30    2.49
  -2  -5   6   34.66    3.15
   2  -5  -6   33.30    1.86
  -2  -5   6   33.57    3.14
  -2   5   5   33.45    2.36
   2   5  -5   39.03    2.96
   2   5  -5   38.05    3.11
  -2  -5   5   37.17    3.09
  -2  -5   5   36.22    3.10
   2  -5  -5   42.52    2.52
   2   5  -4  111.10    4.68
   2   5  -4  101.10    4.72
  -2   5   4  100.35    4.03
   2  -5  -4  100.97    3.87
  -2  -5   4   97.87    4.86
  -2  -5   4   91.56    4.56
   2   5  -3 1496.35   37.81
   2   5  -3 1436.39   37.73
  -2   5   3 1518.27   37.22
  -2  -5   3 1396.09   38.14
  -2  -5   3 1429.34   37.60
   2   5  -2  301.80    9.73
  -2   5   2  322.26    9.28
  -2   5   2  308.72    8.99
   2   5  -2  316.23    9.58
   2   5  -2  324.51   10.28
  -2  -5   2  316.53    9.45
  -2   5   1 2526.13  166.88
   2   5  -1 2475.06  241.24
  -2   5   1 2320.81  143.29
   2   5  -1 2733.06   89.21
  -2  -5   1 2509.98  193.88
   2  -5  -1 2341.40   75.04
  -2  -5   1 2395.88   89.48
   2  -5  -1 2503.04   80.39
   2   5   0   30.61    2.67
  -2   5   0   30.48    1.85
  -2   5   0   31.53    2.12
  -2  -5   0   33.96    1.96
   2  -5   0   32.19    2.23
   2   5   1 4374.33  139.14
  -2   5  -1 4448.54  232.54
  -2   5  -1 4444.05  132.36
  -2  -5  -1 4402.58  141.98
   2  -5   1 4589.84  130.90
  -2  -5  -1 4280.90  267.67
   2   5   2  761.89   21.44
  -2   5  -2  766.72   20.59
  -2   5  -2  736.82   20.52
  -2  -5  -2  756.19   21.16
   2  -5   2  789.65   20.89
   2   5   3  919.11   24.35
  -2   5  -3  858.00   23.51
  -2   5  -3  826.37   23.37
   2  -5   3  871.52   23.63
  -2  -5  -3  864.50   24.03
  -2   5  -4  271.28    9.34
   2   5   4  287.78    9.90
  -2   5  -4  278.63    9.42
  -2  -5  -4  282.75    9.86
   2  -5   4  285.17    9.45
   2   5   5  853.18   24.33
  -2   5  -5  875.38   24.08
  -2   5  -5  850.66   24.01
   2  -5   5  875.63   23.94
  -2  -5  -5  845.35   22.68
  -2  -5  -5  840.18   24.37
  -2   5  -6  158.43    7.03
   2   5   6  155.58    6.98
  -2   5  -6  161.19    7.05
  -2  -5  -6  161.25    5.91
  -2  -5  -6  165.96    7.31
   2  -5   6  161.20    6.82
   2   5   7  529.07   16.91
  -2   5  -7  536.50   17.14
  -2   5  -7  544.71   17.04
   2  -5   7  524.03   16.59
  -2  -5  -7  563.18   15.72
  -2  -5  -7  529.89   17.28
   2   5   8   94.47    5.58
  -2   5  -8   87.40    5.87
  -2   5  -8   95.38    5.97
   2  -5   8   96.71    5.69
  -2  -5  -8   89.38    5.89
  -2  -5  -8   95.93    4.80
  -2   5  -9  248.37   10.36
  -2   5  -9  260.37   10.94
   2   5   9  239.38    9.89
  -2  -5  -9  249.71    9.12
   2  -5   9  243.80    9.93
  -2  -5  -9  244.12   10.57
  -2   5 -10   41.45    4.55
   2   5  10   40.44    3.99
  -2   5 -10   31.42    4.73
   2  -5  10   30.73    3.99
  -2  -5 -10   31.86    3.46
  -2  -5 -10   36.24    4.31
  -2   5 -11 1210.38   35.77
   2   5  11 1241.02   35.07
  -2   5 -11 1242.18   36.83
   2  -5  11 1254.50   35.27
  -2  -5 -11 1168.18   33.89
  -2  -5 -11 1233.40   36.37
  -2   5 -12   19.97    4.23
  -2   5 -12   26.78    4.06
   2  -5  12   25.18    3.81
   2   6 -12  524.92   18.31
   2   6 -12  473.85   21.37
  -2  -6  12  500.20   17.64
   2   6 -11   15.22    3.06
   2   6 -11   16.05    3.03
  -2  -6  11   23.87    3.51
  -2  -6  11   23.27    3.88
  -2   6  10  218.69    8.40
   2   6 -10  241.21   11.41
   2   6 -10  206.49    9.86
   2  -6 -10  209.53    7.64
  -2  -6  10  211.77   10.04
   2  -6 -10  227.69    8.95
   2   6  -9    1.79    1.65
  -2   6   9    2.10    1.26
   2   6  -9    4.82    2.07
   2  -6  -9    2.86    1.11
  -2  -6   9    3.92    1.79
   2  -6  -9    2.41    1.39
  -2  -6   9    0.84    1.69
   2   6  -8 1301.42   35.18
   2   6  -8 1271.59   36.35
  -2   6   8 1283.31   33.95
  -2  -6   8 1211.16   38.64
  -2  -6   8 1287.95   35.59
   2  -6  -8 1293.91   34.34
  -2   6   7    6.29    1.41
   2   6  -7    5.65    1.69
   2   6  -7    4.90    1.73
   2  -6  -7    6.88    1.46
  -2  -6   7    7.43    1.92
   2  -6  -7    5.42    0.92
  -2  -6   7    3.60    1.58
  -2   6   6  139.01    5.48
   2   6  -6  136.61    6.36
   2   6  -6  139.46    6.17
   2  -6  -6  135.85    5.39
  -2  -6   6  133.04    6.29
  -2  -6   6  128.73    6.37
  -2   6   5  239.02    7.99
   2   6  -5  255.22    8.69
   2   6  -5  234.48    8.79
  -2  -6   5  235.18    8.68
   2  -6  -5  226.74    7.68
  -2  -6   5  253.31    9.25
   2   6  -4 1470.09   38.63
  -2   6   4 1417.58   37.82
   2   6  -4 1444.22   38.42
  -2  -6   4 1544.73   38.64
  -2  -6   4 1447.15   39.13
  -2   6   3  658.32   17.03
  -2   6   3  598.31   17.18
   2   6  -3  633.26   17.68
   2   6  -3  611.72   17.69
  -2  -6   3  594.25   18.18
  -2  -6   3  636.06   17.57
  -2   6   2  485.23   13.62
   2   6  -2  479.59   13.71
   2   6  -2  455.24   13.94
   2   6  -2  476.09   14.62
  -2   6   2  473.23   13.23
  -2  -6   2  470.26   13.53
   2   6  -1   29.70    2.63
   2   6  -1   25.76    2.84
  -2   6   1   27.66    2.33
   2   6  -1   31.94    2.25
  -2   6   1   34.01    1.66
  -2   6   1   30.60    2.24
  -2  -6   1   33.05    2.20
   2   6   0  948.58   25.77
   2   6   0  988.74   26.34
  -2   6   0  941.43   24.47
  -2   6   0  978.01   25.04
  -2  -6   0  936.30   24.53
   2  -6   0  902.56   25.26
   2   6   1  111.33    5.23
  -2   6  -1   97.81    4.27
  -2   6  -1  108.88    4.17
  -2  -6  -1   93.65    4.63
  -2  -6  -1   98.32    3.62
   2  -6   1   99.44    4.61
  -2   6  -2 1978.21   50.39
   2   6   3 1136.99   29.82
  -2   6  -3 1023.48   28.63
  -2   6  -3 1060.71   28.68
  -2  -6  -3 1123.25   29.45
   2  -6   3 1023.42   28.96
  -2   6  -4    7.01    1.63
   2   6   4    9.86    1.94
  -2  -6  -4   11.07    1.94
   2  -6   4    9.62    1.71
   2   6   5  335.66   11.85
  -2   6  -5  335.61   11.48
  -2   6  -5  344.19   11.55
  -2  -6  -5  344.53   11.91
   2  -6   5  362.82   11.70
  -2  -6  -5  344.98   11.07
  -2   6  -6  881.51   24.76
  -2   6  -6  879.59   24.77
   2   6   6  819.15   24.76
   2  -6   6  858.94   24.54
  -2  -6  -6  850.19   25.02
  -2  -6  -6  851.92   22.86
  -2   6  -7   82.11    5.89
   2   6   7   82.94    5.23
  -2   6  -7   88.50    5.56
   2  -6   7   85.12    5.29
  -2  -6  -7   83.14    4.12
  -2  -6  -7   84.51    5.44
  -2   6  -8  226.51    9.82
  -2   6  -8  239.09    9.82
   2   6   8  233.56    9.65
  -2  -6  -8  228.14    8.11
  -2  -6  -8  228.58    9.97
   2  -6   8  230.75    9.49
  -2   6  -9   32.95    4.15
   2   6   9   27.63    3.53
  -2   6  -9   28.68    4.18
  -2  -6  -9   34.01    2.99
   2  -6   9   33.26    3.87
  -2  -6  -9   31.61    3.95
  -2   6 -10  291.15   12.52
  -2   6 -10  291.95   12.06
   2   6  10  293.16   11.53
   2  -6  10  280.32   11.51
  -2  -6 -10  276.20   10.11
  -2  -6 -10  289.27   12.15
  -2   6 -11   10.44    3.20
  -2   6 -11   11.46    4.01
   2  -6  11    9.20    2.83
   2   7 -12    7.72    2.66
   2   7 -12    5.82    2.75
  -2  -7  12   10.89    3.22
   2   7 -11    0.78    2.05
   2   7 -11    0.80    1.95
  -2  -7  11    3.00    2.43
  -2  -7  11    1.78    1.79
   2   7 -10   10.64    2.71
  -2  -7  10   10.47    2.68
   2   7  -9  359.59   14.37
  -2   7   9  335.17   11.45
   2   7  -9  345.16   13.20
  -2  -7   9  359.73   13.26
   2  -7  -9  326.03   11.69
  -2  -7   9  356.72   13.43
   2   7  -8   20.86    2.95
   2   7  -8   20.77    3.21
  -2   7   8   26.51    2.80
  -2  -7   8   23.24    3.45
   2  -7  -8   19.11    2.78
  -2  -7   8   18.11    2.85
  -2   7   7 1079.16   28.57
   2   7  -7 1015.73   29.27
   2   7  -7 1045.20   29.88
  -2  -7   7 1043.69   29.87
  -2  -7   7 1033.51   30.12
   2  -7  -7 1062.10   28.44
  -2   7   6   13.79    1.93
   2   7  -6   13.55    2.28
   2   7  -6   12.71    2.50
  -2  -7   6   12.04    2.40
   2  -7  -6   15.71    2.08
  -2  -7   6   12.16    2.35
   2   7  -5  694.12   19.95
  -2   7   5  672.61   19.01
   2   7  -5  665.92   19.54
   2  -7  -5  676.76   18.60
  -2  -7   5  651.29   19.65
  -2  -7   5  662.37   20.36
   2   7  -4   89.70    4.69
   2   7  -4   89.13    4.73
  -2   7   4   89.00    4.09
  -2   7   4   83.00    4.19
  -2  -7   4   77.33    4.44
  -2  -7   4   77.49    4.92
   2   7  -2  177.05    7.02
   2   7  -2  186.81    6.62
   2   7  -2  178.58    7.58
  -2   7   2  177.52    6.65
  -2   7   2  178.61    6.28
  -2  -7   2  174.22    6.38
  -2   7   1   27.28    2.29
   2   7  -1   29.33    3.03
  -2   7   1   25.87    1.53
   2   7  -1   22.49    2.57
  -2   7   1   27.20    2.50
   2   7  -1   25.21    2.12
  -2  -7   1   24.29    2.08
  -2   7   0  250.13    8.08
  -2   7   0  240.04    7.37
   2   7   0  241.01    8.68
   2   7   0  248.08    9.23
   2   7   1 1310.39   34.99
  -2   7  -1 1319.71   34.28
   2   7   1 1334.11   35.70
  -2   7  -1 1296.68   33.82
   2  -7   1 1270.83   34.79
  -2  -7  -1 1322.01   33.21
   2   7   2  276.66   10.23
  -2   7  -2  272.36    9.23
  -2   7  -2  277.61    9.07
   2  -7   2  282.93    9.81
  -2  -7  -2  283.53    7.97
  -2  -7  -2  295.07    9.89
  -2   7  -3  863.18   24.14
   2   7   3  904.44   25.30
  -2   7  -3  895.53   24.13
   2  -7   3  859.93   24.66
  -2  -7  -3  851.29   22.35
  -2  -7  -3  878.36   24.71
  -2   7  -4  126.41    5.87
   2   7   4  132.30    6.51
  -2   7  -4  129.29    5.97
  -2  -7  -4  137.04    6.38
  -2  -7  -4  139.67    4.41
   2  -7   4  149.93    6.56
  -2   7  -5 1186.85   32.77
  -2   7  -5 1201.48   32.83
   2   7   5 1163.65   33.35
   2  -7   5 1214.41   33.14
  -2  -7  -5 1197.70   30.64
  -2  -7  -5 1226.21   33.33
  -2   7  -6  264.88   10.15
  -2   7  -6  257.87   10.12
   2   7   6  254.08   10.25
  -2  -7  -6  267.30   10.35
   2  -7   6  270.84   12.62
  -2   7  -7 1447.00   40.16
  -2   7  -7 1421.82   40.20
   2   7   7 1495.53   40.56
  -2  -7  -7 1486.03   40.70
  -2  -7  -7 1425.69   37.70
   2  -7   7 1524.81   40.35
   2   7   8    0.64    1.34
  -2   7  -8    0.05    1.56
  -2   7  -8   -1.07    1.61
  -2  -7  -8    0.11    0.91
  -2  -7  -8    1.19    1.55
   2  -7   8    1.46    1.61
   2   7   9   71.48    5.28
  -2   7  -9   68.68    5.41
  -2   7  -9   73.37    5.72
  -2  -7  -9   66.87    5.29
   2  -7   9   69.25    5.25
  -2  -7  -9   78.08    4.00
  -2   7 -10    3.51    2.32
   2  -7  10    1.83    1.82
  -2   7 -11  193.40    9.91
  -2   7 -11  212.68   10.86
   2  -7  11  182.28    9.51
   2   8 -11   78.92    6.53
   2   8 -11   72.95    6.25
  -2  -8  11   70.46    7.81
  -2  -8  11   80.66    7.59
   2   8 -10   24.65    3.58
   2   8 -10   31.33    4.39
  -2  -8  10   28.53    4.16
  -2  -8  10   32.81    4.51
   2   8  -9    7.09    2.67
   2   8  -9    7.35    2.26
  -2  -8   9    6.57    2.39
  -2  -8   9    5.21    2.03
   2   8  -8  802.98   25.01
   2   8  -8  845.99   24.69
  -2   8   8  799.51   23.46
  -2  -8   8  841.27   25.28
  -2  -8   8  818.72   25.45
   2  -8  -8  851.03   23.53
   2   8  -7  639.37   23.58
  -2   8   7  553.15   16.97
   2   8  -7  572.14   18.31
  -2  -8   7  558.57   18.36
   2  -8  -7  528.95   16.59
  -2   8   6  762.14   21.90
   2   8  -6  773.24   22.97
   2   8  -6  733.56   22.46
   2  -8  -6  777.71   21.54
  -2  -8   6  796.49   23.79
  -2  -8   6  772.68   22.90
  -2   8   5   60.69    3.84
  -2   8   5   64.50    3.80
   2   8  -5   63.24    4.49
   2   8  -5   61.14    4.46
  -2  -8   5   57.55    4.37
  -2  -8   5   63.12    4.87
  -2   8   4 1574.31   40.85
   2   8  -4 1563.00   41.71
  -2   8   4 1571.20   41.39
   2   8  -4 1572.17   41.75
  -2  -8   4 1549.84   42.73
  -2  -8   4 1588.76   41.61
   2   8  -3   72.05    5.05
   2   8  -3   64.39    4.29
   2   8  -3   65.86    4.04
  -2   8   3   72.70    3.83
  -2   8   3   66.72    3.99
  -2  -8   3   77.29    4.15
  -2   8   2  724.12   20.63
  -2   8   2  720.66   19.98
   2   8  -2  705.79   20.76
   2   8  -2  716.41   20.21
   2   8  -2  760.50   22.00
  -2  -8   2  702.32   19.96
   2   8  -1    7.87    1.90
  -2   8   1   12.23    1.17
  -2   8   1   10.76    1.83
   2   8  -1    7.69    1.74
  -2   8   1   12.92    1.78
   2   8  -1   12.92    1.86
  -2  -8   1   16.14    1.90
   2   8   0  294.06   10.48
  -2   8   0  304.49    9.85
  -2   8   0  293.40   10.63
   2   8   0  305.96   11.19
  -2   8   0  323.42   10.71
  -2  -8   0  310.15    9.14
   2   8   1  185.88    7.60
  -2   8  -1  185.65    6.54
   2   8   1  192.80    8.23
  -2   8  -1  197.66    7.15
   2  -8   1  188.42    7.60
  -2  -8  -1  189.10    5.98
  -2   8  -2  538.77   15.93
  -2   8  -2  550.40   16.33
   2   8   2  541.78   17.53
  -2  -8  -2  548.04   14.62
  -2  -8  -2  575.56   17.04
   2  -8   2  573.89   17.17
  -2   8  -3   35.83    3.20
   2   8   3   39.32    3.78
  -2   8  -3   36.15    3.16
   2  -8   3   35.24    3.54
  -2  -8  -3   39.15    1.83
  -2  -8  -3   42.93    3.64
  -2   8  -4  346.63   11.90
  -2   8  -4  372.32   11.97
   2   8   4  348.91   12.73
   2  -8   4  376.54   12.72
  -2  -8  -4  349.63    9.48
  -2  -8  -4  342.08   12.22
   2   8   5   87.11    5.59
  -2   8  -5   81.46    5.08
  -2   8  -5   85.41    6.74
  -2  -8  -5   82.31    3.14
  -2  -8  -5   91.20    5.43
  -2  -8  -5   87.01    3.02
   2  -8   5   91.35    5.65
  -2   8  -6 1099.82   33.54
   2   8   6 1114.68   32.30
  -2   8  -6 1137.83   31.80
  -2  -8  -6 1143.75   32.18
  -2  -8  -6 1093.92   28.65
   2  -8   6 1172.98   32.28
   2   8   7   28.53    3.70
  -2   8  -7   31.00    3.91
   2  -8   7   33.58    3.98
  -2  -8  -7   26.54    2.55
  -2  -8  -7   27.81    3.71
  -2   8  -8  103.06    6.55
   2   8   8  106.57    6.43
  -2   8  -8   98.78    6.34
   2  -8   8   96.65    6.26
  -2  -8  -8  103.91    5.27
  -2  -8  -8  106.65    6.40
  -2   8  -9   74.84    5.69
  -2   8  -9   76.06    5.99
   2   8   9   77.14    6.18
   2  -8   9   74.92    5.80
  -2  -8  -9   78.81    6.01
  -2   8 -10   41.00    5.54
   2  -8  10   54.13    5.29
   2   9 -10   16.97    3.77
   2   9 -10   13.97    2.96
  -2  -9  10   14.98    3.05
  -2  -9  10   15.33    3.36
   2   9  -9  265.64   11.01
   2   9  -9  236.44   11.70
  -2  -9   9  251.97   11.43
  -2  -9   9  256.44   11.38
   2   9  -8  219.33    9.57
   2   9  -8  210.11    9.78
  -2  -9   8  220.86    9.96
  -2  -9   8  224.14   10.35
   2   9  -7  116.87    6.74
   2   9  -7  122.09    6.71
  -2   9   7  110.39    5.72
  -2  -9   7  113.62    7.18
  -2  -9   7  118.30    6.86
   2   9  -6  172.34    7.80
  -2   9   6  149.87    9.13
   2   9  -6  170.50   11.55
  -2   9   6  176.49    7.28
  -2  -9   6  169.33    8.47
  -2  -9   6  164.95    8.52
  -2   9   5  582.84   16.89
   2   9  -5  593.70   17.96
  -2   9   5  556.09   17.25
   2   9  -5  541.75   19.99
  -2  -9   5  551.35   18.77
  -2  -9   5  583.49   17.81
  -2   9   4  107.89    5.18
   2   9  -4  115.82    5.85
   2   9  -4  107.94    6.71
   2   9  -4  102.62    5.84
  -2   9   4  106.16    5.49
  -2  -9   4  108.56    5.65
  -2   9   3  750.79   21.93
   2   9  -3  767.88   22.12
  -2   9   3  767.75   21.23
   2   9  -3  757.46   23.40
   2   9  -3  740.36   21.62
  -2  -9   3  743.23   21.45
  -2   9   2   42.93    3.36
   2   9  -2   36.81    3.77
   2   9  -2   43.44    3.22
  -2  -9   2   44.48    3.18
  -2   9   1 1269.99   32.61
   2   9  -1 1188.25   32.17
  -2   9   1 1194.12   30.69
  -2   9   1 1233.16   33.51
   2   9  -1 1211.60   33.37
   2   9  -1 1197.64   34.49
  -2  -9   1 1227.74   31.99
   2   9   0  241.95    9.51
  -2   9   0  239.68    9.57
  -2   9   0  264.72    8.99
  -2   9   0  257.99    8.11
   2   9   0  234.99   10.15
  -2  -9   0  259.64    8.02
   2   9   1 1570.14   42.19
   2   9   1 1601.01   43.28
  -2   9  -1 1546.66   40.52
  -2   9  -1 1607.01   41.45
  -2  -9  -1 1530.13   39.78
  -2   9  -2  168.77    7.00
   2   9   2  167.25    7.53
  -2   9  -2  163.97    6.48
   2   9   2  165.26    8.05
   2  -9   2  156.49    7.50
  -2  -9  -2  162.28    5.12
  -2   9  -3  874.74   26.58
   2   9   3  786.97   25.12
  -2   9  -3  833.14   23.69
   2  -9   3  871.56   25.86
  -2  -9  -3  853.98   24.61
   2   9   4    4.62    1.84
  -2   9  -4    3.53    1.69
  -2   9  -4    3.64    1.55
  -2  -9  -4    4.37    1.81
   2  -9   4    3.86    1.97
  -2   9  -5  170.84    7.47
   2   9   5  160.94    8.06
  -2   9  -5  160.93    7.49
   2  -9   5  154.34    7.89
  -2  -9  -5  153.64    7.63
  -2   9  -6   61.46    4.89
  -2   9  -6   64.43    4.87
   2   9   6   68.89    5.15
  -2  -9  -6   65.29    4.94
   2  -9   6   61.64    5.19
   2   9   7  176.65    8.63
  -2   9  -7  171.66    8.39
  -2   9  -7  162.41    8.14
   2  -9   7  189.04    8.86
  -2  -9  -7  175.15    8.38
  -2   9  -8    9.68    2.66
   2   9   8   11.30    2.52
  -2   9  -8   11.38    2.73
   2  -9   8   10.28    2.43
  -2  -9  -8   10.61    2.37
  -2   9  -9  208.09   10.03
  -2   9  -9  221.84   10.40
   2  -9   9  198.65   10.01
   2  10  -9    7.80    2.55
   2  10  -9   10.42    2.89
  -2 -10   9   12.49    3.21
  -2 -10   9    9.19    2.74
   2  10  -8  257.77   10.97
   2  10  -8  265.71   12.01
  -2 -10   8  214.96   15.37
  -2 -10   8  266.83   11.29
   2  10  -7   83.59    5.78
   2  10  -7   81.98    5.70
  -2  10   7   79.82    4.85
  -2 -10   7   86.42    5.85
  -2 -10   7   92.08    6.59
  -2  10   6  237.24    9.95
   2  10  -6  231.78    9.89
  -2  10   6  229.64    8.91
   2  10  -6  258.83   10.27
  -2 -10   6  234.77   10.88
  -2 -10   6  247.90   10.12
   2  10  -5   50.25    5.12
  -2  10   5   42.22    3.74
   2  10  -5   49.78    4.54
  -2  10   5   47.58    3.66
   2  10  -5   49.50    4.14
  -2 -10   5   41.83    4.00
   2  10  -4  246.98   15.21
   2  10  -4  215.18    8.79
   2  10  -4  226.89    9.18
  -2  10   4  206.50    8.16
  -2 -10   4  209.53    8.66
  -2  10   3   70.94    4.92
   2  10  -3   72.85    6.09
   2  10  -3   80.68    4.80
  -2  10   3   69.93    4.65
   2  10  -3   76.58    5.18
  -2 -10   3   78.89    4.66
   2  10  -2 1222.21   34.16
  -2  10   2 1170.94   34.16
   2  10  -2 1229.13   33.28
  -2  10   2 1274.40   35.68
   2  10  -2 1249.89   35.83
  -2 -10   2 1260.28   33.11
   2  10  -1   12.55    2.88
   2  10  -1   10.88    2.38
  -2  10   1   13.09    2.59
  -2  10   1   11.72    2.66
  -2 -10   1   15.06    2.16
  -2  10   0 1229.13   34.40
   2  10   0 1219.76   33.93
   2  10   0 1260.47   35.42
  -2  10   0 1192.91   31.63
  -2  10   0 1177.28   32.99
  -2 -10   0 1247.80   31.88
   2  10   1  219.30    9.97
  -2  10  -1  214.31    7.52
   2  10   1  203.12    8.96
  -2  10  -1  221.27    9.57
  -2  10  -1  221.66    8.50
  -2 -10  -1  214.09    7.12
  -2  10  -2  621.35   18.98
   2  10   2  645.08   20.74
  -2  10  -2  645.09   18.40
   2  10   2  620.17   19.62
   2 -10   2  641.65   20.11
   2  10   3   28.04    3.83
  -2  10  -3   20.95    2.78
  -2  10  -3   24.82    3.31
   2  10   3   23.96    3.57
   2  10   4  232.93   10.33
  -2  10  -4  241.75    9.13
  -2  10  -4  227.18    9.35
   2 -10   4  224.06   10.10
   2  10   5  278.23   11.55
  -2  10  -5  272.08   10.74
   2 -10   5  289.63   11.74
  -2 -10  -5  271.26   10.91
  -2  10  -6   15.17    2.96
   2  10   6   16.44    2.83
  -2  10  -6   17.01    2.91
  -2 -10  -6   15.45    2.68
  -2  10  -7    0.88    1.80
   2  10   7    7.20    3.33
  -2  10  -7    4.92    2.03
  -2 -10  -7    6.48    2.42
   2 -10   7    4.44    1.97
  -2  10  -8   39.80    5.45
  -2  10  -8   45.56    4.81
   2 -10   8   28.49    5.17
  -2  10  -9    2.56    2.25
  -2  10  -9    4.84    2.85
   2 -10   9    4.34    2.23
   2  11  -8   18.94    3.31
  -2  11   8   26.67    3.37
   2  11  -8   21.46    3.74
  -2 -11   8   22.71    3.70
   2  11  -7  242.94   10.90
   2  11  -7  248.12   10.80
  -2  11   7  259.61    9.68
  -2 -11   7  253.22   10.98
  -2 -11   7  237.72   11.60
   2  11  -6   35.11    4.35
   2  11  -6   37.72    4.23
  -2  11   6   40.40    3.68
   2  11  -6   36.17    5.02
  -2 -11   6   39.84    4.32
  -2  11   5  529.50   16.68
   2  11  -5  537.45   17.78
   2  11  -5  561.10   17.98
   2  11  -5  534.33   19.52
  -2 -11   5  554.51   18.97
  -2  11   4    7.82    1.94
   2  11  -4    8.63    2.83
  -2  11   4    9.97    2.23
   2  11  -4    5.38    2.26
   2  11  -4    9.25    2.08
  -2 -11   4    7.06    2.06
   2  11  -3  390.18   13.32
  -2  11   3  384.12   13.98
  -2  11   3  388.06   13.06
   2  11  -3  424.38   14.19
   2  11  -3  409.27   15.86
  -2 -11   3  404.92   13.24
   2  11  -2  318.82   11.93
  -2  11   2  313.48   12.05
  -2  11   2  311.84   11.02
   2  11  -2  306.56   13.20
   2  11  -2  326.86   10.95
  -2 -11   2  311.72   10.68
   2  11  -1 1108.36   30.45
   2  11  -1 1102.15   32.21
  -2  11   1 1031.68   30.66
  -2  11   1 1034.63   29.30
  -2 -11   1 1013.82   28.36
   2  11   0   -0.63    1.55
  -2  11   0    1.39    1.02
  -2  11   0    0.31    1.68
   2  11   0   -0.65    1.61
  -2  11   0    0.19    1.43
  -2 -11   0    1.43    1.12
   2  11   1  434.74   14.67
  -2  11  -1  422.07   15.26
  -2  11  -1  415.01   13.89
   2  11   1  424.70   15.85
  -2  11  -1  425.12   12.80
  -2 -11  -1  408.95   11.89
   2  11   2   47.69    4.47
  -2  11  -2   44.32    4.61
   2  11   2   46.33    4.88
  -2  11  -2   50.45    4.24
  -2  11  -2   51.45    3.58
   2  11   3  488.76   17.59
  -2  11  -3  510.26   16.29
   2  11   3  509.65   16.79
  -2  11  -3  494.72   15.54
   2 -11   3  478.19   17.20
   2  11   4  104.88    6.82
  -2  11  -4  106.47    5.85
   2  11   4  114.44    6.63
  -2  11  -4  108.27    6.34
   2  11   5  317.51   13.06
  -2  11  -5  314.63   12.16
  -2  11  -5  318.45   11.91
   2 -11   5  324.28   13.15
  -2  11  -6    6.30    2.26
  -2  11  -6    5.11    2.13
   2 -11   6    8.51    2.44
  -2  11  -7   56.74    6.58
  -2  11  -7   58.59    7.56
   2 -11   7   66.18    6.26
   2  12  -7   -1.80    2.00
   2  12  -7    0.87    2.44
  -2  12   7    0.69    1.43
   2  12  -7   -1.04    1.69
  -2 -12   7    1.39    2.18
   2  12  -6  952.15   30.83
   2  12  -6  931.60   28.54
   2  12  -6  950.61   29.19
  -2  12   6  954.65   27.10
  -2 -12   6  943.98   28.40
  -2  12   5   10.85    2.23
   2  12  -5    8.95    3.21
   2  12  -5   10.78    2.46
   2  12  -5    7.43    2.53
  -2 -12   5   13.67    2.81
  -2  12   4  577.65   17.74
   2  12  -4  549.71   18.58
   2  12  -4  595.46   18.97
   2  12  -4  572.13   20.84
  -2 -12   4  552.95   17.95
  -2  12   3   -0.72    1.54
   2  12  -3    2.22    1.43
   2  12  -3    0.40    2.25
   2  12  -3   -1.05    2.04
  -2 -12   3    0.46    1.46
   2  12  -2  250.96   12.10
  -2  12   2  269.10    9.94
   2  12  -2  257.65   10.70
  -2 -12   2  256.67    9.34
  -2  12   1    5.23    1.91
   2  12  -1    6.86    2.56
  -2  12   1    5.96    2.00
   2  12  -1    8.37    2.36
  -2 -12   1    9.38    2.05
   2  12   0  335.78   16.78
   2  12   0  317.64   12.21
  -2  12   0  314.44   11.51
  -2  12   0  317.96   12.86
   2  12   1   25.25    3.71
   2  12   1   31.59    4.12
  -2  12  -1   29.69    4.06
  -2  12  -1   22.96    3.39
   2  12   2   69.10    5.73
  -2  12  -2   55.33    4.68
  -2  12  -2   59.62    5.40
   2  12   2   62.87    4.95
  -2  12  -3    5.02    2.16
   2  12   3    6.06    1.96
   2  12   3    4.17    1.97
  -2  12  -3    5.90    1.81
  -2  12  -3    3.87    1.87
  -2  12  -4  535.07   17.65
   2  12   4  525.76   17.91
  -2  12  -4  500.71   21.23
   2 -12   4  536.04   18.85
  -2  12  -5   33.71    4.12
   2 -12   5   35.49    5.97
   2  12   6  166.27    8.46
  -2  12  -6  153.75    8.61
  -2  12  -6  150.58    8.15
   2 -12   6  157.30    9.17
   2  13  -5  571.46   19.20
   2  13  -5  541.73   21.17
  -2  13   4    4.52    2.11
   2  13  -4   -0.84    2.43
   2  13  -3  206.13   11.28
  -2  13   3  193.35    8.58
   2  13  -2   42.49    5.50
  -2  13   2   38.54    4.14
   2  13  -2   33.02    5.59
  -2  13   1  634.31   19.64
   2  13  -1  610.37   22.44
   2  13  -1  639.04   21.35
  -2  13   0    5.54    2.11
   2  13   0    5.51    2.45
   2  13   0    6.18    2.37
   2  13   1   60.81    6.96
  -2  13  -1   53.50    4.71
   2  13   1   48.64    5.32
   2  13   3  315.45   12.59
  -2  13  -3  294.26   12.07
   2  13   4   19.53    3.31
  -2  13  -4   22.84    3.54
   3   0 -14   75.85    6.27
  -3   0  14   84.54    6.61
  -3   0  13    6.83    2.75
   3   0 -13    1.76    2.51
   3   0 -12  715.43   22.49
   3   0 -12  726.69   22.80
  -3   0  12  721.18   22.89
  -3   0  12  712.56   21.24
  -3   0  11   48.78    4.08
   3   0 -11   54.63    4.82
   3   0 -11   47.77    4.76
  -3   0  11   50.51    4.86
  -3   0  10 1376.67   36.55
   3   0 -10 1385.83   37.87
   3   0 -10 1395.90   37.50
  -3   0  10 1346.22   37.81
  -3   0   9    0.12    1.06
   3   0  -9    1.01    1.38
   3   0  -9    0.68    1.42
  -3   0   9   -0.31    1.23
   3   0  -8  475.33   14.20
  -3   0   8  475.94   13.75
  -3   0   8  465.17   14.63
   3   0  -8  478.53   14.77
  -3   0   7    6.94    1.52
   3   0  -7    8.98    1.77
   3   0  -7    8.20    1.43
  -3   0   7    6.44    1.22
   3   0  -6 2217.70   56.53
   3   0  -5    5.55    1.23
  -3   0   5    2.64    0.73
   3   0  -5    2.47    0.72
  -3   0   5    3.45    1.02
   3   0  -4   97.56    3.98
   3   0  -4   99.24    3.37
  -3   0   4  100.54    3.41
  -3   0   4   97.73    3.93
   3   0  -3    3.31    0.61
  -3   0   3    6.58    0.85
  -3   0   3    4.89    0.87
   3   0  -2 3004.33  133.40
   3   0  -2 3139.23   83.29
  -3   0   2 2954.57   84.21
  -3   0   2 3180.77  130.35
   3   0  -1   57.49    2.18
  -3   0   1   56.90    2.16
  -3   0   0 2008.50  123.85
  -3   0   0 1937.53   61.85
   3   0   0 1942.21   61.97
   3   0   1   11.92    1.23
  -3   0  -1   12.67    1.30
   3   0   2   90.39    3.70
  -3   0  -2   92.93    3.92
  -3   0  -3  383.15   11.54
   3   0   3  385.62   11.32
  -3   0  -4 2319.26   84.52
   3   0   4 2254.38   88.33
  -3   0  -5    0.72    1.08
  -3   0  -5    0.93    1.19
   3   0   5    0.81    0.87
  -3   0  -6  268.75    9.47
  -3   0  -6  278.37   10.00
   3   0   6  271.34    9.34
   3   0   7    1.54    1.09
  -3   0  -7    1.81    1.42
  -3   0  -7    2.67    1.34
  -3   0  -8  683.67   21.08
   3   0   8  649.48   19.79
  -3   0  -8  679.61   20.26
  -3   0  -9   12.73    2.94
  -3   0  -9   16.63    5.02
   3   0   9   14.25    2.54
   3   0  10  752.42   24.78
  -3   0 -10  720.77   23.78
  -3   0 -10  739.65   22.72
   3   0  11   22.25    3.33
  -3   0 -11   17.97    3.06
  -3   0 -11   20.00    3.76
   3   0  12  434.19   15.41
  -3   0 -12  428.07   15.94
  -3   0 -12  440.31   17.40
  -3   1  14   74.07    6.16
   3  -1 -14   63.24    5.71
   3   1 -13  260.78   11.63
  -3   1  13  272.24   11.56
   3  -1 -13  248.55   11.05
  -3  -1  13  255.89   11.68
  -3   1  12    1.72    1.66
   3   1 -12    2.12    1.89
   3   1 -12    1.35    2.00
  -3   1  12    1.76    1.84
  -3  -1  12    0.11    1.52
  -3  -1  12    2.72    2.16
   3  -1 -12    1.45    1.78
   3  -1 -12    3.67    1.99
   3   1 -11 1766.87   48.16
  -3   1  11 1791.33   49.60
   3   1 -11 1776.72   48.46
  -3   1  11 1749.14   46.59
  -3  -1  11 1803.06   47.17
   3  -1 -11 1773.47   47.77
  -3  -1  11 1772.08   48.52
   3  -1 -11 1823.00   51.14
   3   1 -10    5.67    1.92
   3   1 -10    1.95    1.73
  -3   1  10    2.14    1.39
  -3   1  10    2.80    1.76
  -3  -1  10    4.04    2.04
   3  -1 -10    4.32    1.80
  -3  -1  10    3.60    1.61
   3   1  -9  977.32   27.82
   3   1  -9  951.26   27.20
  -3   1   9  989.48   27.49
  -3   1   9  987.14   26.29
  -3  -1   9  990.02   27.83
   3  -1  -9  971.28   26.97
   3  -1  -9  986.38   27.45
  -3  -1   9  978.91   26.73
  -3   1   8  479.67   13.93
   3   1  -8  501.02   15.37
  -3   1   8  474.96   14.86
   3  -1  -8  497.39   14.51
  -3  -1   8  482.11   14.59
  -3  -1   8  494.22   15.25
   3  -1  -8  501.76   15.02
   3   1  -7 2089.82   54.21
   3   1  -7 2085.64   53.52
  -3   1   7 2072.69   53.76
   3  -1  -7 2093.96   53.80
   3  -1  -7 2130.73   53.26
  -3  -1   7 2110.75   54.15
  -3   1   6   55.76    3.18
   3   1  -6   53.54    2.97
   3   1  -6   53.45    3.40
  -3   1   6   56.97    2.63
  -3  -1   6   53.21    3.33
   3  -1  -6   51.32    3.14
  -3  -1   6   53.75    2.94
   3  -1  -6   52.72    2.73
   3   1  -5 2266.35  155.30
  -3   1   5 2469.80   75.84
   3   1  -5 2408.47   77.52
  -3   1   5 2487.43  131.61
   3  -1  -5 2401.68   72.14
  -3  -1   5 2532.58  158.32
  -3  -1   5 2498.07   81.06
   3  -1  -5 2558.63  144.74
   3   1  -4  700.42   19.21
  -3   1   4  709.12   17.98
  -3   1   4  713.06   18.97
   3   1  -4  720.76   18.56
  -3  -1   4  697.52   19.09
  -3  -1   4  710.00   18.64
   3   1  -3  825.13   21.79
  -3   1   3  842.18   20.50
   3   1  -3  801.02   21.10
  -3   1   3  826.16   21.42
   3  -1  -3  819.39   21.46
  -3  -1   3  849.99   22.42
  -3  -1   3  801.06   21.23
   3   1  -2  286.66    8.09
   3   1  -2  295.65    8.51
  -3   1   2  287.05    8.23
   3   1  -2  276.20    7.95
  -3  -1   2  293.92    8.44
   3   1  -1 2802.51   83.11
  -3   1   1 2749.72  117.66
  -3   1   1 2985.24   76.56
  -3  -1   1 2684.27  148.40
  -3  -1   1 2913.67   85.06
   3  -1  -1 2671.23   76.24
   3  -1  -1 2842.06  114.67
   3   1   0 3073.23   95.37
  -3   1   0 3378.05   90.81
  -3   1   0 3224.64  153.53
   3  -1   0 3153.83   91.25
   3  -1   0 3254.79  149.26
  -3  -1   0 3181.30   96.48
  -3  -1   0 3165.12  176.70
  -3   1  -1   19.84    1.46
   3   1   1   20.51    1.63
  -3  -1  -1   16.72    1.54
   3  -1   1   16.49    1.30
  -3   1  -2 2433.98  166.51
   3   1   2 2280.49  167.93
  -3   1  -2 2250.89   75.53
   3   1   2 2127.91   79.33
   3  -1   2 2418.86   79.63
   3  -1   2 2384.50  156.27
  -3  -1  -2 2264.04   79.56
   3   1   3  959.24   25.71
  -3   1  -3  958.58   25.69
  -3  -1  -3  975.72   25.93
  -3   1  -4   23.87    2.42
   3   1   4   30.12    2.45
  -3   1  -4   27.56    2.51
  -3  -1  -4   28.20    2.59
   3  -1   4   29.52    2.33
  -3   1  -5   44.87    3.28
   3   1   5   43.92    3.10
  -3  -1  -5   51.47    3.55
  -3  -1  -5   45.27    3.11
   3  -1   5   48.40    3.09
  -3   1  -6    6.72    1.60
  -3   1  -6    9.31    1.82
   3   1   6    5.65    1.42
  -3  -1  -6    4.66    1.46
   3  -1   6    7.31    1.48
   3   1   7  412.87   13.26
  -3   1  -7  444.34   13.73
  -3   1  -7  422.50   14.05
  -3  -1  -7  385.24   13.79
   3  -1   7  402.88   13.03
  -3  -1  -7  405.45   13.25
  -3   1  -8    3.97    1.83
   3   1   8    4.34    1.72
  -3   1  -8    2.81    1.74
  -3  -1  -8    2.38    1.73
  -3  -1  -8    2.39    1.67
   3  -1   8    2.66    1.38
  -3   1  -9  545.49   17.82
   3   1   9  556.07   17.45
  -3   1  -9  522.61   18.50
  -3  -1  -9  558.90   17.74
   3  -1   9  583.29   17.52
  -3  -1  -9  558.48   18.73
  -3   1 -10  106.89    6.55
   3   1  10  123.24    6.43
  -3  -1 -10  102.87    7.02
  -3  -1 -10  103.25    6.26
   3  -1  10  102.79    6.36
  -3   1 -11  179.41    8.73
  -3   1 -11  168.45    9.52
   3   1  11  175.25    8.21
  -3  -1 -11  165.98    8.36
  -3  -1 -11  174.21    9.52
   3  -1  11  175.73    8.18
   3   1  12   46.78    4.65
  -3   1 -12   50.29    5.25
  -3   1 -12   51.99    6.25
  -3  -1 -12   59.63    6.17
  -3  -1 -12   52.41    5.16
   3  -1  12   46.30    4.73
   3   2 -13    3.87    2.26
  -3   2  13    6.78    2.34
  -3  -2  13    5.88    2.52
   3  -2 -13    6.57    2.22
   3   2 -12  143.49    8.13
  -3   2  12  143.21    7.71
   3   2 -12  147.47    8.07
  -3  -2  12  164.27    8.60
   3  -2 -12  165.79    7.91
  -3  -2  12  163.91    7.55
  -3   2  11    1.75    1.54
   3   2 -11   -1.61    1.59
  -3   2  11   -1.40    1.13
   3   2 -11    0.07    1.52
   3  -2 -11    3.22    1.62
  -3  -2  11    3.32    2.09
  -3  -2  11    0.59    1.51
   3  -2 -11   -0.22    2.43
  -3   2  10  433.48   14.70
  -3   2  10  445.55   13.63
   3   2 -10  471.99   15.74
   3   2 -10  458.83   15.12
  -3  -2  10  466.29   16.73
  -3  -2  10  447.99   14.44
   3  -2 -10  462.42   14.76
   3  -2 -10  450.23   14.49
   3   2  -9   47.41    3.88
  -3   2   9   47.61    3.73
   3   2  -9   45.47    4.09
  -3   2   9   47.16    3.03
   3  -2  -9   46.95    3.65
  -3  -2   9   39.59    3.40
  -3  -2   9   48.25    4.16
   3  -2  -9   45.69    3.39
  -3   2   8  737.57   19.94
   3   2  -8  727.05   21.03
   3   2  -8  771.26   21.83
  -3   2   8  750.78   20.99
   3  -2  -8  733.70   20.85
  -3  -2   8  715.81   20.73
  -3  -2   8  724.31   21.50
   3  -2  -8  760.67   20.58
   3   2  -7  125.20    5.59
  -3   2   7  127.06    4.63
  -3   2   7  129.02    5.38
   3   2  -7  129.29    5.99
  -3  -2   7  134.20    5.45
   3  -2  -7  129.25    5.02
  -3  -2   7  132.33    5.94
   3  -2  -7  131.68    5.39
  -3   2   6 2731.17   91.28
  -3   2   6 3049.74  162.29
   3   2  -6 3256.34  214.53
  -3  -2   6 2839.79  197.38
   3  -2  -6 3046.95  181.84
   3  -2  -6 2932.28   87.69
  -3  -2   6 3040.51  101.39
  -3   2   5  695.59   17.44
   3   2  -5  693.57   19.04
  -3   2   5  675.62   18.25
   3   2  -5  686.68   18.40
   3  -2  -5  674.59   18.25
  -3  -2   5  648.96   18.81
  -3  -2   5  674.77   18.50
   3   2  -4 2250.73  146.82
  -3   2   4 2063.10   61.83
  -3   2   4 2227.44   96.19
   3  -2  -4 2206.15   60.03
  -3  -2   4 2244.42   72.37
   3  -2  -4 2092.52  105.31
   3   2  -3  150.45    5.37
   3   2  -3  154.12    4.99
  -3   2   3  151.16    4.80
  -3  -2   3  141.43    5.19
  -3  -2   3  146.37    5.09
   3   2  -2 1334.27   48.02
  -3  -2   2 1291.24  105.71
  -3  -2   2 1328.19   49.75
  -3   2   1 1249.13   68.63
   3   2  -1 1379.86  116.17
  -3   2   1 1354.32   37.93
   3   2  -1 1276.15   47.81
  -3  -2   1 1240.71   48.96
   3  -2  -1 1270.84   38.41
  -3  -2   1 1476.35  129.62
   3  -2  -1 1230.30   64.86
  -3   2   0   22.07    1.31
   3   2   0   21.75    1.78
   3   2   1   97.89    4.59
   3  -2   1   92.04    3.73
   3   2   2  383.56   11.03
  -3   2  -2  359.88   10.52
  -3  -2  -2  349.24   10.92
   3  -2   2  357.46   10.28
   3   2   3  108.89    4.73
  -3   2  -3  113.82    4.60
  -3  -2  -3  107.05    4.80
   3  -2   3  102.81    4.22
  -3   2  -4 1108.13   28.99
   3   2   4 1104.59   29.12
  -3   2  -4 1063.61   28.97
   3  -2   4 1061.14   28.47
  -3  -2  -4 1064.96   29.27
   3   2   5   49.66    3.35
  -3   2  -5   43.38    3.36
  -3   2  -5   43.29    3.33
   3  -2   5   45.46    3.07
  -3  -2  -5   48.43    3.59
   3   2   6  619.93   17.67
  -3   2  -6  578.91   17.84
  -3   2  -6  588.65   17.59
  -3  -2  -6  573.25   17.07
   3  -2   6  587.44   17.11
  -3  -2  -6  576.75   17.95
   3   2   7  135.15    6.28
  -3   2  -7  136.81    6.82
  -3   2  -7  138.96    6.53
  -3  -2  -7  141.88    6.23
   3  -2   7  135.66    6.09
  -3  -2  -7  136.60    6.78
   3   2   8 1225.07   33.22
  -3   2  -8 1226.41   34.27
  -3   2  -8 1213.82   33.54
  -3  -2  -8 1162.45   34.00
  -3  -2  -8 1200.95   33.00
   3  -2   8 1172.38   32.78
   3   2   9  202.91    8.46
  -3   2  -9  186.82    9.29
  -3   2  -9  196.64    8.85
  -3  -2  -9  185.85    9.10
  -3  -2  -9  190.27    8.38
   3  -2   9  200.21    8.34
  -3   2 -10  125.27    7.07
   3   2  10  122.00    6.56
  -3   2 -10  116.71    7.65
  -3  -2 -10  122.04    6.64
  -3  -2 -10  129.71    7.62
   3  -2  10  127.01    6.59
  -3   2 -11   32.32    5.95
  -3   2 -11   28.15    4.22
   3   2  11   30.32    3.86
  -3  -2 -11   37.56    4.92
  -3  -2 -11   44.40    4.24
   3  -2  11   35.94    3.97
  -3   2 -12  212.61   11.25
   3   2  12  199.64    9.39
  -3   2 -12  199.59    9.93
  -3  -2 -12  192.76   10.58
  -3  -2 -12  191.75   11.31
   3  -2  12  192.49   10.29
   3   3 -13  247.16   11.33
  -3  -3  13  241.83   11.40
   3  -3 -13  217.61    9.91
   3   3 -12  144.38    8.18
  -3   3  12  145.78    9.77
  -3  -3  12  152.39    8.44
  -3  -3  12  165.44    7.79
   3  -3 -12  152.58    8.66
   3   3 -11  414.29   14.54
   3   3 -11  400.93   14.71
  -3   3  11  409.15   13.91
  -3   3  11  390.74   13.74
  -3  -3  11  415.34   14.89
   3  -3 -11  384.02   13.47
  -3  -3  11  406.82   13.79
   3  -3 -11  402.12   13.57
  -3   3  10   40.32    3.64
   3   3 -10   37.75    4.07
  -3   3  10   39.58    3.03
   3   3 -10   35.72    4.21
   3  -3 -10   37.96    3.50
  -3  -3  10   42.51    4.45
  -3  -3  10   32.66    3.71
   3  -3 -10   36.92    3.45
  -3   3   9  703.41   19.46
   3   3  -9  703.44   20.96
  -3   3   9  716.61   20.53
   3   3  -9  725.76   21.66
   3  -3  -9  691.57   20.27
  -3  -3   9  702.66   21.49
   3  -3  -9  738.65   20.33
  -3  -3   9  688.54   20.62
   3   3  -8   31.14    3.41
   3   3  -8   34.89    3.17
  -3   3   8   31.21    2.25
  -3   3   8   31.35    2.76
   3  -3  -8   29.97    2.55
   3  -3  -8   26.54    2.60
  -3  -3   8   30.16    2.96
  -3  -3   8   24.61    3.15
   3   3  -7 2967.44   75.18
   3   3  -7 2915.17   74.39
   3  -3  -7 3013.76   73.67
  -3  -3   7 2853.07   74.92
  -3   3   6  113.24    4.01
   3   3  -6  121.62    5.06
   3   3  -6  113.71    5.48
  -3   3   6  121.59    4.70
  -3  -3   6  119.06    5.46
  -3  -3   6  119.69    5.20
   3  -3  -6  118.55    4.60
   3   3  -5 2032.93   52.27
  -3   3   4   78.06    2.51
  -3   3   4   77.15    3.04
   3   3  -4   75.05    3.47
   3   3  -4   78.47    3.90
  -3  -3   4   76.95    3.71
   3  -3  -4   77.42    2.55
  -3  -3   4   74.80    3.74
   3   3  -3 1500.19   38.63
  -3   3   2  308.39    8.07
  -3   3   2  309.83    7.97
   3   3  -2  310.94    9.35
   3   3  -2  318.77    9.48
   3   3  -2  302.02    9.19
  -3  -3   2  313.67    9.22
   3   3  -1 1127.09  118.05
  -3   3   1 1240.44   38.77
   3   3  -1 1212.16   49.27
  -3   3   1 1267.45   76.70
  -3  -3   1 1076.98  109.98
   3  -3  -1 1328.30   77.56
  -3  -3   1 1267.22   51.99
   3  -3  -1 1228.67   38.90
   3   3   0  578.33   15.51
  -3   3   0  561.15   14.46
  -3  -3   0  531.58   14.77
  -3  -3   0  514.69   15.13
  -3   3  -1   38.30    2.09
   3   3   1   33.85    2.52
  -3   3  -2   58.23    2.95
   3   3   2   54.31    3.31
   3  -3   2   60.20    2.86
  -3  -3  -2   65.56    3.51
   3   3   3  308.79   10.30
  -3   3  -3  324.54    9.98
  -3   3  -3  308.20    9.96
  -3  -3  -3  319.24   10.44
   3  -3   3  338.29    9.75
  -3   3  -4  249.07    8.49
  -3   3  -4  243.50    8.47
   3   3   4  252.85    8.73
   3  -3   4  238.11    8.04
  -3  -3  -4  236.82    8.74
  -3   3  -5 1173.46   31.57
  -3   3  -5 1144.49   31.40
   3   3   5 1120.49   31.48
   3  -3   5 1169.50   30.92
  -3  -3  -5 1199.22   32.00
  -3   3  -6   40.83    3.50
   3   3   6   38.37    3.28
  -3   3  -6   38.18    3.50
  -3  -3  -6   42.81    3.64
   3  -3   6   40.41    3.11
  -3  -3  -6   40.36    3.11
  -3   3  -7  495.95   15.77
   3   3   7  490.90   15.62
  -3   3  -7  505.78   16.19
   3  -3   7  463.97   15.01
  -3  -3  -7  497.28   15.09
  -3  -3  -7  494.75   16.21
  -3   3  -8  513.05   17.58
   3   3   8  529.57   16.87
   3  -3   8  551.50   16.65
  -3  -3  -8  523.33   17.60
  -3  -3  -8  536.89   16.46
   3   3   9  449.42   14.93
  -3   3  -9  435.33   15.20
   3  -3   9  439.56   15.27
  -3  -3  -9  444.29   14.58
  -3  -3  -9  431.44   15.73
  -3   3 -10   -0.88    1.60
   3   3  10    0.71    1.37
  -3   3 -10    1.62    1.93
  -3  -3 -10    0.08    2.60
   3  -3  10   -1.06    1.32
  -3  -3 -10    0.61    1.72
  -3   3 -11   70.52    6.40
  -3   3 -11   73.16    6.00
   3   3  11   68.95    5.33
  -3  -3 -11   82.69    7.03
   3  -3  11   85.43    5.72
  -3  -3 -11   82.60    5.52
   3   3  12   65.21    5.54
  -3   3 -12   64.72    6.96
  -3   3 -12   62.75    7.08
  -3  -3 -12   80.22    7.03
   3  -3  12   69.85    5.76
  -3  -3 -12   76.70    5.65
   3   4 -13  130.50    8.97
  -3  -4  13  149.04   10.49
   3   4 -12  551.21   18.44
   3   4 -12  534.61   18.63
  -3  -4  12  526.93   18.65
   3  -4 -12  495.02   16.72
  -3  -4  12  516.33   17.49
   3   4 -11    3.05    1.96
  -3   4  11    3.19    1.53
   3   4 -11    1.38    1.99
  -3   4  11    3.46    1.70
   3  -4 -11    3.13    1.50
   3  -4 -11    1.91    1.51
  -3  -4  11    4.09    2.27
  -3  -4  11    2.79    1.61
  -3   4  10  539.41   15.85
  -3   4  10  545.45   16.80
   3   4 -10  549.57   18.25
   3   4 -10  565.57   17.81
   3  -4 -10  555.41   16.79
   3  -4 -10  533.09   16.54
  -3  -4  10  558.65   18.30
  -3  -4  10  545.22   17.46
  -3   4   9  274.15    9.56
   3   4  -9  290.66   11.27
  -3   4   9  279.21    8.92
   3   4  -9  287.53   10.49
   3  -4  -9  276.68    9.40
  -3  -4   9  277.38   10.34
   3  -4  -9  266.62    9.50
  -3  -4   9  250.44   12.61
   3   4  -8  930.32   25.53
  -3   4   8  882.57   23.92
   3   4  -8  930.16   26.25
  -3   4   8  864.12   24.46
  -3  -4   8  877.87   25.93
   3  -4  -8  903.84   24.43
   3  -4  -8  909.58   24.56
  -3  -4   8  937.90   25.73
  -3   4   7   58.06    2.79
   3   4  -7   59.38    4.13
   3   4  -7   62.34    3.80
  -3   4   7   57.08    3.12
  -3  -4   7   58.73    3.87
  -3  -4   7   53.55    3.88
   3  -4  -7   61.81    3.13
   3  -4  -7   57.66    3.05
  -3   4   6  385.57   11.78
   3   4  -6  374.67   12.13
   3   4  -6  365.78   11.49
  -3   4   6  349.12   10.24
  -3  -4   6  359.97   11.91
  -3  -4   6  374.01   11.91
   3   4  -5 1052.73   28.39
  -3   4   5 1050.99   27.32
   3   4  -5 1063.09   28.94
  -3   4   5 1125.30   27.23
  -3  -4   5 1075.68   28.87
  -3  -4   5 1040.15   28.74
  -3   4   4 1617.36   39.63
   3   4  -4 1595.26   41.29
   3   4  -4 1500.61   40.73
  -3  -4   4 1631.87   41.15
  -3   4   3  151.33    5.19
  -3   4   3  152.08    4.55
  -3   4   3  147.68    4.59
   3   4  -3  148.81    5.70
   3   4  -3  147.83    5.53
  -3  -4   3  153.49    5.61
  -3  -4   3  152.69    5.84
   3   4  -2  783.98   20.67
   3   4  -2  715.59   20.16
  -3   4   2  752.43   19.13
  -3   4   2  749.60   19.30
   3   4  -2  752.56   20.22
  -3  -4   2  725.08   19.99
   3   4  -1  126.96    4.91
  -3   4   1  135.25    4.03
   3   4  -1  121.45    5.10
   3  -4  -1  113.93    4.00
  -3  -4   1  120.69    4.53
  -3   4   0 3038.85   87.11
  -3   4   0 2835.76  157.07
   3   4   0 2804.55   96.69
   3   4   0 2929.44  218.65
  -3  -4   0 2954.29  208.79
   3  -4   0 2826.99  158.95
   3  -4   0 2803.81   85.69
  -3  -4   0 2719.01   98.53
   3   4   1  899.04   24.01
  -3  -4  -1  847.79   23.67
  -3   4  -2 1081.60   28.24
  -3   4  -2 1059.20   28.04
  -3  -4  -2 1071.30   28.85
  -3   4  -3    3.51    1.19
   3   4   3    1.89    1.11
  -3   4  -3    1.90    1.02
  -3  -4  -3    0.05    0.98
   3  -4   3    1.43    0.93
   3   4   4  177.60    7.01
  -3   4  -4  164.44    6.55
  -3   4  -4  162.22    6.53
  -3  -4  -4  150.72    6.76
   3  -4   4  169.08    6.31
  -3   4  -5  268.69    9.79
   3   4   5  288.90   10.13
  -3   4  -5  287.69    9.93
   3  -4   5  271.79    9.40
  -3  -4  -5  289.88   10.32
   3   4   6  700.11   21.35
  -3   4  -6  758.55   21.46
  -3   4  -6  734.59   21.55
   3  -4   6  701.47   20.75
  -3  -4  -6  735.97   21.89
  -3  -4  -6  740.30   20.45
   3   4   7  425.06   14.18
  -3   4  -7  433.43   14.28
  -3   4  -7  416.08   14.44
  -3  -4  -7  423.62   14.67
  -3  -4  -7  443.63   13.42
   3  -4   7  408.25   13.59
  -3   4  -8  299.23   11.76
   3   4   8  314.30   11.24
  -3   4  -8  299.27   11.26
  -3  -4  -8  267.47   11.40
   3  -4   8  291.44   11.42
  -3  -4  -8  275.34   10.15
  -3   4  -9   41.77    4.37
   3   4   9   52.14    4.38
  -3   4  -9   47.35    5.05
  -3  -4  -9   48.47    4.76
   3  -4   9   52.37    4.42
  -3  -4  -9   58.95    4.17
  -3   4 -10  514.48   18.21
   3   4  10  517.57   16.86
  -3   4 -10  482.00   17.24
  -3  -4 -10  488.47   17.75
   3  -4  10  487.67   16.49
  -3  -4 -10  490.37   16.14
  -3   4 -11   79.71    7.06
  -3   4 -11   66.72    6.05
   3   4  11   66.50    5.39
  -3  -4 -11   75.10    6.79
   3  -4  11   68.75    6.52
  -3  -4 -11   71.44    5.14
  -3   4 -12  379.23   16.05
  -3   4 -12  356.69   14.46
  -3  -4 -12  338.09   13.13
   3  -4  12  349.10   13.75
   3   5 -13  542.67   19.73
  -3  -5  13  543.99   19.92
   3   5 -12  109.48    7.58
   3   5 -12  131.12    9.46
  -3  -5  12  125.42    7.27
  -3  -5  12  125.57    8.16
   3   5 -11  348.79   13.03
  -3  -5  11  318.93   12.50
   3  -5 -11  327.75   11.36
  -3  -5  11  340.19   13.53
  -3   5  10   61.12    3.69
   3   5 -10   62.06    5.31
   3   5 -10   64.31    5.13
  -3  -5  10   69.50    5.07
  -3  -5  10   67.10    5.63
   3  -5 -10   60.04    4.09
   3  -5 -10   67.41    3.98
  -3   5   9 1878.50   48.95
   3   5  -9 1880.69   51.51
   3   5  -9 1999.55   51.02
  -3   5   9 1863.03   49.31
   3  -5  -9 1880.38   49.63
   3  -5  -9 1890.12   49.17
  -3  -5   9 1985.89   51.23
  -3  -5   9 1937.50   51.58
   3   5  -8   91.76    5.26
  -3   5   8   94.06    4.27
   3   5  -8   98.28    5.82
  -3   5   8   94.56    4.11
  -3  -5   8   91.98    5.63
   3  -5  -8   97.29    4.22
  -3  -5   8   92.96    5.56
   3  -5  -8   99.75    4.55
   3   5  -7  190.22    7.65
  -3   5   7  191.56    6.51
   3   5  -7  193.58    8.22
  -3  -5   7  199.27    8.12
   3  -5  -7  208.55    6.98
   3  -5  -7  202.57    7.04
  -3  -5   7  205.00    8.23
  -3   5   6   40.28    2.31
   3   5  -6   39.89    3.40
  -3   5   6   41.94    2.21
   3   5  -6   44.68    3.25
  -3  -5   6   43.13    3.43
  -3  -5   6   40.00    3.42
  -3   5   5  287.24    8.53
  -3   5   5  278.90    8.12
   3   5  -5  302.49   10.10
   3   5  -5  297.36    9.70
  -3  -5   5  289.78    9.85
  -3  -5   5  300.05   10.21
   3   5  -4  247.33    8.25
   3   5  -4  247.20    8.53
  -3   5   4  242.47    6.68
  -3   5   4  247.30    7.21
  -3  -5   4  227.46    8.20
  -3  -5   4  226.42    8.53
   3   5  -3 1935.57   49.74
   3   5  -3 1940.58   50.25
   3   5  -2  196.41    6.87
   3   5  -2  198.46    7.05
  -3   5   2  200.55    6.16
  -3   5   2  191.13    5.88
   3   5  -2  198.84    7.42
  -3  -5   2  201.90    6.73
   3   5  -1  461.07   14.43
   3   5  -1  445.93   14.01
  -3   5   1  491.09   13.06
  -3  -5   1  512.19   13.64
   3  -5  -1  503.76   13.30
  -3   5   0  256.45    7.55
   3   5   0  242.95    8.69
  -3   5   0  246.77    7.54
  -3  -5   0  239.33    7.68
   3  -5   0  244.79    7.71
  -3  -5   0  252.36    8.45
   3   5   1 3261.77  259.05
   3   5   1 3589.76  119.90
  -3   5  -1 3650.20  212.21
  -3   5  -1 3644.32  109.76
   3  -5   1 3224.99  203.81
  -3  -5  -1 3322.15  120.40
   3  -5   1 3501.90  108.58
  -3   5  -2  199.21    7.01
   3   5   2  200.11    7.87
  -3   5  -2  208.50    7.18
  -3  -5  -2  211.95    7.80
   3  -5   2  215.60    7.24
   3   5   3  415.76   12.91
  -3   5  -3  379.76   11.99
  -3   5  -3  395.41   12.01
   3  -5   3  373.98   11.88
  -3  -5  -3  390.45   12.64
  -3   5  -4    4.31    1.42
   3   5   4    6.59    1.61
  -3   5  -4    5.73    1.47
   3  -5   4    2.64    1.23
  -3  -5  -4    3.86    1.39
  -3   5  -5  232.75    9.10
  -3   5  -5  240.21    9.11
   3   5   5  240.44    9.45
   3  -5   5  270.64    9.11
  -3  -5  -5  276.54    9.94
  -3   5  -6   54.15    4.28
  -3   5  -6   55.78    4.22
   3   5   6   63.76    4.41
   3  -5   6   59.25    4.07
  -3  -5  -6   61.12    3.56
  -3  -5  -6   58.46    4.53
  -3   5  -7  122.78    6.72
  -3   5  -7  119.11    6.84
   3   5   7  117.86    6.57
  -3  -5  -7  141.85    5.90
  -3  -5  -7  142.60    7.34
   3  -5   7  130.93    6.37
  -3   5  -8  112.79    6.43
   3   5   8   97.44    5.94
  -3   5  -8  101.41    6.45
   3  -5   8  101.91    5.90
  -3  -5  -8  109.67    5.32
  -3  -5  -8  107.48    6.61
  -3   5  -9  159.95    8.17
   3   5   9  172.73    8.10
  -3   5  -9  165.62    8.68
  -3  -5  -9  156.37    8.47
   3  -5   9  165.09    7.77
  -3  -5  -9  167.33    7.20
   3   5  10   27.56    3.70
  -3   5 -10   14.44    2.99
  -3   5 -10   21.65    3.95
  -3  -5 -10   23.24    3.13
   3  -5  10   19.08    2.99
  -3  -5 -10   18.38    3.32
  -3   5 -11  846.97   27.36
   3   5  11  840.74   25.65
  -3   5 -11  881.68   28.29
  -3  -5 -11  786.36   24.46
  -3  -5 -11  799.24   26.99
   3  -5  11  813.20   25.40
   3   6 -12  192.54    9.60
   3   6 -12  167.91   12.69
  -3  -6  12  159.11   13.17
  -3  -6  12  173.85    9.03
   3   6 -11    3.09    2.20
   3   6 -11    3.59    2.20
  -3  -6  11    4.03    1.96
  -3  -6  11    4.71    2.35
   3   6 -10  263.41   11.34
   3   6 -10  282.06   10.97
  -3  -6  10  260.89   11.33
   3  -6 -10  253.52    8.79
   3  -6 -10  260.03   10.96
  -3  -6  10  275.65   11.10
   3   6  -9   56.54    4.74
  -3   6   9   51.41    3.33
   3   6  -9   62.60    5.13
  -3  -6   9   63.93    4.96
   3  -6  -9   62.43    3.82
  -3  -6   9   57.94    5.09
   3  -6  -9   58.52    3.14
   3   6  -8  765.98   23.56
   3   6  -8  772.05   22.78
  -3   6   8  768.38   21.23
  -3  -6   8  810.88   23.62
  -3  -6   8  789.94   24.14
   3  -6  -8  766.76   21.51
   3   6  -7    6.54    1.76
   3   6  -7    0.29    1.41
  -3   6   7    4.64    1.11
  -3  -6   7    4.07    1.77
  -3  -6   7    3.57    1.67
   3  -6  -7    3.29    1.07
  -3   6   6  287.32    8.91
   3   6  -6  292.92   10.52
   3   6  -6  278.63    9.93
  -3  -6   6  297.25   10.74
  -3  -6   6  289.52   10.33
   3   6  -5  287.37    9.91
  -3   6   5  283.49    8.90
   3   6  -5  297.41   10.37
  -3  -6   5  292.26   10.15
  -3  -6   5  313.91   10.78
  -3   6   4 1595.25   42.60
   3   6  -4 1713.91   44.05
  -3   6   4 1742.13   42.44
   3   6  -4 1705.96   43.77
  -3  -6   4 1593.24   44.29
  -3  -6   4 1714.84   43.79
   3   6  -3  870.51   24.49
  -3   6   3  838.92   22.74
   3   6  -3  838.13   23.66
   3   6  -3  884.51   23.77
  -3   6   3  870.95   22.43
  -3   6   3  833.10   21.52
  -3  -6   3  892.56   23.56
  -3   6   2  619.43   16.23
   3   6  -2  647.86   17.83
   3   6  -2  636.03   18.69
   3   6  -2  632.26   18.07
  -3   6   2  608.76   17.13
  -3   6   2  636.54   16.82
  -3  -6   2  629.21   17.52
   3   6  -1 1092.48   30.49
  -3   6   1 1180.78   28.88
  -3   6   1 1117.71   28.44
   3   6  -1 1071.87   29.90
  -3  -6   1 1110.76   29.12
  -3   6   0 1415.05   34.68
   3   6   0 1277.76   35.12
  -3  -6   0 1322.20   34.70
   3  -6   0 1221.79   33.79
  -3  -6   0 1272.92   33.42
  -3   6  -1   70.80    3.54
   3   6   1   69.38    4.33
  -3   6  -1   69.53    3.50
  -3  -6  -1   73.16    3.51
  -3  -6  -1   69.25    4.09
   3  -6   1   68.44    3.73
   3   6   2 1775.75   47.36
  -3   6  -2 1716.57   45.97
  -3   6  -2 1837.52   46.16
  -3  -6  -2 1838.53   47.06
  -3   6  -3  315.05   10.22
   3   6   3  315.98   11.13
  -3   6  -3  306.00   10.20
   3  -6   3  319.49   10.42
  -3  -6  -3  309.08   10.83
  -3   6  -4  186.28    7.21
  -3   6  -4  176.05    7.09
   3   6   4  182.25    7.73
  -3  -6  -4  165.61    7.41
   3  -6   4  178.65    7.14
  -3   6  -5   53.88    3.97
   3   6   5   53.07    4.13
  -3   6  -5   54.96    4.03
  -3  -6  -5   58.87    4.35
   3  -6   5   50.20    3.81
  -3   6  -6 1471.77   39.31
   3   6   6 1466.01   39.67
  -3   6  -6 1413.73   39.01
  -3  -6  -6 1422.65   37.45
  -3  -6  -6 1472.23   39.86
   3  -6   6 1383.30   38.70
  -3   6  -7   44.61    4.56
  -3   6  -7   53.08    4.69
   3   6   7   49.01    4.45
  -3  -6  -7   48.38    4.64
   3  -6   7   51.56    4.35
  -3  -6  -7   51.38    3.49
   3   6   8  114.77    6.83
  -3   6  -8  138.44    7.42
  -3   6  -8  141.68    7.22
   3  -6   8  119.57    6.54
  -3  -6  -8  123.94    7.30
  -3  -6  -8  125.46    5.70
  -3   6  -9    2.82    2.17
  -3   6  -9    1.97    1.84
   3   6   9    8.09    2.21
  -3  -6  -9    4.23    1.54
  -3  -6  -9    4.37    2.08
   3  -6   9    2.17    1.75
   3   6  10  329.20   12.95
  -3   6 -10  317.76   12.90
  -3   6 -10  334.21   13.82
  -3  -6 -10  309.57   11.24
  -3  -6 -10  319.14   13.28
   3  -6  10  286.93   13.51
  -3   6 -11   27.49    4.53
  -3   6 -11   28.73    4.34
   3  -6  11   25.90    3.91
   3   7 -12    1.77    2.12
   3   7 -12   -2.43    1.87
  -3  -7  12    1.12    2.41
  -3  -7  12   -0.03    1.89
   3   7 -11   15.77    3.29
   3   7 -11   10.07    2.73
  -3  -7  11   15.74    3.02
  -3  -7  11   16.58    3.37
   3   7 -10   19.52    3.24
  -3  -7  10   18.43    3.54
  -3  -7  10   18.84    3.28
   3   7  -9  313.44   12.44
  -3   7   9  296.35   10.10
   3   7  -9  324.12   12.14
   3  -7  -9  310.96   10.44
  -3  -7   9  321.89   12.48
   3   7  -8   10.81    2.28
  -3   7   8    9.12    1.55
   3   7  -8   11.18    2.67
   3  -7  -8    7.77    1.54
  -3  -7   8   12.73    2.66
  -3  -7   8   14.61    2.78
   3   7  -7  607.12   19.09
   3   7  -7  584.79   17.67
  -3   7   7  561.32   16.22
   3  -7  -7  548.95   16.03
  -3  -7   7  551.77   17.97
  -3  -7   7  557.98   18.41
  -3   7   6    2.81    1.10
   3   7  -6    3.59    1.70
   3   7  -6    3.86    1.94
  -3  -7   6    2.34    1.60
  -3  -7   6    1.20    1.77
  -3   7   5 1487.60   39.22
   3   7  -5 1517.42   40.33
  -3   7   5 1521.98   38.95
   3   7  -5 1543.42   40.78
  -3  -7   5 1492.36   41.25
  -3  -7   5 1540.02   40.52
   3   7  -4  204.23    7.82
   3   7  -4  210.33    7.98
  -3   7   4  200.09    6.66
  -3   7   4  199.68    6.97
   3   7  -4  199.50    8.54
  -3  -7   4  197.89    7.65
  -3   7   3 1084.30   29.48
   3   7  -3 1100.52   30.34
   3   7  -3 1182.85   31.52
  -3   7   3 1108.89   29.03
   3   7  -3 1098.78   30.22
  -3  -7   3 1140.22   30.03
  -3   7   2  263.93    7.27
   3   7  -2  255.63    9.26
   3   7  -2  270.32    8.98
  -3   7   2  274.66    8.24
   3   7  -2  262.16    9.95
  -3   7   2  254.59    8.56
  -3  -7   2  267.40    8.69
  -3   7   1  151.80    5.91
   3   7  -1  141.01    6.33
  -3   7   1  149.02    5.48
   3   7  -1  152.57    6.93
  -3   7   1  150.85    4.93
  -3  -7   1  158.94    5.66
   3   7   0   12.53    2.16
  -3   7   0   18.00    2.01
   3   7   0   15.65    2.29
  -3   7   0   14.61    1.68
  -3  -7   0   13.13    1.69
   3  -7   0    9.97    1.66
  -3   7  -1  543.34   15.24
  -3   7  -1  555.46   15.49
   3   7   1  542.85   16.96
   3  -7   1  518.29   15.83
  -3  -7  -1  516.47   14.70
  -3  -7  -1  547.73   16.37
  -3   7  -2   82.36    4.14
   3   7   2   84.03    5.04
  -3   7  -2   80.78    4.11
   3  -7   2   78.59    4.39
  -3  -7  -2   77.20    4.56
  -3   7  -3  537.77   16.41
  -3   7  -3  548.89   16.42
   3   7   3  548.15   17.61
   3  -7   3  592.37   17.04
  -3  -7  -3  563.97   17.29
  -3   7  -4  118.58    5.70
   3   7   4  109.93    6.19
  -3   7  -4  110.91    5.60
  -3  -7  -4  114.74    6.06
   3  -7   4  129.39    6.04
  -3   7  -5 1178.24   32.63
   3   7   5 1162.83   33.36
  -3   7  -5 1173.62   32.52
  -3  -7  -5 1157.88   33.18
   3  -7   5 1228.59   32.78
  -3   7  -6  151.99    7.40
   3   7   6  161.83    7.86
  -3   7  -6  145.80    7.48
   3  -7   6  155.24    7.36
  -3  -7  -6  147.33    5.80
  -3  -7  -6  152.51    7.65
  -3   7  -7  711.35   22.54
  -3   7  -7  719.94   22.39
   3   7   7  752.63   23.01
  -3  -7  -7  740.61   23.09
  -3  -7  -7  725.94   20.41
   3  -7   7  765.40   22.44
  -3   7  -8    6.84    2.14
  -3   7  -8    6.64    2.25
   3   7   8    6.91    2.17
  -3  -7  -8    6.55    2.21
   3  -7   8    4.81    1.84
  -3  -7  -8    7.08    1.67
  -3   7  -9  117.78    7.50
   3   7   9  111.20    6.82
  -3   7  -9  111.15    7.31
  -3  -7  -9  116.16    7.25
  -3  -7  -9  108.05    5.99
  -3   7 -10    9.82    2.97
  -3   7 -10   10.16    3.33
   3  -7  10    8.50    2.51
   3   8 -11    1.54    2.36
   3   8 -11    3.28    2.37
  -3  -8  11    4.37    2.13
  -3  -8  11    3.35    2.98
   3   8 -10   38.63    4.81
   3   8 -10   34.23    4.78
  -3  -8  10   41.25    4.71
  -3  -8  10   43.22    5.21
   3   8  -9   25.70    3.51
   3   8  -9   30.79    4.22
  -3  -8   9   20.36    3.24
  -3  -8   9   25.45    3.69
  -3   8   8  623.60   17.86
   3   8  -8  615.03   19.95
   3   8  -8  630.64   19.44
   3  -8  -8  599.29   17.61
  -3  -8   8  613.66   19.89
  -3  -8   8  612.89   20.33
   3   8  -7  400.29   13.46
   3   8  -7  395.63   13.98
  -3   8   7  369.83   12.02
  -3  -8   7  369.85   13.68
  -3  -8   7  409.92   17.06
  -3   8   6  224.77    8.22
   3   8  -6  240.70    9.48
  -3   8   6  238.07    8.12
   3   8  -6  230.94    9.70
  -3  -8   6  253.40    9.78
  -3  -8   6  251.90   10.48
   3   8  -5    0.02    1.56
  -3   8   5    2.04    1.08
  -3   8   5    2.09    1.05
   3   8  -5   -1.57    1.42
  -3  -8   5    0.86    1.63
  -3  -8   5   -0.82    1.42
   3   8  -4 1534.86   41.62
   3   8  -4 1526.34   41.53
   3   8  -4 1638.34   43.12
  -3   8   4 1614.70   40.26
  -3   8   4 1507.66   40.68
  -3  -8   4 1539.38   41.33
  -3   8   3   26.08    2.51
   3   8  -3   22.73    3.36
   3   8  -3   22.45    2.88
   3   8  -3   22.15    2.74
  -3   8   3   24.18    2.30
  -3  -8   3   22.11    2.57
  -3   8   2  532.70   15.84
   3   8  -2  526.74   16.42
   3   8  -2  554.06   17.50
   3   8  -2  528.09   15.87
  -3   8   2  536.60   15.22
  -3  -8   2  547.09   15.65
  -3   8   1   26.46    1.80
   3   8  -1   22.63    3.03
  -3   8   1   25.52    2.35
   3   8  -1   31.67    3.57
  -3   8   1   28.02    2.72
  -3  -8   1   28.20    2.36
   3   8   0  513.87   16.35
  -3   8   0  506.82   14.68
   3   8   0  546.15   17.30
  -3   8   0  543.19   15.39
  -3  -8   0  543.94   14.92
   3   8   1  100.27    5.45
  -3   8  -1  104.78    4.52
   3   8   1   98.61    5.81
  -3   8  -1  102.72    4.83
  -3  -8  -1  102.54    4.10
   3  -8   1  102.77    5.25
   3   8   2  771.72   23.69
  -3   8  -2  798.56   22.20
  -3   8  -2  779.07   21.90
  -3  -8  -2  767.30   22.94
   3  -8   2  789.31   22.84
  -3  -8  -2  830.65   21.99
  -3   8  -3   70.19    4.42
  -3   8  -3   76.44    4.41
   3   8   3   73.26    5.24
   3  -8   3   76.83    4.83
  -3  -8  -3   75.46    4.91
  -3  -8  -3   72.94    3.75
  -3   8  -4  730.19   21.20
   3   8   4  731.19   22.51
  -3  -8  -4  714.41   21.92
  -3  -8  -4  728.79   20.35
  -3   8  -5   50.50    4.39
   3   8   5   54.58    4.69
  -3   8  -5   53.54    4.44
   3  -8   5   48.80    4.47
  -3  -8  -5   54.67    4.61
  -3  -8  -5   47.26    2.99
  -3   8  -6 1162.40   32.46
  -3   8  -6 1169.37   32.60
   3   8   6 1179.50   33.40
  -3  -8  -6 1094.07   29.85
   3  -8   6 1145.93   32.59
  -3  -8  -6 1136.71   32.99
  -3   8  -7   70.87    5.50
  -3   8  -7   67.90    5.28
   3   8   7   69.74    5.42
  -3  -8  -7   66.91    5.43
   3  -8   7   73.42    5.39
  -3  -8  -7   73.22    3.64
  -3   8  -8  132.64    7.53
   3   8   8  133.73    7.50
  -3   8  -8  120.26    7.05
  -3  -8  -8  119.94    7.32
   3   8   9  384.17   15.07
  -3   8  -9  358.83   14.07
  -3   8  -9  358.85   14.52
   3  -8   9  370.08   14.07
  -3  -8  -9  377.15   15.07
  -3   8 -10  247.64   11.52
  -3   8 -10  269.36   16.84
   3  -8  10  267.87   11.78
   3   9 -10   44.76    6.55
   3   9 -10   45.82    5.35
  -3  -9  10   53.97    5.59
  -3  -9  10   34.10    7.02
   3   9  -9  267.08   10.95
   3   9  -9  261.75   11.50
  -3  -9   9  247.21   11.53
  -3  -9   9  262.53   11.53
   3   9  -8  236.73    9.93
   3   9  -8  242.11   10.54
  -3  -9   8  242.66   10.48
  -3  -9   8  212.29   10.42
  -3   9   7   79.16    4.53
  -3   9   7   77.44    4.21
   3   9  -7   81.45    5.77
   3   9  -7   86.02    5.79
  -3  -9   7   83.61    6.20
  -3  -9   7   83.85    5.76
  -3   9   6   21.83    2.51
   3   9  -6   24.77    3.63
   3   9  -6   16.84    2.67
  -3   9   6   24.58    2.54
  -3  -9   6   14.59    2.94
  -3   9   5  174.37    6.60
  -3   9   5  170.26    6.94
   3   9  -5  186.67    9.60
   3   9  -5  185.47    8.07
  -3  -9   5  158.27    7.50
   3   9  -4   49.78    4.03
  -3   9   4   49.39    3.51
   3   9  -4   45.82    4.73
  -3   9   4   53.08    3.35
   3   9  -4   52.50    4.45
  -3  -9   4   46.01    3.80
   3   9  -3  581.93   17.99
  -3   9   3  584.30   16.61
   3   9  -3  583.14   17.61
  -3   9   3  564.72   17.28
   3   9  -3  590.63   19.26
  -3  -9   3  579.20   17.24
   3   9  -2   58.94    5.10
   3   9  -2   58.47    4.03
  -3   9   2   64.74    3.71
   3   9  -2   65.73    4.67
  -3   9   2   59.88    3.98
  -3  -9   2   60.39    3.75
   3   9  -1  679.04   21.64
  -3   9   1  656.64   18.04
   3   9  -1  696.43   20.63
  -3   9   1  705.86   19.43
  -3   9   1  716.09   20.61
  -3  -9   1  665.15   19.07
   3   9   0   76.43    5.61
  -3   9   0   81.40    5.01
   3   9   0   69.81    5.00
  -3   9   0   73.22    4.23
  -3   9   0   74.54    3.64
  -3  -9   0   75.40    3.78
  -3   9  -1 2098.35   53.44
   3   9   1 2107.32   56.34
  -3   9  -1 2162.24   54.18
   3   9   1 2064.49   55.22
  -3  -9  -1 2073.59   52.81
   3  -9   1 2050.70   54.91
  -3   9  -2  454.75   13.87
   3   9   2  455.14   15.99
  -3   9  -3  259.83    9.27
   3   9   3  246.96   10.68
  -3   9  -3  259.26    9.57
   3  -9   3  252.99   10.18
  -3  -9  -3  245.90    7.49
  -3  -9  -3  254.07   10.09
  -3   9  -4   13.12    2.21
   3   9   4   10.87    2.47
  -3   9  -4    8.60    2.06
  -3  -9  -4    8.84    2.24
   3  -9   4    5.60    2.01
  -3  -9  -4   10.65    1.40
  -3   9  -5  304.87   11.43
   3   9   5  293.60   12.20
  -3   9  -5  317.64   12.29
  -3  -9  -5  310.53    8.67
   3  -9   5  300.77   11.78
  -3  -9  -5  289.98    8.77
  -3  -9  -5  318.70   12.02
   3   9   6   17.28    3.01
  -3   9  -6   20.18    3.03
  -3   9  -6   19.67    3.01
  -3  -9  -6   24.48    1.98
   3  -9   6   18.21    2.98
  -3  -9  -6   24.42    1.72
  -3  -9  -6   21.29    3.27
  -3   9  -7  362.11   13.29
  -3   9  -7  387.30   13.75
   3   9   7  344.50   13.74
   3  -9   7  350.92   16.12
  -3  -9  -7  329.02   13.39
   3   9   8    1.93    1.71
  -3   9  -8    2.11    1.90
  -3   9  -8    1.86    2.04
  -3  -9  -8    3.11    1.92
   3  -9   8    2.35    1.96
  -3   9  -9  175.98   11.94
  -3   9  -9  181.41   13.06
   3  -9   9  159.29    9.33
   3  10  -9    6.93    2.46
   3  10  -9    9.87    3.01
  -3 -10   9   10.44    3.04
  -3 -10   9   11.88    2.92
  -3  10   8  104.43    5.35
   3  10  -8  113.63    6.89
  -3 -10   8  124.30   10.41
  -3 -10   8  117.43    7.25
  -3  10   7   38.46    3.19
   3  10  -7   30.65    4.21
   3  10  -7   41.59    4.41
  -3 -10   7   40.10    4.42
  -3 -10   7   44.03    4.82
   3  10  -6   77.38    6.16
  -3  10   6   71.55    4.03
   3  10  -6   74.33    5.31
   3  10  -6   59.12    5.00
  -3 -10   6   69.22    5.11
   3  10  -5   11.79    2.61
  -3  10   5   10.48    1.89
  -3  10   5   12.95    1.95
   3  10  -5   11.29    2.81
   3  10  -5    8.10    2.19
  -3 -10   5   13.36    2.53
  -3  10   4   40.67    3.48
   3  10  -4   41.15    4.92
  -3  10   4   38.62    3.40
   3  10  -4   36.65    3.65
   3  10  -4   33.87    3.92
   3  10  -3  253.93    9.48
   3  10  -3  239.34    9.84
  -3  10   3  250.05    9.45
   3  10  -3  236.60   12.33
  -3 -10   3  249.87    9.18
   3  10  -2  880.57   25.60
   3  10  -2  916.55   27.33
  -3  10   2  833.06   29.36
  -3 -10   2  866.63   24.31
  -3  10   1   57.53    4.29
   3  10  -1   52.46    5.24
  -3  10   1   54.78    2.62
  -3  10   1   55.51    4.48
   3  10  -1   54.95    4.82
  -3 -10   1   62.65    3.78
  -3  10   0 1344.23   37.84
  -3  10   0 1358.42   35.45
  -3  10   0 1403.27   36.72
   3  10   0 1380.27   39.33
   3  10   0 1355.99   37.85
  -3 -10   0 1390.20   35.77
   3  10   1   58.22    5.33
  -3  10  -1   60.89    4.31
   3  10   1   57.59    5.12
  -3  10  -1   63.50    3.72
  -3  10  -1   59.15    4.96
  -3 -10  -1   63.95    3.31
  -3  10  -2  703.93   19.95
   3  10   2  687.01   22.40
  -3  10  -2  696.77   20.50
   3  10   2  685.15   21.41
   3 -10   2  689.51   21.50
   3  10   3   13.38    2.82
  -3  10  -3   17.78    2.56
  -3  10  -3   12.71    2.33
   3 -10   3   12.07    2.55
  -3 -10  -3   15.85    1.50
  -3  10  -4  682.71   20.05
  -3  10  -4  655.38   20.26
   3  10   4  644.12   21.65
  -3 -10  -4  676.08   20.99
   3 -10   4  644.90   21.07
  -3  10  -5  308.91   11.59
  -3  10  -5  314.97   11.94
   3  10   5  304.98   12.75
   3 -10   5  323.79   12.70
  -3 -10  -5  320.87   12.39
   3  10   6   54.93    5.10
  -3  10  -6   52.86    4.83
  -3  10  -6   61.41    4.69
   3 -10   6   55.10    5.01
  -3 -10  -6   52.66    4.91
  -3  10  -7   16.81    3.27
   3  10   7   17.90    3.74
  -3  10  -7   13.00    2.95
  -3 -10  -7   15.91    3.21
   3 -10   7   15.26    2.93
  -3  10  -8  120.59    7.29
  -3  10  -8  122.19    7.81
   3 -10   8  119.61    7.61
   3  11  -8   26.45    3.81
   3  11  -8   26.82    4.02
   3  11  -8   32.09    5.90
  -3  11   8   36.89    3.31
  -3 -11   8   34.63    4.82
   3  11  -7  236.95   11.94
   3  11  -7  230.04   10.62
   3  11  -7  237.49   10.46
  -3  11   7  234.65    8.79
  -3 -11   7  242.03   10.72
   3  11  -6    1.11    1.67
   3  11  -6   -0.31    1.55
  -3  11   6    2.29    1.26
   3  11  -6    0.15    1.96
  -3 -11   6    3.14    1.99
   3  11  -5  247.64   10.43
  -3  11   5  240.96    8.93
   3  11  -5  254.90   12.01
   3  11  -5  264.87   10.59
  -3 -11   5  236.89   10.01
   3  11  -4   34.72    4.88
  -3  11   4   38.00    3.37
   3  11  -4   37.64    4.39
   3  11  -4   38.08    3.80
  -3 -11   4   36.25    3.77
   3  11  -3  253.95   10.31
   3  11  -3  264.17    9.86
  -3  11   3  241.15    8.99
   3  11  -3  238.99   11.45
  -3 -11   3  245.24    9.40
   3  11  -2  358.12   12.93
   3  11  -2  357.24   14.36
  -3  11   2  321.98   12.35
  -3  11   2  349.38   11.61
  -3 -11   2  344.47   11.51
   3  11  -1  741.46   22.65
  -3  11   1  744.06   22.68
  -3  11   1  737.23   21.37
  -3 -11   1  731.40   20.76
   3  11   0   -1.09    1.63
   3  11   0   -1.32    1.64
  -3  11   0   -0.37    1.57
  -3  11   0    0.72    1.46
  -3  11   0    2.10    1.03
  -3 -11   0    1.98    1.21
  -3  11  -1  265.59   10.11
   3  11   1  256.29   11.89
  -3  11  -1  283.65   11.44
   3  11   1  289.62   11.24
  -3  11  -1  287.90    9.31
  -3 -11  -1  271.39    8.55
   3  11   2   20.40    3.52
  -3  11  -2   20.94    2.93
  -3  11  -2   20.28    2.60
   3  11   2   16.60    2.95
  -3 -11  -2   16.94    1.87
  -3  11  -3  832.89   24.78
   3  11   3  867.48   25.80
   3  11   3  818.85   26.67
  -3  11  -3  841.40   24.18
   3 -11   3  855.52   26.30
   3  11   4  108.17    7.13
  -3  11  -4  106.50    7.04
  -3  11  -4  108.77    6.40
   3  11   4  116.19    6.91
   3 -11   4  106.39    6.88
  -3  11  -5  350.40   13.07
   3  11   5  352.99   14.27
  -3  11  -5  336.54   12.46
  -3 -11  -5  339.19   13.28
   3 -11   5  330.71   13.55
  -3  11  -6   54.46    6.66
  -3  11  -6   49.42    4.57
  -3  11  -7  214.43   10.28
  -3  11  -7  206.15    9.68
   3 -11   7  215.53   10.49
   3  12  -7   -1.01    2.41
  -3  12   7    4.24    1.63
   3  12  -7    3.72    2.22
  -3 -12   7    6.23    2.68
   3  12  -6  585.36   19.77
   3  12  -6  582.73   21.66
  -3  12   6  586.70   17.70
   3  12  -6  564.85   19.52
  -3 -12   6  593.00   19.47
   3  12  -5   15.32    3.20
  -3  12   5   14.98    2.33
   3  12  -5   14.14    2.83
  -3 -12   5   18.96    3.24
   3  12  -4  199.60   10.27
   3  12  -4  205.17    9.43
  -3  12   4  191.71    7.94
   3  12  -4  198.64   10.82
  -3  12   3   42.40    3.76
   3  12  -3   39.65    5.40
   3  12  -3   31.59    4.61
  -3 -12   3   43.23    3.89
   3  12  -2  332.89   14.63
  -3  12   2  328.18   11.73
   3  12  -2  355.56   13.30
  -3 -12   2  363.14   11.80
   3  12  -1    9.44    2.65
  -3  12   1    6.21    1.80
   3  12  -1    9.14    2.51
   3  12   0  107.62    6.57
  -3  12   0  104.94    5.79
   3  12   0  109.13    7.58
   3  12   1    7.27    2.29
  -3  12  -1   10.71    2.32
   3  12   1    8.62    2.60
  -3  12  -2  155.50    7.56
   3  12   2  151.52    8.94
   3  12   2  158.71    8.23
   3  12   3   24.40    3.68
   3  12   3   18.21    3.38
  -3  12  -3   21.68    3.28
   3  12   4  644.15   24.27
  -3  12  -4  681.06   22.21
   3  12   4  637.88   25.41
  -3  12  -5   58.60    5.30
   3  12   5   73.38    6.01
  -3  12  -5   74.40    5.93
   3 -12   5   83.71    6.32
  -3  13   4   12.03    2.33
   3  13  -4    9.11    3.75
   3  13  -4    9.25    3.03
   3  13  -3  183.04   12.77
  -3  13   3  177.47    7.81
   3  13  -2   67.88    6.63
  -3  13   2   67.87    4.89
   3  13  -1  449.23   18.02
  -3  13   1  443.34   14.86
  -3  13   0    1.32    1.79
   3  13   0    0.84    1.93
  -3  13  -1   51.50    6.07
   3  13   1   51.13    5.63
   3  13   1   45.30    6.12
   3  13   2   65.07    5.57
  -3  13  -2   55.94    5.27
   3  13   3  651.80   21.50
  -3  13  -3  638.71   20.71
   4   0 -14   -2.42    1.64
  -4   0  14    1.71    2.21
  -4   0  13   18.67    3.64
   4   0 -13   16.80    4.00
   4   0 -12  452.60   15.98
  -4   0  12  447.54   16.05
   4   0 -12  435.30   18.53
  -4   0  11    6.99    2.29
  -4   0  11    5.38    1.68
   4   0 -11    6.37    2.18
   4   0 -11    4.58    1.88
   4   0 -10  733.37   21.55
   4   0 -10  744.15   22.32
  -4   0  10  742.91   22.27
  -4   0   9   12.00    1.83
   4   0  -9   11.77    2.21
   4   0  -9   10.89    1.86
  -4   0   8  477.58   13.64
   4   0  -8  457.93   13.84
   4   0  -8  473.36   14.80
  -4   0   8  473.94   14.69
   4   0  -7   27.21    2.75
  -4   0   7   29.23    2.78
   4   0  -7   21.76    2.14
  -4   0   7   21.22    2.10
   4   0  -6  587.44   15.85
   4   0  -6  581.46   16.86
  -4   0   6  594.86   16.77
  -4   0   6  574.60   15.79
   4   0  -5   49.21    3.07
   4   0  -5   51.93    2.40
  -4   0   5   50.23    2.42
  -4   0   5   53.23    3.05
  -4   0   4    4.99    1.16
  -4   0   4    2.63    0.69
   4   0  -4    3.19    0.96
  -4   0   3  146.57    5.33
   4   0  -3  153.10    4.62
  -4   0   2 8501.44  221.40
   4   0  -2 8580.75  304.13
  -4   0   2 8368.40  293.27
   4   0  -1  180.46    5.55
  -4   0   1  178.57    5.55
  -4   0   0 2785.27  170.45
   4   0   0 2808.71   90.13
   4   0   0 2864.14  169.33
  -4   0   0 2989.83   90.17
   4   0   1  468.87   12.90
  -4   0  -1  446.64   12.95
   4   0   2 3265.52  212.62
  -4   0  -2 3436.98  110.77
   4   0   2 3540.72  114.01
   4   0   3    2.52    0.94
  -4   0  -3    3.10    1.21
  -4   0  -4  346.06   11.28
   4   0   4  337.09   10.81
  -4   0  -5    1.62    1.23
   4   0   5    2.40    1.16
   4   0   6   18.82    2.47
  -4   0  -6   18.35    2.58
  -4   0  -6   16.62    2.55
  -4   0  -7  131.90    7.04
  -4   0  -7  148.11    6.75
   4   0   7  144.85    6.47
  -4   0  -8  501.37   16.38
  -4   0  -8  507.51   17.29
   4   0   8  508.62   16.11
  -4   0  -9   44.90    4.47
  -4   0  -9   49.27    5.10
   4   0  10  137.49    7.06
  -4   0 -10  129.58    8.10
  -4   0 -10  139.43    7.40
  -4   0 -11   10.20    2.93
   4   0  11    6.18    2.00
  -4   0 -12  550.97   19.21
  -4   0 -12  540.70   20.65
  -4   1  14  100.28    7.15
   4  -1 -14   73.31    6.11
  -4   1  13  195.00    9.45
   4   1 -13  181.17    9.50
  -4  -1  13  175.15    9.56
   4  -1 -13  184.36    9.27
   4   1 -12    6.30    2.35
  -4   1  12    6.94    2.36
   4   1 -12    4.64    2.34
  -4  -1  12    7.26    2.73
   4  -1 -12    8.23    2.43
  -4  -1  12    6.07    2.06
   4   1 -11 1242.31   34.99
   4   1 -11 1187.54   34.19
  -4  -1  11 1255.53   35.03
  -4  -1  11 1222.68   33.47
   4  -1 -11 1225.50   33.85
  -4   1  10   12.00    2.47
   4   1 -10   10.17    2.23
  -4   1  10    8.67    1.66
   4   1 -10    8.95    2.82
   4  -1 -10    9.28    2.19
   4  -1 -10   10.47    2.05
  -4  -1  10    9.29    2.43
  -4  -1  10   10.49    2.05
   4   1  -9  523.46   19.01
  -4   1   9  544.81   15.46
   4   1  -9  551.28   17.15
  -4   1   9  537.29   16.65
   4  -1  -9  536.69   16.71
   4  -1  -9  534.90   15.91
  -4  -1   9  567.12   16.34
  -4  -1   9  532.05   16.94
  -4   1   8  281.30    9.91
   4   1  -8  286.22   10.34
  -4   1   8  288.49    8.89
   4   1  -8  271.83    9.43
   4  -1  -8  295.78   10.06
  -4  -1   8  292.54    9.43
   4  -1  -8  293.51    9.26
  -4  -1   8  299.19   10.34
   4   1  -6   83.83    4.40
  -4   1   6   83.64    3.32
   4   1  -6   85.32    3.79
  -4   1   6   87.99    4.19
  -4  -1   6   94.91    3.95
   4  -1  -6   82.51    4.39
  -4  -1   6   90.69    4.41
   4  -1  -6   92.04    4.32
  -4   1   5 2991.85  138.68
  -4   1   5 2826.53   82.40
   4   1  -5 2566.41  163.19
   4  -1  -5 2703.78  140.79
  -4  -1   5 2989.75   90.05
   4  -1  -5 2815.19   79.64
   4   1  -4  170.88    6.21
   4   1  -4  178.25    5.43
  -4   1   4  178.95    5.92
  -4   1   4  178.88    4.86
   4  -1  -4  161.91    5.88
  -4  -1   4  160.89    6.02
  -4  -1   4  160.58    5.49
   4  -1  -4  164.52    4.72
   4   1  -3 5602.08  246.79
  -4   1   3 5446.45  139.74
  -4  -1   3 5557.87  151.62
   4  -1  -3 5269.73  170.12
   4  -1  -3 5336.48  180.99
  -4   1   2  828.34   20.38
   4   1  -2  823.15   21.22
  -4  -1   2  801.58   21.58
  -4  -1   2  819.21   21.64
   4  -1  -2  783.61   20.34
   4   1  -1 5911.08  278.32
  -4   1   1 6700.20  170.53
   4   1  -1 6264.32  177.97
  -4   1   1 6394.11  244.63
   4  -1  -1 6454.00  170.70
  -4  -1   1 6637.11  179.67
   4  -1  -1 6645.65  239.01
  -4  -1   1 6556.35  282.82
   4   1   0  123.03    4.58
  -4   1   0  120.27    4.68
  -4  -1   0  120.97    4.54
  -4   1  -1 1774.63  139.70
   4   1   1 1759.61  149.20
  -4   1  -1 1693.70   60.44
  -4  -1  -1 1657.58   72.23
  -4  -1  -1 1691.42  150.25
   4  -1   1 1733.29   63.03
  -4   1  -2  324.23   10.01
   4   1   2  315.14   10.06
  -4  -1  -2  326.96   10.27
   4  -1   2  340.21    9.81
  -4   1  -3 1704.16   67.66
   4   1   3 1782.76   74.63
   4  -1   3 1802.25   73.32
  -4  -1  -3 1714.31  174.71
  -4  -1  -3 1673.43   70.74
  -4   1  -4  203.94    7.75
   4   1   4  201.64    7.56
   4  -1   4  213.63    7.39
  -4  -1  -4  205.36    7.87
  -4   1  -5   70.00    4.33
   4   1   5   67.34    4.03
  -4   1  -5   67.29    4.08
   4  -1   5   62.89    3.72
  -4  -1  -5   62.74    4.26
  -4   1  -6   25.53    2.95
  -4   1  -6   27.94    3.15
   4   1   6   24.43    2.71
  -4  -1  -6   20.48    3.03
   4  -1   6   26.37    2.66
  -4  -1  -6   30.23    2.90
   4   1   7  186.88    7.73
  -4   1  -7  174.11    8.23
  -4   1  -7  172.48    7.75
   4  -1   7  202.15    7.77
  -4  -1  -7  189.22    7.80
  -4  -1  -7  182.26    8.33
  -4   1  -8   27.38    4.36
  -4   1  -8   27.39    4.15
   4   1   8   23.46    3.25
  -4  -1  -8   18.82    2.86
   4  -1   8   20.31    2.87
  -4  -1  -8   18.22    2.98
   4   1   9  136.60    6.85
  -4   1  -9  127.57    7.12
   4  -1   9  127.26    6.84
  -4  -1  -9  135.14    7.13
  -4  -1  -9  140.65    7.91
   4   1  10   39.22    4.10
  -4   1 -10   41.87    4.35
  -4   1 -10   43.46    5.13
  -4  -1 -10   37.85    4.74
   4  -1  10   39.21    3.98
  -4  -1 -10   38.02    4.27
  -4   1 -11   44.90    4.79
  -4   1 -11   50.31    5.66
   4   1  11   43.26    4.44
   4  -1  11   42.84    4.41
  -4  -1 -11   42.09    4.57
  -4  -1 -11   44.41    5.35
  -4   1 -12   19.42    4.06
  -4  -1 -12   22.79    4.13
   4  -1  12   22.78    3.65
   4   2 -13   15.72    3.49
  -4   2  13   23.88    3.74
   4  -2 -13   26.92    3.85
  -4  -2  13   27.32    4.30
   4   2 -12   83.00    6.21
  -4   2  12   90.21    5.94
   4   2 -12   75.04    5.78
  -4  -2  12   82.00    6.27
  -4  -2  12   76.21    5.13
   4  -2 -12   78.05    5.49
  -4   2  11   51.96    4.44
  -4   2  11   47.11    3.44
   4   2 -11   56.24    4.99
   4   2 -11   49.89    4.72
   4  -2 -11   50.66    4.00
  -4  -2  11   43.95    4.17
   4  -2 -11   52.44    4.30
  -4  -2  11   54.37    5.02
  -4   2  10   17.72    2.33
   4   2 -10   18.56    3.08
   4   2 -10   11.74    2.32
  -4   2  10   21.30    2.96
   4  -2 -10   16.08    2.52
  -4  -2  10   13.09    2.26
   4  -2 -10   13.31    2.13
  -4  -2  10   15.00    3.00
   4   2  -9  125.10    6.60
  -4   2   9  129.17    5.10
   4   2  -9  132.00    6.11
  -4   2   9  131.68    6.15
  -4  -2   9  132.27    6.66
   4  -2  -9  130.27    6.09
   4  -2  -9  130.55    5.54
  -4  -2   9  134.45    6.01
   4   2  -8  677.73   20.14
  -4   2   8  676.96   18.07
   4   2  -8  687.30   19.31
  -4   2   8  658.19   19.25
  -4  -2   8  652.06   19.87
  -4  -2   8  688.72   19.25
   4  -2  -8  671.37   19.34
   4  -2  -8  661.43   18.47
   4   2  -7  625.28   18.38
  -4   2   7  614.65   17.46
  -4   2   7  594.83   16.26
   4   2  -7  608.61   17.37
  -4  -2   7  605.92   18.06
  -4  -2   7  625.21   17.74
   4  -2  -7  618.99   17.55
   4   2  -6 2795.74   71.24
   4   2  -5  399.32   11.35
   4   2  -5  407.71   12.22
  -4   2   5  380.61   11.35
  -4   2   5  394.86   10.18
   4  -2  -5  389.00   10.26
  -4  -2   5  380.65   11.90
  -4  -2   5  382.44   11.52
   4  -2  -5  387.97   11.46
   4   2  -4 1821.50   46.84
   4   2  -3  206.62    6.51
  -4   2   3  196.00    6.29
   4   2  -3  193.25    6.21
   4   2  -3  188.35    6.73
  -4  -2   3  186.58    6.61
  -4   2   2 3042.21   73.26
   4   2  -2 2821.38   89.10
  -4  -2   2 2800.17  174.95
  -4  -2   2 2929.60   93.02
   4  -2  -2 2637.09   73.50
   4   2  -1 1090.73   28.10
  -4  -2   1 1053.27   27.97
   4   2   0  165.35    6.07
  -4   2   0  180.35    5.56
   4  -2   0  180.33    5.28
  -4  -2   0  168.09    6.05
  -4   2  -1   66.19    3.00
   4   2   1   62.61    3.34
  -4  -2  -1   56.72    3.28
   4  -2   1   62.42    2.74
  -4   2  -2  937.13   24.79
   4   2   2  948.84   25.26
   4  -2   2  906.66   24.36
  -4  -2  -2  928.53   25.30
   4   2   3  105.48    4.93
  -4   2  -3  108.09    4.84
  -4  -2  -3  109.71    5.13
   4  -2   3  112.61    4.53
  -4   2  -4 1673.21   44.54
   4   2   4 1679.11   44.60
  -4  -2  -4 1757.25   45.05
   4   2   5  208.57    8.04
  -4   2  -5  203.11    7.91
  -4   2  -5  212.11    8.20
  -4  -2  -5  197.69    8.24
   4  -2   5  207.89    7.55
  -4   2  -6  491.85   15.59
   4   2   6  482.67   15.51
  -4   2  -6  479.37   15.88
   4  -2   6  522.54   15.26
  -4  -2  -6  501.89   15.23
  -4  -2  -6  501.94   16.17
   4   2   7   39.57    3.61
  -4   2  -7   38.89    3.89
  -4   2  -7   42.41    4.20
   4  -2   7   39.18    3.45
  -4  -2  -7   37.07    3.56
  -4  -2  -7   35.75    3.99
  -4   2  -8  917.15   28.14
  -4   2  -8  959.91   27.54
   4   2   8  992.54   27.40
  -4  -2  -8  929.92   28.17
   4  -2   8  920.79   26.77
  -4  -2  -8  939.12   27.03
  -4   2  -9  242.58   10.17
  -4   2  -9  237.06   10.91
   4   2   9  232.71    9.65
   4  -2   9  237.53    9.58
  -4  -2  -9  228.67   10.61
  -4   2 -10    6.27    2.60
   4   2  10   12.13    2.40
  -4   2 -10   11.56    2.63
  -4  -2 -10   10.45    2.78
   4  -2  10    7.89    2.02
  -4  -2 -10   12.62    2.65
   4   2  11   24.90    3.77
  -4   2 -11   22.20    3.97
  -4   2 -11   19.40    3.27
   4  -2  11   16.26    2.68
  -4  -2 -11   18.13    3.07
  -4  -2 -11   20.23    3.57
  -4   2 -12   87.47    7.92
   4   2  12   83.03    7.41
  -4   2 -12   94.16    6.84
  -4  -2 -12   80.64    6.15
  -4  -2 -12   86.98    7.32
   4  -2  12   68.89    5.92
   4   3 -13  116.20    7.66
  -4   3  13  120.35    7.10
   4  -3 -13  108.61    6.62
  -4  -3  13  113.15    7.89
   4   3 -12  130.10    9.68
  -4   3  12  134.89    7.55
   4   3 -12  130.95    7.55
  -4  -3  12  142.74    8.11
  -4  -3  12  144.86    7.26
   4  -3 -12  139.74    7.30
  -4   3  11  183.57    6.90
   4   3 -11  173.64    8.79
   4   3 -11  186.15    8.53
  -4   3  11  180.45    8.14
  -4  -3  11  176.86    8.82
   4  -3 -11  183.87    7.56
   4  -3 -11  185.59    8.06
  -4  -3  11  185.91    8.16
   4   3 -10   72.37    5.39
   4   3 -10   63.63    4.82
  -4   3  10   68.02    3.65
  -4   3  10   68.75    4.55
  -4  -3  10   64.80    5.19
   4  -3 -10   64.60    4.07
   4  -3 -10   67.17    4.38
  -4  -3  10   72.15    4.80
   4   3  -9  894.35   26.24
  -4   3   9  891.68   23.36
  -4   3   9  845.58   24.56
   4   3  -9  877.94   24.96
  -4  -3   9  877.50   25.69
   4  -3  -9  884.79   23.96
  -4  -3   9  864.89   24.90
   4  -3  -9  887.52   24.61
   4   3  -8  124.08    5.67
  -4   3   8  126.29    5.48
  -4   3   8  121.19    4.48
   4   3  -8  128.41    6.41
   4  -3  -8  125.17    5.44
  -4  -3   8  124.34    6.24
  -4  -3   8  122.02    5.73
   4   3  -7 1667.31   42.46
  -4   3   7 1573.44   40.84
  -4   3   7 1599.89   42.03
   4   3  -7 1725.71   43.58
  -4  -3   7 1589.25   43.03
  -4  -3   7 1614.39   42.67
   4  -3  -7 1629.81   42.12
   4   3  -6  469.45   14.08
  -4   3   6  479.87   12.66
   4   3  -6  498.36   15.06
  -4   3   6  494.06   13.87
  -4  -3   6  477.99   14.46
  -4  -3   6  480.83   14.76
   4  -3  -6  480.02   13.84
   4  -3  -6  498.47   12.93
  -4   3   5 5354.77  136.57
   4   3  -5 5289.03  274.75
  -4  -3   5 5283.27  155.61
   4  -3  -5 4937.69  133.76
  -4  -3   5 5535.38  162.19
   4   3  -4  749.83   20.85
  -4   3   4  753.10   19.91
   4   3  -4  749.97   20.17
  -4  -3   4  742.79   20.51
  -4  -3   4  743.74   20.63
   4   3  -3 3239.14  219.22
  -4  -3   3 3513.25  112.04
  -4   3   2  186.17    4.93
   4   3  -2  176.69    6.47
   4   3  -2  183.82    6.29
  -4  -3   2  188.25    6.41
  -4   3   1 1697.77   50.86
  -4   3   1 1662.78  100.63
   4   3  -1 1954.70  190.61
   4   3  -1 1592.83   63.17
   4  -3  -1 1594.91   92.97
  -4  -3   1 1799.40  154.25
  -4  -3   1 1667.14   66.75
   4  -3  -1 1638.78   51.91
   4   3   0  442.05   13.31
  -4   3   0  472.38   12.28
   4  -3   0  451.29   12.10
  -4  -3   0  432.38   13.10
   4   3   1  283.30    9.78
  -4   3  -1  325.84    9.18
   4  -3   1  309.51    8.88
  -4  -3  -1  301.30    9.83
   4   3   2  117.09    5.43
  -4   3  -2  128.39    5.04
   4  -3   2  138.26    4.87
  -4  -3  -2  134.86    5.69
  -4   3  -3 1022.68   28.85
   4   3   3 1067.46   29.46
   4  -3   3 1129.43   28.59
  -4  -3  -3 1111.82   29.70
  -4   3  -4 1793.16   46.23
   4   3   4 1767.28   46.53
  -4   3  -4 1722.89   46.18
  -4  -3  -4 1797.17   46.84
   4   3   5  723.72   21.52
  -4   3  -5  755.90   21.63
  -4   3  -5  742.28   21.36
   4  -3   5  753.27   20.85
  -4  -3  -5  723.35   21.86
   4   3   6  241.91    9.47
  -4   3  -6  242.06    9.46
  -4   3  -6  235.71    9.62
  -4  -3  -6  262.05    9.09
   4  -3   6  263.11    9.11
  -4  -3  -6  260.40   10.08
   4   3   7  312.68   11.68
  -4   3  -7  317.29   12.22
  -4   3  -7  335.88   11.99
  -4  -3  -7  338.46   12.57
   4  -3   7  334.91   11.38
  -4  -3  -7  332.58   11.33
  -4   3  -8   85.62    5.74
   4   3   8   85.41    5.56
   4  -3   8   99.99    7.74
  -4  -3  -8   96.59    6.35
  -4  -3  -8   90.37    5.39
  -4   3  -9   71.95    5.58
  -4   3  -9   74.25    6.12
   4   3   9   72.47    5.14
  -4  -3  -9   90.61    6.32
  -4  -3  -9   82.05    5.24
   4  -3   9   76.23    5.15
  -4   3 -10    5.28    2.71
   4   3  10   11.18    2.44
  -4  -3 -10    9.50    2.80
   4  -3  10    8.77    2.40
  -4  -3 -10   11.14    2.44
  -4   3 -11   56.02    5.99
  -4   3 -11   57.36    5.45
   4   3  11   57.67    5.02
  -4  -3 -11   57.96    5.00
  -4  -3 -11   53.23    5.90
   4  -3  11   64.04    7.47
  -4   3 -12   81.46    6.58
   4   3  12   78.04    6.36
  -4   3 -12   85.82    7.87
  -4  -3 -12   80.34    5.94
  -4  -3 -12   91.83    7.83
   4  -3  12   75.44    6.41
   4   4 -13  229.98   11.53
  -4  -4  13  247.46   12.33
  -4   4  12  216.69    9.45
   4   4 -12  212.09   10.58
   4   4 -12  231.72   10.37
  -4  -4  12  241.55   10.05
  -4  -4  12  233.52   10.86
   4  -4 -12  205.87    9.11
   4   4 -11   31.56    4.52
  -4   4  11   35.05    3.74
   4   4 -11   43.32    4.34
  -4  -4  11   40.22    4.81
   4  -4 -11   46.55    3.81
  -4  -4  11   43.45    4.13
  -4   4  10  421.97   13.83
   4   4 -10  445.13   14.67
   4   4 -10  440.36   15.40
  -4   4  10  432.60   12.59
   4  -4 -10  427.23   13.27
   4  -4 -10  418.26   13.65
  -4  -4  10  421.30   15.10
  -4  -4  10  417.01   14.43
  -4   4   9   55.26    3.07
   4   4  -9   57.12    4.97
  -4   4   9   55.95    3.86
   4   4  -9   64.42    4.63
  -4  -4   9   57.87    4.80
  -4  -4   9   55.64    4.36
   4  -4  -9   54.67    3.72
   4   4  -8  348.09   11.30
  -4   4   8  319.84   10.47
  -4   4   8  341.10    9.56
   4   4  -8  341.83   12.11
  -4  -4   8  310.26   11.30
  -4  -4   8  312.95   11.69
   4  -4  -8  335.25   10.51
   4   4  -7   16.75    2.44
  -4   4   7   13.54    1.85
  -4   4   7   13.41    1.28
   4   4  -7   13.30    2.33
  -4  -4   7   14.30    2.41
   4  -4  -7   13.25    1.78
   4  -4  -7   13.31    1.44
  -4  -4   7   14.77    2.24
   4   4  -6  848.81   23.71
   4   4  -6  814.23   22.76
  -4   4   6  813.12   21.00
  -4   4   6  831.44   22.03
   4  -4  -6  830.55   21.15
  -4  -4   6  815.73   23.29
  -4  -4   6  843.51   23.43
   4   4  -5  105.63    5.24
   4   4  -5  104.34    4.69
  -4   4   5  105.84    4.19
  -4   4   5  104.16    3.15
  -4  -4   5  108.47    5.09
  -4  -4   5  114.12    5.16
   4   4  -4 1460.96   39.43
   4   4  -4 1570.35   40.18
   4   4  -4 1526.66   40.05
  -4  -4   4 1553.57   39.87
  -4   4   3  512.49   13.96
   4   4  -3  509.76   14.74
   4   4  -3  517.65   15.08
   4   4  -3  516.59   15.17
  -4  -4   3  519.99   14.88
   4   4  -2  878.96   24.20
   4   4  -2  908.67   23.89
  -4  -4   2  866.50   23.68
  -4   4   1  295.90    7.68
   4   4  -1  269.87    9.13
  -4  -4   1  267.14    8.51
  -4  -4   1  252.14    8.72
   4  -4  -1  262.87    7.64
  -4   4   0 4048.64  204.59
  -4   4   0 3899.10  111.77
   4   4   0 3910.43  126.61
  -4  -4   0 3721.35  128.35
  -4  -4   0 3888.90  260.28
   4  -4   0 3946.50  194.85
   4  -4   0 3670.50  112.39
  -4   4  -1  783.05   19.69
   4   4   1  730.18   20.76
  -4  -4  -1  695.89   20.44
   4  -4   1  707.00   19.41
   4   4   2 1487.24   39.06
  -4  -4  -2 1448.20   38.91
  -4   4  -3  877.96   24.13
  -4   4  -3  886.19   24.08
   4   4   3  879.36   24.79
  -4  -4  -3  850.94   24.75
   4  -4   3  893.24   23.72
  -4   4  -4  438.59   14.35
  -4   4  -4  476.64   14.53
   4   4   4  447.08   14.82
  -4  -4  -4  507.82   15.34
   4  -4   4  485.99   14.10
  -4   4  -5  604.67   18.42
   4   4   5  627.96   18.76
  -4   4  -5  603.43   18.28
  -4  -4  -5  630.19   19.03
   4  -4   5  589.12   17.69
   4   4   6  905.20   26.06
  -4   4  -6  903.80   25.82
  -4   4  -6  920.96   26.16
  -4  -4  -6  913.05   26.52
   4  -4   6  849.05   25.01
   4   4   7   56.22    4.51
  -4   4  -7   51.50    4.75
  -4  -4  -7   57.03    4.87
   4  -4   7   57.99    4.23
  -4  -4  -7   60.76    4.09
  -4   4  -8   86.09    6.33
  -4   4  -8  106.23    6.29
   4   4   8  103.09    6.08
   4  -4   8  103.18    5.84
  -4  -4  -8  105.22    6.60
  -4  -4  -8  104.67    5.56
  -4   4  -9    1.12    2.01
  -4   4  -9    1.71    1.78
   4  -4   9    1.89    1.66
  -4  -4  -9    3.92    1.97
  -4   4 -10  390.36   15.57
   4   4  10  392.49   14.30
  -4   4 -10  379.36   14.59
   4  -4  10  375.08   13.85
  -4  -4 -10  398.42   15.44
  -4  -4 -10  374.43   13.55
   4   4  11  115.82    7.13
  -4   4 -11  113.54    8.30
   4  -4  11  118.00    7.13
  -4  -4 -11  127.63    8.30
  -4  -4 -11  111.42    6.70
   4   5 -13  352.73   14.80
  -4  -5  13  354.51   14.94
   4   5 -12   14.55    3.50
   4   5 -12    9.75    2.93
  -4  -5  12    9.84    3.38
  -4  -5  12   10.85    3.12
   4   5 -11  421.60   15.00
   4   5 -11  428.79   19.96
  -4   5  11  397.86   13.66
  -4  -5  11  444.07   15.18
   4  -5 -11  421.60   13.62
  -4  -5  11  416.36   15.68
  -4   5  10    2.39    1.38
   4   5 -10    0.72    2.08
  -4   5  10    1.34    1.03
   4   5 -10    1.52    1.80
  -4  -5  10    1.37    1.91
  -4  -5  10    4.77    1.94
   4  -5 -10    2.22    1.23
   4   5  -9 1463.26   38.00
  -4   5   9 1394.97   35.64
  -4   5   9 1365.92   36.59
   4   5  -9 1377.81   38.79
   4  -5  -9 1327.90   36.32
  -4  -5   9 1431.34   38.44
  -4  -5   9 1346.86   38.48
   4   5  -8  197.10    7.76
   4   5  -8  179.69   10.99
  -4   5   8  172.16    5.79
  -4   5   8  173.13    6.48
  -4  -5   8  183.01    8.05
  -4  -5   8  179.57    8.22
   4  -5  -8  168.87    6.02
  -4   5   7  393.63   10.91
   4   5  -7  412.21   12.82
   4   5  -7  427.29   13.75
  -4   5   7  377.97   11.48
  -4  -5   7  383.15   13.18
   4  -5  -7  403.00   11.08
  -4  -5   7  379.99   13.20
   4   5  -6   16.48    2.54
   4   5  -6   16.44    2.30
  -4   5   6   12.10    1.60
  -4   5   6   13.33    1.19
  -4  -5   6   20.25    2.68
  -4  -5   6   12.73    2.15
  -4   5   5  110.55    3.69
  -4   5   5  117.76    3.72
   4   5  -5  119.51    5.70
   4   5  -5  120.61    5.25
  -4   5   5  112.75    4.13
  -4  -5   5  126.49    5.58
  -4  -5   5  115.12    5.62
   4   5  -4  193.94    7.18
   4   5  -4  203.10    7.77
  -4   5   4  197.91    5.49
  -4   5   4  193.10    6.00
  -4   5   4  192.24    5.64
   4   5  -4  198.06    7.54
  -4  -5   4  194.87    7.30
  -4   5   3 1610.17   39.37
   4   5  -3 1569.38   41.13
  -4   5   3 1547.67   39.63
   4   5  -3 1548.78   40.90
   4   5  -3 1578.18   41.53
  -4  -5   3 1581.63   40.86
   4   5  -2   83.90    4.34
   4   5  -2   88.86    4.76
  -4   5   2   88.96    3.33
  -4   5   2   88.99    3.14
  -4  -5   2   96.93    4.26
   4   5  -1 1303.40   35.14
   4  -5  -1 1330.66   33.41
  -4  -5   1 1297.29   34.08
  -4   5   0  538.43   14.56
   4   5   0  557.87   16.28
  -4  -5   0  518.91   14.94
  -4  -5   0  534.69   15.76
   4  -5   0  505.86   14.62
   4   5   1 2671.16  103.17
   4   5   1 2739.26  244.93
  -4   5  -1 2764.58   88.71
  -4   5  -1 2363.37  180.16
   4  -5   1 2474.62   88.12
  -4  -5  -1 2619.30  103.20
   4  -5   1 2586.05  179.66
  -4  -5  -1 3025.69  272.91
  -4   5  -2   81.10    4.10
   4   5   2   84.32    4.80
  -4   5  -2   81.98    4.00
   4  -5   2   76.73    3.90
  -4  -5  -2   72.28    4.47
   4   5   3  488.10   15.83
  -4   5  -3  504.79   15.11
  -4   5  -3  493.28   14.98
  -4  -5  -3  503.41   15.84
   4  -5   3  536.26   14.96
   4   5   4   63.46    4.39
  -4   5  -4   66.79    4.10
  -4   5  -4   68.88    4.13
  -4  -5  -4   59.73    4.30
   4  -5   4   61.56    3.84
   4   5   5   27.11    3.23
  -4   5  -5   31.74    3.34
  -4   5  -5   24.32    3.04
  -4   5  -6   70.12    5.11
   4   5   6   77.76    5.21
  -4   5  -6   70.97    4.96
   4  -5   6   78.87    4.77
  -4  -5  -6   80.38    5.45
  -4   5  -7   19.56    2.95
  -4   5  -7   24.73    3.48
  -4  -5  -7   17.98    2.63
   4  -5   7   15.86    2.67
  -4  -5  -7   13.10    2.98
  -4   5  -8    2.31    1.88
   4   5   8    2.63    1.67
  -4   5  -8    1.65    1.83
  -4  -5  -8    0.90    1.80
  -4  -5  -8    2.85    1.50
   4  -5   8    0.35    1.53
  -4   5  -9  212.39   10.39
  -4   5  -9  209.19    9.77
   4   5   9  207.80   11.39
  -4  -5  -9  218.57    8.81
   4  -5   9  223.11    9.40
  -4  -5  -9  217.32   10.40
  -4   5 -10   14.32    3.25
   4   5  10   15.02    2.79
  -4   5 -10   14.46    3.22
   4  -5  10   20.48    3.38
  -4  -5 -10   18.65    3.36
  -4  -5 -10   21.03    3.14
  -4   5 -11  360.04   14.57
   4   5  11  355.76   14.17
  -4   5 -11  371.55   15.67
  -4  -5 -11  344.26   14.61
  -4  -5 -11  360.24   15.36
   4  -5  11  354.24   13.86
   4   6 -12   74.32    6.83
  -4  -6  12   67.20    7.31
   4   6 -11   43.86    4.95
   4   6 -11   41.05    5.00
  -4  -6  11   48.92    5.40
   4   6 -10  473.07   16.98
   4   6 -10  500.28   16.32
  -4  -6  10  472.06   16.57
  -4  -6  10  479.88   16.90
  -4   6   9  333.41   10.09
   4   6  -9  325.71   12.88
  -4   6   9  333.66   10.48
   4   6  -9  342.15   12.17
  -4  -6   9  329.11   12.78
  -4  -6   9  365.27   12.98
   4   6  -8  643.17   20.06
  -4   6   8  623.26   16.91
  -4   6   8  626.41   17.20
   4   6  -8  625.93   19.02
  -4  -6   8  621.41   19.78
  -4  -6   8  617.97   19.63
   4  -6  -8  619.61   17.06
   4   6  -7  165.55    7.66
  -4   6   7  156.58    5.24
  -4   6   7  156.64    5.35
   4   6  -7  150.79    6.82
   4  -6  -7  152.51    5.18
  -4  -6   7  163.30    7.44
  -4  -6   7  152.54    7.46
   4   6  -6  145.13    6.26
   4   6  -6  139.24    6.70
  -4   6   6  135.02    4.68
  -4   6   6  137.91    4.62
  -4  -6   6  144.69    6.57
  -4  -6   6  132.75    6.66
   4   6  -5    6.05    1.72
  -4   6   5    5.16    0.86
   4   6  -5    5.07    1.50
  -4   6   5    4.28    0.87
  -4   6   5    4.78    0.90
  -4  -6   5    6.97    1.83
  -4  -6   5    6.34    1.76
  -4   6   4 1902.23   48.42
  -4   6   4 2036.91   48.16
   4   6  -4 1917.88   50.39
   4   6  -4 1838.70   49.92
   4   6  -4 2021.92   51.09
  -4   6   4 1844.07   48.05
  -4  -6   4 1956.19   50.10
   4   6  -3  274.53    9.31
  -4   6   3  271.38    7.65
   4   6  -3  263.28    9.27
  -4   6   3  261.10    7.66
  -4   6   3  259.62    7.92
   4   6  -3  277.85    9.95
  -4  -6   3  260.71    8.96
  -4   6   2  398.59   10.89
   4   6  -2  394.97   13.04
   4   6  -2  380.05   12.38
  -4   6   2  390.54   11.19
  -4  -6   2  398.45   11.97
  -4   6   1 1216.72   30.72
   4   6  -1 1180.32   32.78
   4   6  -1 1231.86   32.31
   4  -6  -1 1165.57   30.94
  -4  -6   1 1183.61   31.37
   4   6   1   70.70    4.50
  -4   6  -1   65.73    3.42
  -4   6  -1   64.08    3.51
   4  -6   1   55.12    3.44
  -4  -6  -1   59.34    3.98
  -4  -6  -1   54.44    3.14
  -4   6  -2  800.17   22.83
  -4   6  -2  875.53   23.17
   4   6   2  811.33   24.23
  -4  -6  -2  808.25   23.86
  -4  -6  -2  829.75   22.47
   4  -6   2  889.95   23.19
  -4   6  -3   24.90    2.65
  -4   6  -3   30.66    2.86
   4   6   3   29.11    3.23
   4  -6   3   25.22    2.72
  -4  -6  -3   25.51    2.97
  -4   6  -4  735.16   20.90
   4   6   4  721.36   21.71
  -4   6  -4  710.28   20.77
  -4  -6  -4  704.28   21.53
   4  -6   4  704.40   20.54
  -4   6  -5  133.00    6.58
  -4   6  -5  136.73    6.64
   4   6   5  141.01    7.12
  -4  -6  -5  134.25    7.08
   4  -6   5  137.03    6.38
  -4   6  -6 1254.19   37.38
   4   6   6 1266.21   35.56
  -4   6  -6 1262.96   35.22
   4  -6   6 1220.09   34.37
  -4  -6  -6 1275.08   35.80
   4   6   7   21.22    3.24
  -4   6  -7   18.25    2.90
  -4   6  -7   17.59    3.05
  -4  -6  -7   15.11    2.81
   4  -6   7   12.88    2.38
  -4  -6  -7   19.50    2.61
  -4   6  -8   57.23    5.00
   4   6   8   61.01    5.09
  -4   6  -8   49.84    5.13
  -4  -6  -8   60.35    4.05
  -4  -6  -8   64.26    5.53
   4  -6   8   53.30    4.61
  -4   6  -9  130.39    7.73
  -4   6  -9  111.45    7.60
   4   6   9  126.04    7.75
  -4  -6  -9  107.92    5.93
  -4   6 -10  628.19   21.59
  -4   6 -10  588.05   20.81
   4   6  10  601.77   20.31
  -4  -6 -10  592.19   21.12
   4  -6  10  608.75   20.00
   4   7 -12   -0.46    2.14
  -4  -7  12   -0.58    2.00
   4   7 -11   19.20    3.65
   4   7 -11   16.51    3.22
  -4  -7  11    9.70    2.78
  -4  -7  11   10.19    2.68
   4   7 -10   39.91    4.72
   4   7 -10   33.79    4.76
  -4  -7  10   44.16    5.04
  -4  -7  10   43.49    4.70
  -4   7   9  390.16   14.16
   4   7  -9  419.10   15.14
   4   7  -9  419.68   14.21
   4  -7  -9  386.70   12.13
  -4  -7   9  413.29   14.88
  -4  -7   9  417.75   15.02
   4   7  -8   92.13    6.09
  -4   7   8   87.69    3.86
   4   7  -8   93.48    5.64
  -4  -7   8   94.55    6.05
  -4  -7   8   91.11    6.03
   4   7  -7  268.70   11.97
   4   7  -7  266.34    9.85
  -4   7   7  243.26    7.90
  -4  -7   7  245.80   10.53
   4   7  -6  146.31    7.19
   4   7  -6  149.06    6.75
  -4   7   6  141.58    5.15
  -4   7   6  144.09    5.07
  -4  -7   6  139.20    6.89
  -4  -7   6  144.60    7.35
  -4   7   5 1582.88   40.16
  -4   7   5 1524.33   40.44
   4   7  -5 1559.35   42.62
   4   7  -5 1595.09   42.17
   4   7  -5 1684.99   43.58
  -4  -7   5 1589.46   42.29
  -4   7   4   79.38    3.54
   4   7  -4   83.78    5.29
  -4   7   4   77.34    3.26
   4   7  -4   84.56    4.86
   4   7  -4   75.31    4.62
  -4  -7   4   76.36    4.49
  -4   7   3  412.60   12.05
  -4   7   3  403.83   11.14
   4   7  -3  418.18   13.22
  -4   7   3  413.37   11.61
   4   7  -3  404.17   13.20
   4   7  -3  423.97   14.16
  -4  -7   3  436.89   13.00
  -4   7   2  153.97    5.73
  -4   7   2  163.33    5.16
   4   7  -2  160.38    7.35
  -4   7   2  160.99    5.43
   4   7  -2  154.48    6.70
  -4  -7   2  156.58    6.13
   4   7  -1   15.24    2.24
   4   7  -1   11.35    2.12
  -4   7   1   17.47    1.90
  -4   7   1   16.56    1.63
  -4  -7   1   13.68    1.97
  -4   7   0   26.07    2.19
   4   7   0   26.65    2.92
  -4   7   0   26.79    2.33
   4   7   0   24.02    3.11
   4  -7   0   28.19    2.56
  -4  -7   0   28.02    2.28
  -4   7  -1  691.46   19.39
  -4   7  -1  729.20   19.51
   4   7   1  665.33   21.03
  -4  -7  -1  709.00   20.63
   4  -7   1  678.94   19.76
  -4  -7  -1  708.17   19.12
  -4   7  -2  165.14    6.60
   4   7   2  184.96    8.09
  -4   7  -2  171.62    6.72
   4  -7   2  165.89    6.89
  -4  -7  -2  180.65    6.18
  -4  -7  -2  168.87    7.43
   4   7   3   11.98    2.36
  -4   7  -3   14.11    2.13
  -4   7  -3   12.35    1.95
  -4  -7  -3   17.40    2.62
  -4  -7  -3   13.35    1.76
   4  -7   3   12.55    2.07
  -4   7  -4  118.75    6.00
  -4   7  -4  119.76    6.01
   4   7   4  124.23    6.86
   4  -7   4  129.29    6.19
  -4  -7  -4  131.09    6.77
   4   7   5 1535.08   42.70
  -4   7  -5 1503.44   41.69
  -4   7  -5 1502.88   41.56
  -4  -7  -5 1570.50   42.67
   4  -7   5 1599.92   41.65
  -4   7  -6   70.07    5.32
  -4   7  -6   65.86    5.27
   4   7   6   70.30    5.47
   4  -7   6   64.89    4.93
  -4  -7  -6   72.03    5.51
  -4  -7  -6   62.48    3.79
  -4   7  -7  312.92   12.23
   4   7   7  324.48   12.77
  -4   7  -7  318.39   12.55
   4  -7   7  333.25   12.12
  -4  -7  -7  330.01   13.07
  -4  -7  -7  320.74   10.69
  -4   7  -8   26.60    3.83
   4   7   8   33.15    4.39
  -4   7  -8   32.99    4.11
   4  -7   8   28.43    4.09
  -4  -7  -8   31.45    4.36
  -4  -7  -8   29.48    3.02
  -4   7  -9   89.44    6.47
   4   7   9   87.56    6.42
  -4   7  -9   84.95    6.80
  -4  -7  -9   95.54    7.01
   4  -7   9   91.36    6.29
  -4   7 -10   77.99    6.32
   4  -7  10   67.21    6.89
   4   8 -11   67.82    6.07
   4   8 -11   53.78    5.60
  -4  -8  11   60.60    5.97
  -4  -8  11   58.96    5.74
   4   8 -10  145.10    8.74
   4   8 -10  176.95    8.64
  -4  -8  10  167.96    8.97
  -4  -8  10  162.56    8.96
   4   8  -9    8.80    2.64
   4   8  -9   15.42    2.82
  -4  -8   9   10.54    2.94
  -4  -8   9   12.73    2.75
  -4   8   8  369.12   12.32
   4   8  -8  383.53   16.25
   4   8  -8  393.54   14.55
  -4  -8   8  419.97   14.54
  -4  -8   8  399.20   14.86
  -4   8   7   16.78    1.94
   4   8  -7   14.11    2.96
   4   8  -7   11.71    2.28
  -4  -8   7   13.77    2.70
  -4  -8   7   10.51    2.63
  -4   8   6  384.12   11.84
   4   8  -6  393.16   14.70
  -4   8   6  408.62   11.64
   4   8  -6  403.23   14.49
   4   8  -6  431.26   13.80
  -4  -8   6  390.18   13.68
  -4   8   5  105.01    4.23
   4   8  -5  101.24    5.89
   4   8  -5  101.07    6.84
  -4   8   5  103.95    4.48
   4   8  -5  102.25    5.75
  -4  -8   5   94.08    5.59
  -4   8   4 1332.43   33.70
  -4   8   4 1243.05   34.15
   4   8  -4 1355.54   37.08
   4   8  -4 1356.74   35.75
   4   8  -4 1274.09   35.71
  -4  -8   4 1293.94   35.30
   4   8  -3   11.13    2.17
   4   8  -3    8.85    2.22
  -4   8   3   13.33    1.61
  -4   8   3   12.68    1.88
   4   8  -3   12.55    2.88
  -4  -8   3   12.62    2.04
   4   8  -2  368.70   12.34
  -4   8   2  348.11   11.21
   4   8  -2  359.71   13.14
  -4   8   2  367.46   10.76
  -4   8   2  352.75   10.02
  -4  -8   2  366.78   11.46
  -4   8   1   19.17    1.84
   4   8  -1   19.56    2.98
  -4   8   1   20.93    2.16
  -4   8   1   15.96    2.28
   4   8  -1   17.69    2.80
  -4  -8   1   20.40    2.23
  -4   8   0  397.66   12.20
  -4   8   0  431.17   12.63
   4   8   0  429.68   14.74
   4   8   0  413.66   13.87
  -4  -8   0  419.37   12.44
   4  -8   0  415.88   13.10
  -4   8  -1  171.29    6.54
  -4   8  -1  187.80    6.86
   4   8   1  173.14    8.22
   4  -8   1  171.78    7.16
  -4  -8  -1  162.16    7.50
  -4  -8  -1  171.80    6.20
   4   8   2  650.26   21.02
  -4   8  -2  680.89   19.38
  -4   8  -2  668.12   19.23
  -4  -8  -2  672.93   20.43
   4  -8   2  671.14   19.87
  -4  -8  -2  666.60   18.35
  -4   8  -3  586.42   17.46
   4   8   3  567.72   18.97
  -4   8  -3  598.19   18.18
   4  -8   3  587.85   20.31
  -4  -8  -3  569.78   16.17
  -4  -8  -3  575.52   18.42
   4   8   4  875.14   26.95
  -4   8  -4  902.85   25.59
  -4   8  -4  902.80   25.72
  -4  -8  -4  892.57   23.94
  -4  -8  -4  900.48   26.61
   4  -8   4  898.11   25.92
  -4   8  -5   47.13    4.88
   4   8   5   38.26    4.36
  -4   8  -5   42.03    4.13
  -4  -8  -5   36.52    4.35
   4  -8   5   34.30    3.92
   4   8   6  993.93   30.21
  -4   8  -6  990.58   29.17
  -4   8  -6 1065.86   29.72
   4  -8   6 1004.25   29.23
  -4  -8  -6  954.31   27.06
  -4  -8  -6 1064.41   30.36
  -4   8  -7   31.19    4.11
  -4   8  -7   34.75    4.38
   4   8   7   31.32    4.14
  -4  -8  -7   29.09    4.21
   4  -8   7   26.37    3.86
  -4  -8  -7   26.51    2.59
  -4   8  -8  317.99   13.53
   4   8   8  328.28   13.34
  -4   8  -8  337.32   13.42
   4  -8   8  315.36   12.55
  -4   8  -9  117.44    7.90
  -4   8  -9  110.63    8.78
   4   8   9  129.96    9.31
  -4  -8  -9  131.68    8.87
   4   9 -10   33.89    4.80
  -4  -9  10   42.41    6.81
  -4  -9  10   52.25    7.49
  -4   9   9  185.36    7.00
   4   9  -9  188.33    9.75
   4   9  -9  199.94    9.26
  -4  -9   9  197.50    9.72
  -4  -9   9  202.89   10.07
   4   9  -8  122.36    6.88
   4   9  -8  117.04    7.23
  -4   9   8  129.36    5.25
  -4  -9   8  114.98    7.12
  -4  -9   8  118.02    7.37
   4   9  -7   93.38    6.76
   4   9  -7   96.91    6.26
   4   9  -7   92.41    5.90
  -4   9   7   94.05    4.25
  -4  -9   7   96.83    6.16
  -4   9   6   18.60    2.04
   4   9  -6   19.15    3.04
   4   9  -6   20.01    3.24
  -4   9   6   20.99    2.21
   4   9  -6   18.09    3.31
  -4  -9   6   18.93    3.14
  -4   9   5   85.30    4.23
  -4   9   5   82.03    3.89
   4   9  -5   81.64    6.15
   4   9  -5   93.17    5.57
  -4  -9   5   77.41    5.13
   4   9  -4   28.28    3.82
   4   9  -4   23.91    4.33
  -4   9   4   33.88    2.81
   4   9  -4   33.79    3.62
  -4   9   4   33.05    2.61
  -4  -9   4   37.02    3.55
  -4   9   3   86.20    4.11
   4   9  -3   83.89    5.48
   4   9  -3   85.97    6.00
  -4   9   3   88.22    4.51
   4   9  -3   88.29    5.11
  -4  -9   3   86.49    4.80
  -4   9   2   19.05    2.45
   4   9  -2    9.21    2.34
  -4   9   2   14.69    1.91
   4   9  -2   10.83    2.32
  -4   9   2   13.61    1.45
  -4  -9   2   17.66    2.36
  -4   9   1  341.97   11.54
   4   9  -1  325.30   12.98
  -4   9   1  337.50   10.06
   4   9  -1  352.44   12.33
  -4   9   1  342.26   10.80
  -4  -9   1  352.48   10.95
   4   9   0   82.79    5.61
  -4   9   0   84.89    4.49
   4   9   0   82.45    5.95
  -4   9   0   85.32    4.14
  -4  -9   0   91.84    4.31
   4   9   1  412.19   17.10
  -4   9  -1  422.18   13.04
   4   9   1  439.94   15.60
  -4   9  -1  446.44   14.03
  -4  -9  -1  422.73   12.59
   4  -9   1  425.90   15.14
  -4   9  -2  495.91   15.14
   4   9   2  493.27   17.08
  -4   9  -2  504.02   14.92
  -4  -9  -2  475.82   13.81
   4  -9   2  467.55   15.66
  -4  -9  -2  466.89   16.00
  -4   9  -3  244.96    9.21
   4   9   3  231.55   10.61
  -4   9  -3  230.95    9.31
  -4  -9  -3  256.49   10.39
   4  -9   3  265.57   10.19
  -4  -9  -3  257.36    7.97
   4   9   4   35.87    4.43
  -4   9  -4   35.70    3.84
  -4   9  -4   33.93    3.51
   4  -9   4   29.07    3.85
  -4  -9  -4   36.28    2.41
  -4  -9  -4   36.20    4.14
  -4   9  -5  236.65    9.92
   4   9   5  244.70   10.92
  -4   9  -5  254.62    9.88
  -4  -9  -5  235.93    7.74
   4  -9   5  243.92   10.18
  -4  -9  -5  238.18   10.48
  -4   9  -6   47.04    4.37
  -4   9  -6   36.52    4.24
   4   9   6   40.22    4.54
  -4  -9  -6   35.48    4.46
   4   9   7  149.93    8.55
  -4   9  -7  155.39    8.27
  -4   9  -7  139.61    7.68
   4  -9   7  159.34    8.12
   4   9   8   96.64    7.10
  -4   9  -8   95.74    6.65
  -4  -9  -8  100.12    7.03
   4  10  -9   41.33    5.04
  -4  10   9   50.79    3.40
   4  10  -9   43.21    5.17
  -4 -10   9   49.77    5.26
  -4 -10   9   42.14    5.25
   4  10  -8  184.96   10.03
  -4  10   8  187.49    6.91
   4  10  -8  188.47    9.02
   4  10  -8  191.96   10.27
  -4 -10   8  180.04    9.21
   4  10  -7    0.27    1.66
  -4  10   7    0.75    0.96
   4  10  -7    1.21    1.66
  -4 -10   7    0.63    1.81
   4  10  -6   38.00    4.76
   4  10  -6   34.12    4.08
   4  10  -6   30.13    4.05
  -4  10   6   38.19    2.83
  -4 -10   6   37.06    3.97
  -4  10   5   64.39    5.90
   4  10  -5   72.64    5.34
   4  10  -5   75.51    6.06
   4  10  -5   70.74    5.22
  -4 -10   5   84.66    7.48
  -4  10   4   42.48    3.39
   4  10  -4   47.45    4.06
   4  10  -4   39.16    4.80
   4  10  -4   48.10    4.42
  -4 -10   4   42.89    3.86
  -4  10   3  169.10    7.21
   4  10  -3  169.68    8.05
   4  10  -3  180.15    9.30
  -4 -10   3  179.37    7.46
  -4  10   2  468.63   15.05
   4  10  -2  483.66   15.91
   4  10  -2  477.45   20.60
  -4 -10   2  466.79   14.58
   4  10  -1   21.10    3.25
  -4  10   1   19.82    3.71
  -4  10   1   19.58    2.49
  -4  10   1   17.46    2.29
   4  10  -1   14.26    3.21
  -4 -10   1   20.04    2.63
   4  10   0  770.32   23.74
  -4  10   0  829.57   22.47
  -4  10   0  752.71   23.26
   4  10   0  761.15   24.94
  -4  10   0  802.94   21.52
  -4 -10   0  804.16   21.79
  -4  10  -1  112.94    5.12
   4  10   1  100.02    6.51
  -4  10  -1  114.99    5.64
   4  10   1  106.61    7.12
   4 -10   1  103.67    5.99
  -4 -10  -1  101.43    4.60
  -4  10  -2  874.84   24.98
   4  10   2  875.74   27.31
  -4  10  -2  880.81   24.53
   4  10   2  856.42   26.15
   4 -10   2  871.11   25.93
  -4 -10  -2  879.65   23.30
  -4  10  -3    1.90    1.46
  -4  10  -3    1.36    1.45
   4  10   3    1.77    1.78
   4 -10   3    0.48    1.51
  -4 -10  -3    0.65    0.92
  -4 -10  -3    1.38    1.68
   4  10   4  521.34   18.48
  -4  10  -4  517.65   18.87
  -4  10  -4  519.46   16.81
  -4 -10  -4  513.09   14.71
   4 -10   4  488.04   17.15
  -4 -10  -4  504.03   17.42
  -4  10  -5   13.25    2.49
  -4  10  -5   10.97    2.61
  -4 -10  -5   14.77    3.10
   4 -10   5   10.62    2.52
  -4  10  -6   59.25    5.28
  -4  10  -6   63.76    5.01
   4  10   6   59.55    5.52
  -4 -10  -6   65.62    5.93
   4 -10   6   73.12    5.51
  -4  10  -7   85.34    6.05
   4  10   7   83.64    7.06
  -4 -10  -7   88.26    6.98
   4 -10   7  101.23    9.33
  -4  11   8   -0.26    1.21
   4  11  -8   -3.36    1.80
   4  11  -8   -0.75    2.59
  -4 -11   8    1.02    2.23
   4  11  -7  159.75    9.70
  -4  11   7  157.92    6.39
   4  11  -7  165.02    8.40
   4  11  -7  157.11   12.27
  -4 -11   7  154.75    8.37
   4  11  -6   73.80    6.03
  -4  11   6   79.29    4.29
   4  11  -6   86.26    7.51
   4  11  -6   79.12    5.86
  -4 -11   6   81.98    5.83
   4  11  -5  102.07    6.42
   4  11  -5  112.36    7.62
  -4  11   5   93.76    4.72
   4  11  -5   92.53    6.14
  -4 -11   5  105.46    6.17
   4  11  -4   78.07    7.90
  -4  11   4   67.34    3.98
   4  11  -4   64.03    5.28
   4  11  -4   70.50    6.24
  -4 -11   4   62.61    4.85
   4  11  -3   22.38    3.70
  -4  11   3   26.19    2.84
   4  11  -3   28.68    4.00
  -4 -11   3   25.38    3.24
   4  11  -2  104.50    6.49
   4  11  -2  114.33    7.54
  -4  11   2  115.55    5.46
  -4 -11   2  113.13    5.61
  -4  11   1  211.68    9.22
   4  11  -1  222.16    9.76
   4  11  -1  236.86   11.15
  -4  11   1  226.64    8.53
  -4 -11   1  231.44    8.31
   4  11   0    9.02    2.39
   4  11   0   15.76    3.12
  -4  11   0   13.38    1.84
  -4  11   0    8.88    2.25
  -4  11   0   12.81    2.22
  -4 -11   0   11.78    1.91
   4  11   1  110.42    6.67
  -4  11  -1   93.95    5.44
  -4  11  -1  100.45    4.83
  -4  11  -1   99.26    6.23
   4  11   1   93.75    6.83
  -4 -11  -1  104.98    4.49
  -4  11  -2    7.79    1.85
  -4  11  -2    9.57    2.17
   4  11   2    6.95    2.19
   4  11   2    9.72    2.86
   4 -11   2    4.61    1.83
   4  11   3  361.57   13.45
   4  11   3  344.27   14.29
  -4  11  -3  344.97   11.96
  -4  11  -3  334.98   12.40
   4 -11   3  325.18   15.12
  -4  11  -4  136.20    7.00
   4  11   4  147.87    8.59
  -4  11  -4  140.44    7.44
   4 -11   4  142.83    7.94
  -4  11  -5  179.20    8.80
   4  11   5  173.68    9.48
  -4  11  -5  174.62    8.21
  -4 -11  -5  172.42    9.00
   4 -11   5  170.63    9.16
  -4  11  -6    9.21    2.62
  -4  11  -6   15.30    4.52
   4 -11   6    8.92    2.48
   4  12  -6  459.38   17.05
   4  12  -6  431.92   16.63
  -4  12   6  457.08   14.21
   4  12  -6  506.46   19.22
  -4 -12   6  471.24   16.50
   4  12  -5   -2.99    2.07
   4  12  -5   -1.28    1.78
  -4  12   5   -2.07    1.24
   4  12  -5   -3.46    1.95
  -4 -12   5   -0.12    1.79
   4  12  -4   85.58    6.29
  -4  12   4   84.15    4.72
  -4 -12   4   90.87    5.65
  -4  12   3   10.37    2.03
   4  12  -3   11.51    2.84
   4  12  -3   10.83    3.10
  -4 -12   3   13.70    2.67
   4  12  -2  364.46   15.64
  -4  12   2  384.64   12.50
   4  12  -2  392.58   14.32
  -4 -12   2  359.38   12.60
  -4  12   1    9.74    2.03
   4  12  -1    8.58    2.48
   4  12  -1    7.87    2.66
  -4  12   0    7.18    1.94
   4  12   0    6.85    2.27
   4  12   0    6.17    2.65
   4  12   1    3.62    2.13
  -4  12  -1    4.47    1.93
   4  12   1    6.00    2.28
   4  12   2  162.74    8.52
  -4  12  -2  154.84    7.59
   4  12   2  149.32    9.10
   4  12   3    7.49    2.58
  -4  12  -3    5.86    2.27
   4  12   3   10.58    3.05
   4 -12   3   11.55    2.56
  -4  12  -4  556.53   18.83
   4  12   4  551.44   19.17
   4  12   4  533.75   20.52
   4 -12   4  530.99   19.22
   4  12   5   39.83    4.89
  -4  12  -5   35.63    4.82
   4 -12   5   42.76    4.69
   4  13  -4   36.82    5.18
   4  13  -4   39.00    5.87
  -4  13   4   44.76    3.86
   4  13  -3  126.39    7.89
   4  13  -3  134.74    9.46
  -4  13   3  141.54    6.53
   4  13  -2   36.15    5.01
  -4  13   2   35.72    3.64
   4  13  -2   29.12    5.06
   4  13  -1  127.45   12.14
   4  13  -1  114.83    7.90
  -4  13   1  110.15    6.07
  -4  13   0    0.67    1.73
   4  13   0    0.40    1.89
   4  13   0   -1.25    1.83
   4  13   1   10.53    3.06
  -4  13  -1   12.05    4.20
   4  13   1   11.38    2.91
   4  13   2    3.67    2.44
   4  13   2    3.31    2.07
  -4  13  -2    4.11    2.14
   5   0 -13   -1.92    2.54
  -5   0  13   -1.12    2.16
   5   0 -12  547.24   18.58
  -5   0  12  539.57   18.44
   5   0 -11    0.16    1.57
  -5   0  11    0.19    1.41
  -5   0  11    3.35    2.12
   5   0 -11    0.85    1.45
  -5   0  10  440.85   14.84
  -5   0  10  450.52   13.50
   5   0 -10  427.05   14.89
   5   0 -10  432.41   13.80
   5   0  -9    0.18    1.34
   5   0  -9    0.97    1.12
  -5   0   9    1.48    1.56
  -5   0   9    1.59    1.11
  -5   0   8  585.39   17.56
   5   0  -8  583.41   16.45
   5   0  -8  590.31   17.78
  -5   0   8  575.27   16.34
  -5   0   7    5.77    1.51
   5   0  -7    4.63    1.50
   5   0  -7    4.65    1.09
  -5   0   7    3.18    1.05
  -5   0   6   48.31    3.30
  -5   0   6   45.65    2.56
   5   0  -6   49.67    3.42
   5   0  -6   51.47    2.58
   5   0  -5   22.12    2.37
   5   0  -5   23.58    1.69
  -5   0   5   26.32    2.41
   5   0  -5   21.46    2.43
  -5   0   4 1223.43   32.21
   5   0  -4 1228.88   31.09
  -5   0   3   37.67    2.61
   5   0  -3   32.86    1.92
   5   0  -2 3156.54  175.59
  -5   0   2 3280.51   97.59
   5   0  -2 3231.69   94.96
  -5   0   2 3326.61  173.23
  -5   0   1  279.10    8.36
   5   0  -1  278.88    8.32
   5   0   0 1453.92   57.94
  -5   0   0 1704.70  143.80
   5   0   0 1582.65  134.53
  -5   0   0 1496.59   58.14
   5   0   1   15.71    1.82
  -5   0  -1   18.45    2.01
   5   0   2 4754.25  148.86
   5   0   2 4514.80  273.07
  -5   0  -2 4572.91  144.49
  -5   0  -3  291.42   10.06
   5   0   3  299.71    9.79
  -5   0  -4  472.05   14.64
   5   0   4  447.85   14.01
   5   0   5   86.65    4.65
  -5   0  -5   79.50    4.98
   5   0   6    1.09    1.14
  -5   0  -6    1.47    1.29
  -5   0  -6    0.02    1.21
  -5   0  -7   -1.09    1.55
   5   0   7    0.73    1.31
  -5   0  -7    1.99    1.61
  -5   0  -8  600.27   23.06
  -5   0  -8  514.06   17.61
   5   0   9    7.35    2.18
  -5   0  -9    7.52    2.42
  -5   0  -9    7.17    2.74
   5   0  10    5.31    1.93
  -5   0 -10    7.43    2.33
  -5   0 -10    3.98    2.41
  -5   0 -11    8.13    2.71
   5   0  11    5.88    3.66
  -5   0 -11    6.87    2.58
  -5   1  13  125.18    7.64
   5   1 -13  113.74    7.72
  -5  -1  13  123.45    8.04
   5  -1 -13  128.70    7.70
   5   1 -12   49.71    5.05
  -5   1  12   46.02    4.78
  -5  -1  12   37.73    4.82
   5  -1 -12   44.47    4.52
  -5   1  11  230.87    9.97
   5   1 -11  238.06   10.36
  -5   1  11  231.17    8.41
   5   1 -11  236.97    9.49
  -5  -1  11  236.10   10.30
  -5  -1  11  243.89    9.11
   5  -1 -11  235.80    8.97
   5  -1 -11  241.03   10.07
  -5   1  10   17.00    2.37
   5   1 -10   18.75    2.75
  -5   1  10   22.68    3.23
   5   1 -10   27.68    3.96
  -5  -1  10   19.49    4.22
   5  -1 -10   20.76    2.64
  -5  -1  10   18.04    2.69
   5  -1 -10   13.50    2.63
  -5   1   9   12.84    1.73
   5   1  -9   18.33    2.55
  -5   1   9   12.11    2.28
   5   1  -9   14.30    2.64
  -5  -1   9   12.73    2.50
   5  -1  -9   14.38    2.17
   5  -1  -9   11.63    2.24
  -5  -1   9   12.35    1.94
   5   1  -8  113.78    5.95
   5   1  -8  118.48    5.08
  -5   1   8  113.91    4.52
  -5   1   8  116.94    5.61
   5  -1  -8  113.33    4.63
  -5  -1   8  125.55    5.95
  -5  -1   8  116.80    5.05
   5  -1  -8  119.12    5.75
  -5   1   7 1333.60   34.66
  -5   1   7 1311.56   33.20
   5   1  -7 1282.39   33.79
   5   1  -7 1282.89   35.12
   5  -1  -7 1282.29   34.73
  -5  -1   7 1307.42   34.90
  -5  -1   7 1298.54   33.94
  -5   1   6   23.82    2.47
   5   1  -6   21.97    2.02
   5   1  -6   22.05    2.69
  -5   1   6   22.14    1.67
  -5  -1   6   27.77    2.70
   5  -1  -6   19.77    2.50
  -5  -1   6   22.22    2.10
   5   1  -5  647.25   18.89
   5   1  -5  665.15   17.74
  -5   1   5  679.39   18.56
   5  -1  -5  652.30   16.98
   5  -1  -5  671.54   17.05
  -5  -1   5  668.62   18.79
   5   1  -4   80.71    4.22
   5   1  -4   79.97    3.35
   5   1  -4   89.47    3.62
  -5   1   4   81.78    3.89
  -5  -1   4   89.34    4.19
   5  -1  -4   92.05    2.75
   5   1  -3 1619.77  133.09
  -5   1   3 1928.15   55.71
   5   1  -3 1870.47   62.21
  -5  -1   3 1984.73  134.88
  -5  -1   3 1805.97   65.13
   5  -1  -3 1899.39  100.11
   5   1  -2 1404.59  126.16
  -5   1   2 1730.44  104.29
   5   1  -2 1474.77   54.60
  -5   1   2 1533.67   49.47
   5  -1  -2 1461.52   48.30
   5  -1  -2 1513.92   98.71
  -5  -1   2 1618.88   58.94
  -5  -1   2 1522.76  123.48
  -5   1   1 6145.69  168.68
  -5   1   1 6419.13  269.28
   5   1  -1 6258.49  302.53
   5   1  -1 6035.36  175.03
   5  -1  -1 6094.95  169.37
   5  -1  -1 6351.16  257.57
  -5  -1   1 6540.22  179.14
  -5  -1   1 5897.89  291.98
   5   1   0   28.74    2.31
  -5   1   0   29.13    2.12
   5  -1   0   30.56    2.00
  -5  -1   0   29.72    2.34
  -5   1  -1 3373.34  218.72
  -5   1  -1 3153.43  103.37
   5   1   1 3360.29  227.58
   5   1   1 3128.34  109.32
  -5  -1  -1 3343.29  110.76
   5  -1   1 3432.74  108.48
  -5  -1  -1 3146.65  228.01
  -5   1  -2  376.24   11.47
   5   1   2  371.18   11.51
  -5  -1  -2  354.14   11.59
   5  -1   2  369.88   11.07
  -5   1  -3 5474.20  171.11
   5   1   3 6746.25  403.39
   5   1   3 5581.98  180.30
  -5   1  -3 5733.58  343.86
  -5  -1  -3 5559.93  176.66
   5  -1   3 5905.91  324.51
   5  -1   3 5499.08  177.69
  -5  -1  -3 5635.67  352.52
   5   1   4   91.11    4.76
  -5   1  -4   89.43    4.91
   5  -1   4   90.87    4.49
  -5  -1  -4   78.90    4.83
  -5   1  -5  804.98   23.47
   5   1   5  811.90   23.05
   5  -1   5  791.64   22.63
  -5  -1  -5  804.96   23.60
  -5   1  -6  154.19    7.11
   5   1   6  159.25    7.07
  -5   1  -6  158.80    7.59
  -5  -1  -6  166.51    7.73
   5  -1   6  164.46    6.89
  -5   1  -7 1014.02   28.71
  -5   1  -7 1000.24   29.49
   5   1   7 1071.04   28.76
   5  -1   7  973.43   28.14
  -5  -1  -7  999.87   28.49
  -5  -1  -7  955.34   29.31
   5   1   8  320.91   13.88
  -5   1  -8  314.90   11.95
  -5   1  -8  315.34   15.06
  -5  -1  -8  294.86   12.55
   5  -1   8  315.72   11.52
  -5  -1  -8  307.21   13.19
   5   1   9  216.97    9.53
  -5   1  -9  222.97   10.86
  -5   1  -9  229.15   10.01
  -5  -1  -9  235.86    9.93
  -5  -1  -9  229.85   10.84
   5  -1   9  240.22    9.76
  -5   1 -10   25.93    4.67
   5   1  10   26.81    3.67
  -5   1 -10   34.42    4.81
  -5  -1 -10   27.43    3.89
   5  -1  10   24.10    3.56
   5   1  11  183.78   11.44
  -5   1 -11  187.60   10.71
  -5   1 -11  193.98    9.64
  -5  -1 -11  202.40   10.90
   5  -1  11  198.15    9.24
  -5  -1 -11  191.49    9.36
   5   2 -13   13.15    3.35
  -5   2  13   19.63    3.53
   5  -2 -13   11.63    2.64
  -5  -2  13   10.50    3.15
  -5   2  12  159.61    8.15
   5   2 -12  154.49    9.05
  -5  -2  12  168.24    8.76
   5  -2 -12  167.32    8.14
  -5   2  11   46.32    4.27
   5   2 -11   50.93    4.86
  -5   2  11   50.94    3.34
   5   2 -11   46.03    4.39
   5  -2 -11   49.24    4.37
   5  -2 -11   45.30    3.55
  -5  -2  11   46.62    4.07
  -5  -2  11   45.87    4.84
   5   2 -10   12.47    2.32
  -5   2  10   11.93    1.71
   5   2 -10   16.29    3.04
  -5   2  10   14.35    2.50
   5  -2 -10   14.01    2.49
   5  -2 -10   10.33    1.76
  -5  -2  10    8.89    1.98
  -5  -2  10   12.65    2.86
  -5   2   9  338.04   11.93
  -5   2   9  345.97   10.53
   5   2  -9  364.23   12.92
   5   2  -9  356.20   11.79
  -5  -2   9  373.37   12.79
  -5  -2   9  368.34   11.88
   5  -2  -9  363.35   12.16
  -5   2   8  564.26   16.85
   5   2  -8  574.25   17.80
  -5   2   8  558.90   15.34
   5   2  -8  568.27   16.58
  -5  -2   8  568.15   17.48
   5  -2  -8  577.02   17.02
  -5   2   7  361.65   11.59
  -5   2   7  355.49   10.16
   5   2  -7  363.47   11.30
   5   2  -7  379.38   12.52
   5  -2  -7  377.86   10.35
   5  -2  -7  368.81   11.73
  -5  -2   7  366.61   12.17
  -5  -2   7  391.27   11.70
   5   2  -6 1764.44   46.80
  -5   2   6 1727.04   44.24
   5   2  -6 1821.40   45.62
  -5   2   6 1767.40   45.90
  -5  -2   6 1815.53   45.97
  -5  -2   6 1767.58   46.52
   5  -2  -6 1799.69   44.28
   5  -2  -6 1807.55   46.12
   5   2  -5   76.39    4.33
   5   2  -5   75.78    3.50
  -5   2   5   76.88    3.74
   5   2  -5   69.53    3.64
  -5  -2   5   72.42    4.03
   5   2  -4 1076.71   28.26
   5   2  -4 1092.33   29.02
   5   2  -4 1051.00   27.89
  -5   2   4 1066.84   28.27
  -5  -2   4 1086.34   28.76
  -5   2   3  806.17   21.09
   5   2  -3  765.42   21.00
   5   2  -3  761.71   20.68
  -5  -2   3  782.35   21.39
  -5   2   2 4297.80  107.64
  -5   2   2 4149.19  163.82
   5   2  -2 4183.78  123.67
   5  -2  -2 4187.27  152.86
  -5  -2   2 3992.06  230.27
   5  -2  -2 3808.90  108.09
  -5  -2   2 3880.75  126.23
   5   2  -1  142.72    5.51
  -5   2   1  137.65    4.62
  -5  -2   1  145.70    5.42
   5  -2  -1  145.43    4.42
   5   2   0  441.25   13.13
  -5   2   0  456.97   12.42
   5  -2   0  444.57   12.06
  -5  -2   0  422.02   13.00
  -5   2  -1  153.86    5.70
   5   2   1  159.88    6.21
   5  -2   1  167.89    5.48
  -5  -2  -1  151.81    6.16
   5   2   2 1051.28   29.33
  -5   2  -2 1123.78   29.06
  -5  -2  -2 1053.12   29.45
   5  -2   2 1117.35   28.55
   5   2   3   85.24    4.71
  -5   2  -3   85.00    4.60
   5  -2   3  104.13    4.48
  -5  -2  -3   96.16    5.04
  -5   2  -4  974.19   27.96
   5   2   4 1000.80   28.05
   5  -2   4 1030.51   27.38
  -5  -2  -4 1035.91   28.53
   5   2   5   69.23    4.43
  -5   2  -5   62.34    4.36
  -5   2  -5   65.30    4.34
  -5  -2  -5   60.92    4.50
   5  -2   5   63.55    3.87
   5   2   6 1054.53   28.81
  -5   2  -6 1044.96   28.72
  -5   2  -6 1031.65   29.23
   5  -2   6  982.86   27.96
  -5  -2  -6  943.33   29.05
   5   2   7  147.93    7.12
  -5   2  -7  141.15    7.63
   5  -2   7  142.71    6.71
  -5  -2  -7  139.48    6.89
  -5  -2  -7  141.44    7.65
   5   2   8  366.70   14.56
  -5   2  -8  358.31   14.23
  -5   2  -8  360.47   13.43
   5  -2   8  380.45   13.08
  -5  -2  -8  385.66   14.90
  -5  -2  -8  394.32   14.61
  -5   2  -9  219.73   10.52
   5   2   9  205.81    9.13
  -5   2  -9  194.84    9.26
   5  -2   9  192.05    8.69
  -5  -2  -9  206.00    9.10
  -5  -2  -9  201.26   10.15
  -5   2 -10    9.22    2.41
   5   2  10   14.32    2.93
  -5   2 -10    6.95    2.78
  -5  -2 -10   20.17    3.36
   5  -2  10   13.81    2.65
  -5  -2 -10   20.36    3.88
  -5   2 -11   36.68    6.03
  -5   2 -11   37.68    5.32
   5   2  11   26.39    4.35
   5  -2  11   35.03    4.44
  -5  -2 -11   40.61    4.62
  -5  -2 -11   44.55    5.59
  -5   3  13   54.89    5.05
  -5  -3  13   54.55    6.98
   5  -3 -13   47.58    4.68
  -5   3  12    6.07    2.30
   5   3 -12    6.08    2.40
   5  -3 -12    6.58    2.16
  -5  -3  12    7.91    2.62
   5   3 -11   46.92    4.92
   5   3 -11   44.50    4.44
   5  -3 -11   56.81    4.37
  -5  -3  11   61.56    5.24
  -5  -3  11   57.53    4.49
  -5   3  10   97.03    4.24
   5   3 -10  101.46    5.74
  -5   3  10   95.82    5.43
   5   3 -10  102.22    6.39
  -5  -3  10   99.00    5.65
  -5  -3  10   96.27    6.24
   5  -3 -10  102.40    5.45
  -5   3   9  103.60    5.39
  -5   3   9  111.08    4.25
   5   3  -9  114.22    7.02
   5   3  -9  120.81    5.82
   5  -3  -9  110.18    5.49
  -5  -3   9  105.10    7.94
  -5  -3   9  103.53    5.62
   5   3  -8    4.08    1.78
   5   3  -8    6.55    1.66
  -5   3   8    5.89    1.59
  -5  -3   8    4.50    1.54
  -5  -3   8    1.45    1.76
   5  -3  -8    3.76    0.90
   5  -3  -8    2.26    1.24
  -5   3   7  513.69   13.25
   5   3  -7  504.94   14.95
   5   3  -7  515.45   16.12
  -5   3   7  517.54   14.92
   5  -3  -7  506.09   14.97
   5  -3  -7  517.60   13.37
  -5  -3   7  488.84   15.70
  -5  -3   7  491.53   15.28
  -5   3   6  136.29    5.25
   5   3  -6  132.06    6.16
  -5  -3   6  122.66    5.58
  -5  -3   6  120.04    5.70
   5   3  -5 1233.26   33.49
   5   3  -5 1201.75   32.38
   5   3  -5 1292.22   33.01
  -5   3   5 1231.00   32.34
  -5  -3   5 1252.10   33.23
   5   3  -4  468.65   14.41
   5   3  -4  463.73   13.99
   5   3  -4  466.74   13.62
  -5   3   4  493.32   13.60
  -5  -3   4  482.32   14.26
   5   3  -3 4382.43  130.07
  -5  -3   3 4201.06  248.00
  -5  -3   3 4001.43  133.11
  -5   3   2  192.08    5.37
   5   3  -2  188.31    7.01
   5  -3  -2  196.67    5.24
  -5  -3   2  183.62    6.85
  -5  -3   2  198.17    6.78
   5   3  -1  845.93   23.17
  -5   3   1  913.17   21.77
   5  -3  -1  828.27   21.43
  -5  -3   1  813.47   22.81
  -5  -3   1  801.96   22.76
   5   3   0  264.12    8.90
  -5   3   0  266.97    7.84
  -5  -3   0  235.91    8.52
   5  -3   0  253.56    7.48
   5   3   1 2453.36   93.80
  -5   3  -1 2522.56   81.17
   5   3   1 2256.90  208.00
  -5   3  -1 2380.68  178.26
  -5  -3  -1 2599.36  222.05
   5  -3   1 2395.10  164.34
  -5  -3  -1 2502.48   95.57
   5  -3   1 2359.43   84.59
   5   3   2   32.00    2.99
  -5   3  -2   29.00    2.60
  -5  -3  -2   32.11    3.08
   5  -3   2   33.60    2.39
   5   3   3 1782.12   46.52
  -5   3  -3 1783.30   45.99
  -5  -3  -3 1719.55   46.55
   5   3   4  760.32   22.02
  -5   3  -4  733.68   21.68
   5  -3   4  755.43   21.00
  -5  -3  -4  757.31   22.28
  -5   3  -5 1156.53   32.74
  -5   3  -5 1177.05   32.53
   5   3   5 1180.16   32.81
  -5  -3  -5 1188.64   33.28
   5  -3   5 1207.48   31.92
   5   3   6  136.36    6.70
  -5   3  -6  132.87    6.83
  -5   3  -6  130.28    6.62
  -5  -3  -6  125.66    6.88
   5  -3   6  124.06    6.01
  -5   3  -7 1263.81   34.88
   5   3   7 1231.55   34.77
  -5  -3  -7 1218.72   34.06
   5  -3   7 1243.12   35.23
  -5  -3  -7 1243.66   35.66
  -5   3  -8   31.99    4.10
  -5   3  -8   31.66    4.52
   5   3   8   44.96    5.25
  -5  -3  -8   40.05    4.67
   5  -3   8   33.94    3.82
  -5  -3  -8   33.21    3.84
   5   3   9  274.02   11.23
  -5   3  -9  280.59   11.54
  -5   3  -9  270.19   12.33
  -5  -3  -9  282.26   10.98
   5  -3   9  282.59   10.97
  -5  -3  -9  287.93   12.44
  -5   3 -10   20.08    3.66
  -5   3 -10   20.71    3.50
   5   3  10   15.14    2.77
  -5  -3 -10   16.56    3.36
  -5   3 -11   69.40    6.20
  -5   3 -11   65.53    6.70
   5   3  11   68.70    6.08
  -5  -3 -11   60.47    6.38
   5  -3  11   59.19    5.33
   5   4 -13  149.44    9.23
  -5  -4  13  174.65    9.72
   5   4 -12  163.01    9.10
  -5   4  12  156.65    8.09
   5  -4 -12  151.63    8.29
  -5  -4  12  171.05    9.04
   5   4 -11    0.94    1.97
  -5   4  11    1.26    1.76
   5   4 -11    3.48    1.91
   5  -4 -11    2.04    1.43
  -5  -4  11    1.21    2.36
  -5  -4  11    3.14    1.66
   5   4 -10  548.71   16.99
  -5   4  10  524.69   16.37
   5   4 -10  515.48   17.85
  -5   4  10  512.66   14.60
  -5  -4  10  528.77   17.07
   5  -4 -10  518.98   16.16
   5  -4 -10  532.80   15.13
  -5  -4  10  528.64   17.69
  -5   4   9   31.81    2.20
  -5   4   9   43.98    3.45
   5   4  -9   31.96    4.04
   5   4  -9   33.81    3.65
   5  -4  -9   40.94    3.27
  -5  -4   9   35.41    4.04
   5  -4  -9   33.35    2.47
  -5  -4   9   39.17    3.98
  -5   4   8  503.16   13.51
   5   4  -8  531.39   16.92
  -5   4   8  478.48   15.01
   5   4  -8  519.16   15.67
  -5  -4   8  514.06   16.45
  -5  -4   8  492.93   16.02
   5  -4  -8  535.37   13.75
  -5   4   7  104.32    3.20
   5   4  -7   97.07    4.88
   5   4  -7  111.48    5.87
  -5   4   7  101.80    4.56
  -5  -4   7  101.23    5.29
  -5  -4   7  104.34    5.60
   5   4  -6  658.69   18.83
   5   4  -6  684.53   19.95
  -5   4   6  671.85   18.32
  -5  -4   6  665.08   19.54
  -5  -4   6  645.73   19.37
   5   4  -5  241.86    8.27
   5   4  -5  233.68    8.72
  -5   4   5  244.29    7.80
   5   4  -5  246.95    9.07
  -5  -4   5  255.68    8.87
   5   4  -4  914.89   25.14
   5   4  -4  928.44   25.05
   5   4  -4  899.26   24.41
  -5   4   4  907.19   23.89
  -5  -4   4  864.07   24.74
   5   4  -3 1400.17   36.90
   5   4  -3 1346.86   36.31
  -5  -4   3 1427.91   36.65
  -5   4   2 1321.24   31.73
   5   4  -2 1208.42   33.33
   5   4  -2 1256.09   33.90
  -5  -4   2 1271.10   33.46
   5  -4  -2 1284.63   31.63
   5   4  -1  207.67    7.84
  -5   4   1  205.93    6.25
   5  -4  -1  207.55    6.21
  -5  -4   1  204.84    7.31
  -5  -4   1  211.44    7.55
   5   4   0 2984.93  107.44
  -5   4   0 3075.39   91.80
  -5   4   0 3027.49  185.98
   5  -4   0 2808.79   93.65
  -5  -4   0 3075.86  112.03
   5  -4   0 2919.85  171.22
  -5   4  -1  689.79   18.55
   5   4   1  666.03   19.72
  -5  -4  -1  678.74   19.59
   5  -4   1  660.41   18.19
  -5   4  -2  970.06   25.86
   5   4   2  963.12   26.89
   5  -4   2  950.71   25.39
  -5  -4  -2  935.74   26.74
  -5   4  -3  639.37   18.57
   5   4   3  645.09   19.31
   5  -4   3  665.55   18.09
  -5  -4  -3  608.10   19.20
   5   4   4  792.88   24.01
  -5   4  -4  797.02   23.53
  -5   4  -4  837.47   23.63
  -5  -4  -4  845.25   24.40
   5  -4   4  863.70   23.04
  -5   4  -5  201.43    8.22
  -5   4  -5  196.29    8.30
   5   4   5  203.12    8.50
   5  -4   5  188.94    7.52
  -5  -4  -5  196.91    8.68
  -5   4  -6  444.46   14.75
   5   4   6  440.09   15.03
  -5   4  -6  430.80   15.04
  -5  -4  -6  434.08   15.41
   5  -4   6  452.40   14.19
  -5   4  -7   16.99    2.71
   5   4   7   17.26    2.79
  -5   4  -7   15.71    2.99
  -5  -4  -7   23.90    3.65
   5  -4   7   22.25    3.34
  -5   4  -8   67.74    5.22
  -5   4  -8   72.44    5.81
  -5  -4  -8   73.31    4.82
  -5  -4  -8   58.38    5.71
   5  -4   8   60.66    4.79
  -5   4  -9   43.29    6.83
  -5   4  -9   56.92    5.61
   5   4   9   65.66    5.11
   5  -4   9   47.09    4.55
  -5  -4  -9   55.92    5.45
  -5  -4  -9   63.08    4.75
  -5   4 -10  208.15   10.24
   5   4  10  222.42   10.10
  -5   4 -10  211.14   11.10
   5  -4  10  215.15    9.65
  -5  -4 -10  203.70   10.79
  -5  -4 -10  215.02    9.42
   5   4  11   30.83    5.61
  -5   4 -11   33.28    4.67
  -5   4 -11   39.11    7.07
  -5  -4 -11   50.25    5.81
  -5  -4 -11   37.95    4.41
   5   5 -12   12.63    3.77
  -5  -5  12   11.46    3.47
  -5   5  11  290.72   11.08
   5   5 -11  316.98   12.23
   5   5 -11  324.48   13.28
  -5  -5  11  324.88   13.14
   5  -5 -11  305.84   10.96
  -5  -5  11  332.11   12.57
   5   5 -10   18.37    2.84
  -5   5  10   20.90    2.89
   5   5 -10   20.62    3.47
  -5   5  10   19.77    2.00
  -5  -5  10   19.27    3.51
   5  -5 -10   15.80    2.03
  -5  -5  10   17.13    2.83
   5   5  -9  784.68   23.58
  -5   5   9  732.32   21.16
  -5   5   9  726.77   19.57
   5   5  -9  759.69   22.16
  -5  -5   9  739.30   22.97
  -5  -5   9  756.57   22.85
   5  -5  -9  755.77   19.81
  -5   5   8  173.69    5.29
   5   5  -8  177.32    7.51
   5   5  -8  168.89    8.35
  -5   5   8  176.72    6.67
  -5  -5   8  178.33    8.03
  -5  -5   8  189.96    8.38
  -5   5   7   13.84    1.80
   5   5  -7   17.88    2.67
   5   5  -7   12.98    2.40
   5   5  -6  112.92    5.86
   5   5  -6  107.91    5.13
  -5   5   6  104.40    4.30
  -5  -5   6  103.96    5.45
  -5  -5   6  105.77    5.57
   5   5  -5  463.61   14.75
  -5   5   5  457.22   13.03
   5   5  -5  475.96   14.77
   5   5  -5  446.49   13.93
  -5  -5   5  471.45   14.47
   5   5  -4  173.65    7.10
  -5   5   4  178.34    5.96
   5   5  -4  165.73    6.58
   5   5  -4  153.53    6.94
  -5  -5   4  181.66    6.92
   5   5  -3  272.70    9.29
  -5   5   3  280.14    7.29
   5   5  -3  278.21    9.85
  -5   5   3  274.28    7.43
  -5  -5   3  269.12    9.27
   5   5  -2   49.97    3.51
  -5   5   2   57.32    2.30
   5   5  -2   56.61    3.90
  -5  -5   2   50.32    3.33
   5   5  -1 1926.26   50.13
  -5  -5   1 1924.37   49.08
  -5  -5   1 1872.78   49.52
   5   5   0   95.06    5.20
  -5   5   0   91.08    3.85
  -5  -5   0   88.38    4.80
  -5  -5   0   88.68    4.34
   5  -5   0   86.44    3.85
   5   5   1 2405.23   62.50
  -5   5  -2   41.21    3.01
   5   5   2   40.89    3.59
  -5  -5  -2   36.93    3.52
   5  -5   2   37.86    2.82
  -5   5  -3  408.15   12.91
  -5   5  -3  375.20   12.61
   5   5   3  401.67   13.65
  -5  -5  -3  407.00   13.65
   5  -5   3  421.26   12.50
  -5   5  -4  146.68    6.63
  -5   5  -4  149.47    6.67
   5   5   4  149.13    7.15
   5  -5   4  145.06    6.17
  -5  -5  -4  139.40    7.01
  -5   5  -5  803.84   24.38
  -5   5  -5  858.09   24.44
   5   5   5  825.66   24.91
   5  -5   5  860.50   23.79
  -5  -5  -5  835.91   25.17
  -5   5  -6   14.68    2.54
   5   5   6   23.56    3.38
  -5   5  -6   22.31    3.50
  -5  -5  -6   15.73    2.77
   5  -5   6   18.59    2.58
  -5   5  -7   13.84    2.62
   5   5   7   13.83    2.73
   5  -5   7   19.59    2.93
  -5  -5  -7   15.58    3.00
  -5  -5  -7   19.24    2.72
  -5   5  -8  134.52    7.47
   5   5   8  144.54    7.74
  -5   5  -8  140.52    8.03
  -5  -5  -8  135.27   11.47
  -5  -5  -8  140.74    6.72
   5  -5   8  133.46    6.98
  -5   5  -9  413.37   16.05
   5   5   9  417.27   15.22
  -5   5  -9  409.03   15.20
  -5  -5  -9  412.64   14.33
  -5  -5  -9  400.73   15.91
   5  -5   9  399.13   18.95
  -5   5 -10    9.94    4.31
   5   5  10   17.73    3.08
  -5   5 -10   18.05    3.82
  -5  -5 -10   17.76    3.05
   5  -5  10   15.82    2.96
  -5  -5 -10   20.26    3.54
   5   6 -12  134.36    8.46
  -5  -6  12  132.64    8.53
   5   6 -11    7.63    2.78
   5   6 -11   10.30    2.70
  -5  -6  11   13.41    3.58
  -5  -6  11   17.18    3.14
  -5   6  10  538.48   16.31
   5   6 -10  578.03   18.05
   5   6 -10  554.41   19.89
  -5  -6  10  540.01   18.46
  -5  -6  10  550.90   18.76
  -5   6   9  234.19    7.27
   5   6  -9  256.14   10.91
   5   6  -9  269.28   10.05
  -5   6   9  238.72    8.44
  -5  -6   9  257.71   10.57
   5  -6  -9  246.66    7.35
  -5  -6   9  251.52   10.65
   5   6  -8  380.85   12.95
  -5   6   8  367.64   11.35
   5   6  -8  403.49   14.15
  -5   6   8  375.67   10.21
  -5  -6   8  372.69   13.54
  -5  -6   8  379.16   13.79
  -5   6   7  565.95   16.35
   5   6  -7  614.70   21.73
   5   6  -7  615.00   18.08
  -5  -6   7  579.32   18.80
  -5  -6   7  607.92   18.99
   5   6  -6  837.01   23.89
   5   6  -6  851.71   24.86
   5   6  -6  853.36   24.94
  -5  -6   6  845.26   24.42
  -5   6   5  303.94    9.06
   5   6  -5  314.30   11.33
   5   6  -5  301.86   10.42
   5   6  -5  304.10   11.05
  -5  -6   5  312.03   10.76
   5   6  -4 1494.41   39.91
   5   6  -4 1445.26   38.91
  -5   6   4 1461.59   37.45
   5   6  -4 1479.55   39.44
  -5  -6   4 1466.71   39.00
   5   6  -3   74.55    4.80
  -5   6   3   73.05    2.92
  -5   6   3   76.69    2.76
   5   6  -3   69.01    4.27
  -5  -6   3   87.41    4.43
  -5   6   2  246.25    7.19
   5   6  -2  237.53    8.82
   5   6  -2  236.57    9.36
  -5  -6   2  255.12    8.58
   5   6  -1   26.70    3.25
   5   6  -1   31.41    3.03
  -5   6   1   29.22    2.11
   5  -6  -1   27.77    2.21
  -5  -6   1   29.78    2.67
   5   6   0 1905.14   50.80
  -5  -6   0 1895.56   49.18
  -5  -6   0 1939.10   50.25
   5   6   1  130.25    6.60
  -5   6  -1  131.14    5.43
  -5   6  -1  139.07    5.70
   5  -6   1  140.48    5.60
  -5  -6  -1  142.07    5.60
  -5  -6  -1  134.77    6.35
   5   6   2  589.77   18.48
  -5   6  -2  574.44   16.97
  -5   6  -2  592.11   17.23
  -5  -6  -2  593.29   18.16
   5  -6   2  576.10   16.89
   5   6   3   68.10    4.77
  -5   6  -3   69.21    4.29
  -5   6  -3   63.16    4.03
   5  -6   3   65.53    3.99
  -5  -6  -3   65.77    4.64
   5   6   4  825.82   25.16
  -5   6  -4  851.94   24.31
  -5   6  -4  854.34   24.29
  -5  -6  -4  850.79   25.20
   5  -6   4  830.75   23.77
  -5   6  -5    8.51    2.37
  -5   6  -5   11.88    2.57
   5   6   5    9.84    2.32
   5  -6   5    6.41    1.86
  -5  -6  -5    6.25    2.03
  -5   6  -6  430.20   15.04
  -5   6  -6  421.51   14.71
   5   6   6  399.35   15.07
  -5  -6  -6  445.15   15.72
   5  -6   6  448.90   14.34
  -5   6  -7   86.02    6.12
   5   6   7   82.94    7.34
  -5   6  -7   85.41    5.76
  -5  -6  -7   79.65    6.04
   5  -6   7   78.66    5.32
  -5  -6  -7   78.56    4.70
  -5   6  -8  106.17    7.12
  -5   6  -8  109.78    6.87
   5   6   8  102.22    6.77
  -5  -6  -8  117.02    7.46
   5  -6   8  114.55    6.78
  -5  -6  -8  130.22    6.19
  -5   6  -9  167.56    8.76
  -5   6  -9  174.48    9.69
   5   6   9  175.14    8.93
   5  -6   9  158.47    8.26
  -5  -6  -9  141.47   10.38
  -5  -6  -9  173.35    9.41
  -5   6 -10  444.14   23.13
   5   6  10  477.45   17.09
  -5   6 -10  453.21   16.91
  -5  -6 -10  450.75   17.71
   5  -6  10  446.12   17.06
   5   7 -11    3.98    3.18
   5   7 -11   -0.93    2.03
  -5  -7  11    2.19    2.27
  -5  -7  11   -1.21    1.59
   5   7 -10   10.77    3.01
   5   7 -10    4.18    3.22
  -5  -7  10    8.43    2.77
  -5  -7  10   10.87    3.08
  -5   7   9  395.56   12.48
   5   7  -9  412.36   15.08
   5   7  -9  408.76   13.94
  -5  -7   9  395.82   14.62
  -5  -7   9  375.66   14.62
   5   7  -8   18.94    3.26
  -5   7   8   24.81    2.92
  -5   7   8   24.51    1.72
  -5   7   8   24.00    1.59
  -5  -7   8   22.98    3.54
  -5  -7   8   24.57    3.54
  -5   7   7  143.69    4.41
   5   7  -7  131.32    7.51
   5   7  -7  141.87    7.46
   5   7  -7  137.93    6.69
  -5   7   7  137.52    4.34
  -5   7   7  134.38    4.72
  -5  -7   7  147.11    7.24
  -5   7   6   73.87    3.13
  -5   7   6   76.31    2.87
   5   7  -6   82.84    5.20
   5   7  -6   78.87    5.48
   5   7  -6   66.58    5.57
  -5   7   6   80.43    2.85
  -5  -7   6   85.19    5.35
  -5   7   5 1205.69   31.03
  -5   7   5 1182.96   30.64
   5   7  -5 1244.24   34.62
   5   7  -5 1229.58   33.38
   5   7  -5 1256.41   34.14
  -5   7   5 1218.80   30.94
  -5  -7   5 1222.93   33.55
  -5   7   4   30.59    1.78
   5   7  -4   26.73    3.49
  -5   7   4   30.92    1.94
   5   7  -4   34.17    3.52
  -5   7   4   27.90    1.91
   5   7  -4   27.17    3.77
  -5  -7   4   30.05    3.16
  -5   7   3  390.97   11.32
  -5   7   3  405.98   10.98
   5   7  -3  419.84   14.04
   5   7  -3  385.30   12.94
  -5  -7   3  387.13   12.58
   5   7  -2   13.79    2.29
  -5   7   2   12.37    1.57
  -5   7   2   14.60    1.68
   5   7  -2    9.17    2.01
  -5  -7   2   17.59    2.34
   5   7  -1   37.85    3.53
   5   7  -1   34.37    3.64
  -5   7   1   35.66    2.44
  -5  -7   1   39.96    2.95
   5  -7  -1   34.91    2.61
   5   7   0   37.40    3.76
  -5   7   0   38.66    2.79
  -5   7   0   42.36    2.80
  -5  -7   0   34.15    3.42
  -5  -7   0   36.63    2.79
  -5   7  -1  216.61    7.88
  -5   7  -1  223.80    7.83
   5   7   1  223.21    9.39
  -5  -7  -1  225.51    8.91
   5  -7   1  214.38    7.97
  -5  -7  -1  221.37    7.72
  -5   7  -2    6.30    1.54
  -5   7  -2    4.62    1.51
   5   7   2    8.12    2.16
   5  -7   2    6.42    1.64
  -5  -7  -2    3.36    1.14
  -5  -7  -2    5.08    1.70
   5   7   3   64.73    5.04
  -5   7  -3   65.30    4.35
  -5   7  -3   60.10    4.18
  -5  -7  -3   63.46    4.83
   5  -7   3   68.36    4.35
  -5   7  -4   37.78    3.89
  -5   7  -4   47.77    4.15
   5   7   4   46.65    4.49
  -5  -7  -4   45.30    4.41
   5  -7   4   40.61    3.82
  -5   7  -5 1006.49   29.54
   5   7   5 1067.36   30.74
  -5   7  -5 1049.54   32.50
  -5  -7  -5 1036.42   30.48
   5  -7   5 1005.75   29.05
   5   7   6  135.67    7.64
  -5   7  -6  146.73    7.50
  -5   7  -6  131.03    7.37
  -5  -7  -6  138.73    7.82
   5  -7   6  132.64    6.93
   5   7   7  302.40   12.60
  -5   7  -7  316.55   12.58
  -5   7  -7  323.06   12.28
   5  -7   7  303.38   11.68
  -5  -7  -7  299.63   15.05
  -5  -7  -7  309.40   10.73
  -5   7  -8   31.67    4.18
   5   7   8   37.14    4.51
  -5   7  -8   24.46    3.87
   5  -7   8   33.55    4.10
  -5  -7  -8   31.93    3.37
  -5  -7  -8   34.11    4.56
  -5   7  -9  143.25    9.19
   5   7   9  137.22    8.14
  -5  -7  -9  140.86    8.70
   5   8 -11   91.72    7.07
   5   8 -11   90.07    7.61
  -5  -8  11  105.13    8.72
  -5  -8  11  105.69    7.32
   5   8 -10  374.16   15.35
   5   8 -10  405.96   14.52
  -5  -8  10  408.53   15.48
  -5  -8  10  396.41   15.42
   5   8  -9   17.26    3.00
  -5   8   9   19.63    1.77
  -5  -8   9   16.72    2.99
  -5  -8   9   12.01    2.85
  -5   8   8  321.96    9.29
   5   8  -8  322.65   13.20
   5   8  -8  340.13   13.17
  -5  -8   8  327.89   12.68
   5   8  -7   -0.06    1.81
   5   8  -7    0.84    2.03
   5   8  -7    0.48    1.72
  -5  -8   7    2.97    2.02
  -5   8   6  709.76   19.19
   5   8  -6  731.90   21.74
   5   8  -6  726.03   23.13
   5   8  -6  750.81   22.63
  -5   8   6  738.40   18.96
  -5  -8   6  715.56   22.48
   5   8  -5  572.65   17.86
   5   8  -5  546.50   18.47
  -5   8   5  519.19   14.97
  -5   8   5  516.91   14.59
   5   8  -5  566.14   17.32
  -5  -8   5  578.14   17.43
  -5   8   4 1326.77   33.68
  -5   8   4 1333.01   34.62
   5   8  -4 1347.13   36.93
   5   8  -4 1380.16   36.71
  -5   8   4 1288.13   34.04
   5   8  -4 1367.03   39.79
  -5  -8   4 1348.48   36.36
  -5   8   3  106.19    4.46
   5   8  -3  100.25    6.40
   5   8  -3   94.36    5.65
  -5   8   3  107.78    4.14
  -5   8   3  110.71    3.92
  -5   8   3  102.13    3.94
  -5  -8   3  109.05    5.37
  -5   8   2  298.67    8.93
  -5   8   2  291.99    9.48
   5   8  -2  298.23   10.88
  -5   8   2  290.90    9.02
   5   8  -2  304.81   11.81
  -5  -8   2  289.12   10.00
  -5   8   1  486.67   13.98
  -5   8   1  470.71   13.89
   5   8  -1  493.95   16.69
   5   8  -1  475.21   15.68
  -5  -8   1  500.59   14.69
   5   8   0  557.01   18.52
   5   8   0  537.66   17.57
  -5   8   0  551.02   16.10
  -5   8   0  580.18   16.20
  -5  -8   0  572.74   16.33
   5  -8   0  561.84   16.61
   5   8   1  124.08    7.05
  -5   8  -1  125.57    5.62
  -5   8  -1  132.74    5.66
  -5  -8  -1  119.32    5.23
  -5  -8  -1  125.28    6.51
   5  -8   1  120.64    5.81
  -5   8  -2  155.24    6.66
   5   8   2  142.88    7.76
  -5   8  -2  159.42    6.74
   5  -8   2  155.75    7.12
  -5  -8  -2  154.28    7.48
  -5  -8  -2  147.00    5.94
  -5   8  -3  105.00    5.56
  -5   8  -3   99.39    5.44
   5   8   3  102.75    6.58
   5  -8   3  103.38    5.67
  -5  -8  -3   98.32    4.61
  -5  -8  -3   87.61    5.95
  -5   8  -4  558.85   17.40
   5   8   4  527.49   18.48
  -5   8  -4  542.69   17.16
  -5  -8  -4  548.88   18.26
  -5  -8  -4  528.27   15.81
   5  -8   4  561.85   17.37
   5   8   5   96.76    6.62
  -5   8  -5   89.17    5.85
  -5   8  -5   87.94    5.67
   5  -8   5   84.30    5.60
  -5  -8  -5   92.48    6.29
  -5   8  -6  535.95   17.78
   5   8   6  550.60   18.91
  -5   8  -6  536.84   18.11
   5  -8   6  536.18   17.58
  -5   8  -7   53.57    4.98
  -5   8  -7   49.05    4.85
   5   8   7   47.78    4.97
   5  -8   7   35.21    4.19
  -5  -8  -7   37.68    4.72
  -5  -8  -7   44.42    3.80
  -5   8  -8  310.27   13.35
   5   8   8  310.69   13.12
  -5   8  -8  309.53   12.63
  -5  -8  -8  308.30   13.23
   5  -8   8  302.26   12.84
  -5   8  -9   12.88    3.17
   5   8   9   17.15    4.39
  -5   8  -9   13.37    3.59
   5  -8   9    9.72    2.66
  -5  -8  -9   12.50    4.13
   5   9 -10   -3.02    1.73
   5   9 -10   -0.71    2.08
  -5  -9  10    2.20    1.86
  -5  -9  10    1.20    2.75
   5   9  -9  253.52   10.74
   5   9  -9  250.07   11.58
   5   9  -9  241.57   11.73
  -5  -9   9  242.21   11.22
   5   9  -8  137.10    8.07
  -5   9   8  140.86    4.80
   5   9  -8  130.83    7.25
   5   9  -8  127.10    8.19
  -5  -9   8  131.42    7.65
   5   9  -7  195.69    9.32
   5   9  -7  190.43    8.69
   5   9  -7  207.42   10.01
  -5   9   7  193.59    6.17
  -5  -9   7  183.30    8.84
   5   9  -6   51.46    5.37
  -5   9   6   60.15    3.05
   5   9  -6   52.27    4.84
  -5   9   6   59.87    2.88
   5   9  -6   56.64    4.85
  -5  -9   6   61.69    4.92
  -5   9   5   99.99    4.34
   5   9  -5   94.62    7.55
   5   9  -5  111.63    7.02
  -5   9   5  100.84    4.02
   5   9  -4    2.11    1.62
  -5   9   4    2.06    1.01
   5   9  -4    0.81    2.45
   5   9  -4    1.55    1.71
  -5   9   4    1.55    0.96
  -5  -9   4    2.84    1.76
  -5   9   3   17.30    1.45
  -5   9   3   15.91    2.06
  -5   9   3   19.68    1.53
   5   9  -3   17.30    2.95
  -5   9   3   16.53    2.16
   5   9  -3   19.72    3.31
  -5  -9   3   21.01    2.90
  -5   9   2  304.54   10.51
   5   9  -2  332.80   12.54
  -5   9   2  330.49   10.09
  -5   9   2  319.92   10.25
  -5  -9   2  328.44   10.95
  -5   9   1  510.65   14.93
   5   9  -1  541.69   18.08
  -5   9   1  503.80   15.58
  -5   9   1  513.86   14.59
   5   9  -1  482.33   20.91
  -5  -9   1  511.08   15.35
  -5   9   0   57.62    3.70
   5   9   0   55.99    5.43
  -5   9   0   54.10    3.50
   5   9   0   56.14    5.19
   5  -9   0   56.18    3.99
  -5  -9   0   56.02    3.62
  -5   9  -1  193.67    7.63
   5   9   1  192.20    8.72
   5   9   1  174.46    9.12
  -5   9  -1  190.91    7.43
   5  -9   1  199.95    8.14
  -5  -9  -1  199.76    7.19
  -5   9  -2  175.87    7.25
   5   9   2  181.66    9.07
  -5   9  -2  175.92    7.43
  -5  -9  -2  170.45    6.53
   5  -9   2  175.28    7.83
  -5  -9  -2  164.79    8.21
  -5   9  -3   88.50    5.39
  -5   9  -3   98.54    5.38
   5   9   3   90.96    6.92
  -5  -9  -3  103.33    4.57
   5  -9   3  108.85    6.08
  -5  -9  -3   96.31    6.20
   5   9   4    1.56    2.56
  -5   9  -4    5.25    2.47
  -5   9  -4    1.31    1.57
   5  -9   4    2.53    1.79
  -5  -9  -4    1.97    2.47
  -5  -9  -4    2.79    1.11
  -5   9  -5  180.60    8.60
   5   9   5  180.95    9.42
  -5   9  -5  183.40    8.41
   5  -9   5  198.51    9.14
  -5  -9  -5  192.51    6.94
  -5  -9  -5  188.00    9.29
  -5   9  -6   99.87    6.61
  -5   9  -6  105.40    6.30
   5   9   6  104.61    7.06
  -5  -9  -6   96.84    6.83
   5  -9   6  104.36    6.37
  -5   9  -7   14.68    2.88
  -5   9  -7    8.93    2.63
   5   9   7   13.65    2.93
  -5  -9  -7    9.77    2.72
   5  -9   7    8.86    2.47
   5   9   8   72.41    6.78
  -5   9  -8   68.16    9.31
  -5   9  -8   71.55    6.29
  -5  -9  -8   74.95    6.85
   5  -9   8   58.73    5.52
   5  10  -9   13.12    2.97
   5  10  -9   16.02    3.66
  -5 -10   9   17.00    4.01
   5  10  -8  379.18   15.10
   5  10  -8  418.49   16.38
   5  10  -8  376.14   14.35
  -5 -10   8  401.33   14.93
   5  10  -7   45.89    4.80
   5  10  -7   58.07    5.85
   5  10  -7   59.31    5.20
  -5 -10   7   65.44    5.35
  -5  10   6   92.84    4.05
   5  10  -6   94.02    6.05
   5  10  -6   99.23    6.30
   5  10  -6   96.09    7.39
  -5 -10   6   88.27    5.81
   5  10  -5   28.10    4.23
   5  10  -5   26.42    3.61
   5  10  -5   27.44    3.65
  -5  10   5   25.90    2.31
  -5 -10   5   26.43    3.61
  -5  10   4  169.95    9.26
   5  10  -4  181.37    8.37
   5  10  -4  181.63    9.44
  -5  10   4  170.43    6.21
  -5 -10   4  165.41    7.64
   5  10  -3   27.40    3.87
  -5  10   3   25.05    2.73
  -5  10   3   21.32    2.83
   5  10  -3   19.22    3.26
  -5 -10   3   24.78    3.23
   5  10  -2  467.80   17.00
  -5  10   2  457.78   14.51
  -5  10   2  449.05   13.42
  -5  10   2  423.62   14.17
   5  10  -2  462.18   15.57
  -5 -10   2  458.09   14.37
  -5  10   1   69.05    4.60
  -5  10   1   76.68    3.70
   5  10  -1   71.23    6.04
   5  10  -1   72.95    5.49
  -5  10   1   75.82    4.26
  -5 -10   1   73.02    4.33
  -5  10   0  448.82   15.18
  -5  10   0  469.69   14.28
   5  10   0  444.69   16.85
  -5  10   0  471.31   13.76
   5  10   0  469.81   15.95
  -5 -10   0  441.05   13.86
   5  10   1   27.45    3.95
  -5  10  -1   24.63    2.76
   5  10   1   14.87    3.03
  -5  10  -1   22.60    2.95
   5 -10   1   21.13    3.18
  -5 -10  -1   19.41    2.44
  -5  10  -2  600.99   18.18
  -5  10  -2  605.01   18.58
   5  10   2  608.65   20.91
   5  10   2  626.98   19.95
  -5 -10  -2  596.79   17.22
   5 -10   2  605.92   19.29
  -5  10  -3   21.78    3.26
   5  10   3   26.66    4.06
  -5  10  -3   22.00    3.01
  -5 -10  -3   26.06    3.96
  -5 -10  -3   26.21    2.39
   5 -10   3   24.43    3.64
   5  10   4  107.43    7.16
  -5  10  -4  100.25    6.10
  -5  10  -4   95.03    5.75
  -5 -10  -4   92.32    6.43
   5 -10   4   83.70    8.91
  -5  10  -5   10.80    2.49
  -5  10  -5    9.77    2.49
   5  10   5    6.54    2.24
  -5 -10  -5    6.50    2.27
   5 -10   5    8.53    2.17
  -5  10  -6   72.60    7.99
   5  10   6   76.53    6.28
  -5  10  -6   75.89    8.63
  -5 -10  -6   94.55    6.66
  -5  10  -7  115.11    7.12
  -5  10  -7  108.26    7.41
   5  10   7  118.61   10.35
  -5 -10  -7  108.36    8.78
   5 -10   7  105.66    6.94
   5  11  -8   -0.94    2.24
   5  11  -8   -1.64    1.49
  -5 -11   8    1.16    1.98
   5  11  -7  425.77   22.81
   5  11  -7  420.83   16.21
   5  11  -7  433.76   15.71
  -5 -11   7  459.46   16.09
   5  11  -6  147.33    8.01
  -5  11   6  143.89    5.65
   5  11  -6  153.98    9.46
   5  11  -6  154.59    8.42
  -5 -11   6  154.65    7.97
   5  11  -5   51.17    6.64
   5  11  -5   52.39    4.85
   5  11  -5   53.57    5.17
  -5  11   5   50.37    3.21
  -5 -11   5   43.22    4.30
   5  11  -4   14.17    3.20
   5  11  -4   18.05    3.21
  -5  11   4   15.97    2.03
  -5 -11   4   11.30    2.60
  -5  11   3  174.34    6.88
   5  11  -3  190.89    8.91
   5  11  -3  182.71   10.00
  -5 -11   3  188.94    8.06
   5  11  -2   93.78    6.17
  -5  11   2   88.22    4.68
   5  11  -2   96.49    7.03
  -5 -11   2   86.37    5.08
   5  11  -1   70.70    6.24
  -5  11   1   69.48    4.40
   5  11  -1   83.61    5.86
  -5 -11   1   77.01    4.46
  -5  11   0   25.98    2.96
  -5  11   0   20.02    2.94
   5  11   0   22.18    3.40
   5  11   0   29.09    4.38
  -5 -11   0   23.16    2.62
   5  11   1   15.33    3.25
  -5  11  -1   17.64    2.63
  -5  11  -1   22.86    2.65
   5  11   1   17.82    3.05
  -5 -11  -1   22.59    2.47
  -5  11  -2   41.49    4.12
   5  11   2   49.75    5.32
   5  11   2   51.14    5.04
  -5  11  -2   42.03    3.63
   5  11   3  199.01    9.41
  -5  11  -3  169.28    8.18
   5  11   3  192.37   10.07
   5 -11   3  156.84    8.49
  -5  11  -4  108.15    6.64
  -5  11  -4  113.38    6.38
   5  11   4  112.27    7.62
  -5 -11  -4  124.80    7.59
   5 -11   4  120.18    7.20
  -5  11  -5   44.59    4.45
   5  11   5   54.50    5.52
  -5  11  -5   48.61    4.99
  -5 -11  -5   46.87    5.09
   5 -11   5   56.50    5.15
   5  12  -6  674.60   25.31
   5  12  -6  625.26   24.29
   5  12  -6  623.93   23.29
  -5 -12   6  637.27   20.94
   5  12  -5    1.66    2.30
   5  12  -5    3.71    2.72
  -5  12   5    2.76    1.45
  -5 -12   5    3.28    2.08
   5  12  -4  239.77   12.34
  -5  12   4  240.69    8.56
   5  12  -4  244.94   10.94
  -5 -12   4  239.03    9.95
  -5  12   3   12.78    2.08
   5  12  -3    7.51    2.90
   5  12  -3   10.58    2.99
  -5 -12   3   14.40    3.03
  -5  12   2  269.21    9.55
   5  12  -2  270.85   11.48
   5  12  -2  243.25   16.92
   5  12  -1    0.36    1.58
  -5  12   1    0.79    1.38
   5  12  -1    1.45    1.67
   5  12   0   10.46    2.67
   5  12   0   14.97    3.40
  -5  12   0   11.35    2.34
   5  12   1   21.07    3.35
  -5  12  -1   16.50    2.72
   5  12   1   20.08    3.65
   5  12   2  107.50    7.76
  -5  12  -2  108.92    6.38
   5  12   3   35.24    4.80
   5  12   3   37.39    4.72
  -5  12  -3   29.14    5.00
   5 -12   3   31.49    4.78
   5  12   4  221.89   12.49
   5  12   4  243.08   11.30
  -5  12  -4  249.86   10.74
   5 -12   4  250.34   11.24
  -5  13   2   40.54    3.83
   5  13  -2   44.76    5.35
   5  13  -2   43.28    5.81
   5  13  -1   54.26    6.10
  -5  13   1   39.40    3.94
   5  13  -1   41.86    4.92
   5  13   0    6.48    2.71
   5  13   0    3.41    2.06
   6   0 -13    8.25    2.82
  -6   0  13   10.45    2.86
   6   0 -12 1075.55   32.22
  -6   0  12 1103.22   32.08
  -6   0  11   -1.06    0.97
   6   0 -11   -0.45    1.81
  -6   0  11   -3.41    1.65
   6   0 -11   -1.03    1.14
  -6   0  10  384.76   11.98
   6   0 -10  383.17   12.13
   6   0 -10  373.41   14.88
  -6   0  10  371.56   17.77
   6   0  -9    5.32    1.36
   6   0  -9    6.75    2.11
  -6   0   9    5.35    1.33
  -6   0   9    4.52    1.95
   6   0  -8  738.02   21.79
  -6   0   8  746.46   20.17
  -6   0   8  729.95   21.49
   6   0  -8  734.00   20.03
   6   0  -7   16.76    2.53
  -6   0   7   15.24    1.79
  -6   0   7   16.15    2.35
   6   0  -7   15.05    1.69
   6   0  -6   18.91    2.62
  -6   0   6   22.59    2.55
   6   0  -5   22.88    1.79
  -6   0   5   27.95    2.63
   6   0  -4  180.85    5.80
  -6   0   4  181.77    6.82
  -6   0   3    1.91    1.05
   6   0  -3    1.66    0.67
   6   0  -3    1.79    0.74
   6   0  -2 3192.98   99.04
  -6   0   2 3217.27  101.60
   6   0  -2 3351.90  196.43
  -6   0   2 3425.82  194.15
   6   0  -1   74.69    3.48
  -6   0   1   79.84    3.60
   6   0   0  721.86   19.63
  -6   0   0  712.34   19.77
  -6   0  -1  127.57    5.47
   6   0   1  133.35    5.37
   6   0   2 4462.99  289.50
   6   0   2 4953.76  157.84
  -6   0  -2 4668.96  152.09
  -6   0  -2 5048.09  322.11
  -6   0  -3  115.39    5.70
   6   0   3  117.54    5.41
  -6   0  -4  280.94   10.38
   6   0   4  282.52    9.89
   6   0   5   11.78    2.13
  -6   0  -5    9.61    2.25
   6   0   6  403.15   13.47
  -6   0  -6  398.90   14.33
  -6   0  -7   59.89    7.18
  -6   0  -7   77.66    5.36
   6   0   7   75.95    5.30
   6   0   8  416.44   14.76
  -6   0  -8  451.70   15.27
  -6   0  -8  432.84   16.26
  -6   0  -9    1.24    2.01
  -6   0  -9    3.36    1.72
   6   0   9    0.64    1.52
  -6   0 -10   88.08    6.18
  -6   0 -10   79.98    6.83
  -6   0 -11   53.10    6.15
   6   0  11   44.80    5.00
  -6   0 -11   40.32    6.60
   6   1 -13  293.05   12.86
  -6   1  13  299.13   12.61
  -6  -1  13  301.07   12.84
  -6   1  12   87.78    6.11
   6   1 -12   88.41    6.34
  -6  -1  12   78.68    6.29
   6  -1 -12   83.97    5.98
   6   1 -11  146.25    6.91
  -6   1  11  154.92    8.54
   6   1 -11  143.94    7.90
  -6   1  11  146.36    7.55
   6  -1 -11  152.72    6.84
  -6  -1  11  159.72    8.05
   6  -1 -11  155.07    7.82
   6   1 -10   34.10    4.16
  -6   1  10   30.51    2.62
  -6   1  10   29.61    3.86
   6   1 -10   33.15    3.25
   6  -1 -10   31.70    2.75
  -6  -1  10   33.00    4.25
  -6  -1  10   31.27    3.10
   6  -1 -10   29.62    3.78
  -6   1   9   76.71    4.92
   6   1  -9   76.96    5.29
   6   1  -9   78.51    4.22
  -6   1   9   77.77    3.69
  -6  -1   9   68.24    5.02
   6  -1  -9   68.98    4.81
  -6  -1   9   67.35    4.06
  -6   1   8  320.82    9.58
  -6   1   8  322.54   11.11
   6   1  -8  317.10   11.56
   6   1  -8  313.42   10.12
  -6  -1   8  331.64   11.43
   6  -1  -8  316.59   11.18
  -6  -1   8  337.25   10.44
   6   1  -7  312.74   11.18
  -6   1   7  315.99   10.68
   6   1  -7  321.33    9.80
  -6  -1   7  329.67   11.04
   6  -1  -7  313.04    9.08
  -6  -1   7  328.52   10.09
   6  -1  -7  319.49   10.94
   6   1  -6    4.06    1.58
   6   1  -6    7.08    1.21
   6   1  -6    6.80    1.23
  -6   1   6    6.00    1.48
   6  -1  -6    8.36    1.15
  -6  -1   6    8.77    1.80
   6  -1  -6    6.31    0.83
   6   1  -5  262.87    8.07
   6   1  -5  253.98    8.29
  -6   1   5  264.00    9.02
  -6  -1   5  284.08    9.35
   6  -1  -5  270.91    7.31
   6  -1  -5  274.53    7.48
  -6   1   4   94.60    4.36
   6   1  -4   83.11    3.46
   6   1  -4   79.73    3.65
  -6  -1   4   81.72    4.25
   6  -1  -4   82.67    2.91
   6  -1  -4   85.29    2.79
   6   1  -3  536.21   14.83
  -6   1   3  559.74   15.83
   6   1  -3  534.88   15.15
   6  -1  -3  553.37   14.27
  -6  -1   3  531.34   15.84
  -6   1   2  634.88   16.45
   6   1  -2  621.90   17.16
  -6  -1   2  614.91   16.95
  -6  -1   2  616.80   17.73
   6  -1  -2  604.86   16.31
  -6   1   1  638.58   17.72
   6   1  -1  650.64   18.24
  -6  -1   1  674.91   18.27
   6  -1  -1  665.01   17.59
  -6   1   0   74.35    3.55
   6   1   0   68.59    3.69
   6  -1   0   66.48    3.23
  -6  -1   0   72.98    3.79
   6   1   1 1778.55  174.69
  -6   1  -1 2025.29  179.08
  -6   1  -1 1931.41   72.86
   6   1   1 1985.28   79.61
   6  -1   1 1991.07  168.30
   6  -1   1 1845.66   75.01
  -6  -1  -1 1633.13  177.29
  -6  -1  -1 1957.44   78.79
   6   1   2  574.93   17.24
  -6   1  -2  559.17   17.15
   6  -1   2  604.31   16.89
  -6  -1  -2  622.07   17.71
   6   1   3 1986.52   50.08
  -6   1  -3 1902.60   50.08
  -6  -1  -3 1849.83   50.23
   6   1   4    6.45    1.63
  -6   1  -4    3.56    1.48
   6  -1   4    2.85    1.17
  -6  -1  -4    2.50    1.34
  -6   1  -5  792.32   23.22
   6   1   5  764.77   22.55
  -6  -1  -5  783.44   23.32
   6  -1   5  748.69   22.11
  -6   1  -6  104.76    6.02
  -6   1  -6  110.05    6.50
   6   1   6   98.37    5.74
  -6  -1  -6  107.88    6.52
   6  -1   6  112.75    5.76
  -6   1  -7 1449.63   39.92
  -6   1  -7 1454.93   40.94
   6   1   7 1466.41   41.48
   6  -1   7 1451.26   39.43
  -6  -1  -7 1404.63   41.28
  -6   1  -8  219.18    9.69
   6   1   8  237.51    9.68
  -6   1  -8  217.46   10.47
  -6  -1  -8  202.66   10.23
  -6  -1  -8  206.05    9.34
   6  -1   8  216.33    9.21
  -6   1  -9  260.82   11.09
  -6   1  -9  274.11   12.36
   6   1   9  266.31   10.94
   6  -1   9  271.06   10.82
  -6  -1  -9  261.09   12.15
  -6  -1  -9  262.17   11.01
  -6   1 -10   98.87    6.56
  -6   1 -10   92.06    7.31
   6  -1  10   92.93    6.24
  -6  -1 -10   84.63    6.29
  -6  -1 -10   86.50    7.01
  -6   1 -11  528.23   20.44
   6   1  11  512.87   18.16
  -6   1 -11  521.18   18.62
  -6  -1 -11  517.12   19.30
   6  -1  11  501.75   20.56
  -6  -1 -11  533.44   20.40
   6   2 -13    8.81    2.79
  -6   2  13    7.70    2.49
   6  -2 -13    7.94    2.35
  -6  -2  13    5.29    2.50
  -6   2  12  221.19    9.82
   6   2 -12  234.25   12.02
   6  -2 -12  209.89    9.58
  -6  -2  12  198.74    9.89
   6   2 -11   96.69    6.39
  -6   2  11   87.62    6.01
   6   2 -11   89.22    5.33
  -6  -2  11   77.73    5.89
  -6  -2  11   84.53    5.15
   6  -2 -11   82.06    5.46
  -6   2  10  115.01    6.14
   6   2 -10  119.82    6.90
  -6   2  10  111.43    4.65
   6   2 -10  113.00    5.85
  -6  -2  10  108.36    6.60
  -6  -2  10  118.22    5.90
   6  -2 -10  114.59    6.12
  -6   2   9  153.83    7.07
  -6   2   9  169.22    5.63
   6   2  -9  164.48    6.76
   6   2  -9  142.85    8.64
   6  -2  -9  164.29    7.22
   6  -2  -9  168.43    5.75
  -6   2   8  336.04    9.42
   6   2  -8  323.32   11.97
   6   2  -8  328.62   10.62
  -6   2   8  321.31   11.12
   6  -2  -8  323.33   11.27
  -6  -2   8  340.73   11.82
   6  -2  -8  335.81    9.43
  -6  -2   8  337.20   10.98
  -6   2   7   18.03    2.49
   6   2  -7   16.92    2.13
   6   2  -7   13.61    2.42
   6  -2  -7   18.64    1.28
  -6  -2   7   18.96    2.71
  -6  -2   7   19.87    2.39
   6   2  -6 1002.46   28.09
  -6   2   6 1010.83   27.29
   6   2  -6 1012.19   26.66
   6   2  -6 1055.06   27.11
  -6  -2   6  950.35   27.65
   6   2  -5    1.28    1.01
   6   2  -5    2.52    1.43
  -6   2   5    2.73    1.17
   6   2  -5    0.50    0.91
  -6  -2   5    2.13    1.18
   6   2  -4 1838.94   46.56
   6   2  -4 1814.37   46.96
  -6   2   4 1866.15   47.22
  -6  -2   4 1806.67   47.55
   6   2  -3  331.82   10.46
   6   2  -3  320.82   10.03
  -6   2   3  340.87   10.60
  -6  -2   3  348.06   10.92
  -6   2   2  926.04   23.08
   6   2  -2  852.09   24.28
  -6  -2   2  968.50   24.30
  -6  -2   2  852.54   24.52
   6  -2  -2  897.74   22.77
   6   2  -1   59.50    3.55
  -6   2   1   55.71    2.75
  -6  -2   1   61.78    3.40
   6  -2  -1   57.66    2.54
  -6   2   0  333.62    9.81
   6   2   0  330.32   10.52
   6  -2   0  320.06    9.35
  -6  -2   0  297.03   10.25
   6   2   1  880.33   24.95
  -6   2  -1  928.92   24.52
   6  -2   1  888.33   23.91
  -6  -2  -1  912.07   25.11
   6   2   2  969.64   27.59
  -6   2  -2 1009.44   27.31
   6  -2   2 1010.46   26.72
  -6  -2  -2 1013.88   27.89
  -6   2  -3  187.10    7.64
   6   2   3  199.80    7.91
   6  -2   3  194.24    7.15
  -6  -2  -3  199.90    8.13
  -6   2  -4 1190.96   33.68
   6   2   4 1262.49   33.86
  -6  -2  -4 1148.12   33.94
   6  -2   4 1307.89   33.09
  -6   2  -5  247.93    9.88
   6   2   5  243.75    9.65
  -6  -2  -5  248.90   10.17
   6  -2   5  251.92    9.11
  -6   2  -6 1290.41   38.77
   6   2   6 1267.84   34.43
  -6   2  -6 1173.78   34.67
  -6  -2  -6 1189.04   34.97
   6  -2   6 1215.98   33.87
  -6   2  -7   93.98    6.10
   6   2   7   96.14    6.37
  -6   2  -7   87.71    6.43
  -6  -2  -7   86.50    7.02
   6  -2   7   86.50    5.47
   6   2   8  527.56   17.72
  -6   2  -8  516.74   17.78
  -6   2  -8  575.55   19.23
   6  -2   8  519.06   17.23
  -6  -2  -8  534.86   17.57
  -6  -2  -8  547.48   19.06
  -6   2  -9   28.55    4.42
   6   2   9   29.62    3.98
  -6  -2  -9   35.32    4.79
   6  -2   9   26.32    3.75
  -6  -2  -9   29.97    3.92
  -6   2 -10   39.07    4.66
  -6   2 -10   48.77    5.97
  -6  -2 -10   54.84    5.90
   6  -2  10   42.74    4.62
  -6   2 -11    5.93    2.49
   6  -2  11    4.16    2.51
  -6  -2 -11    3.27    2.23
  -6  -2 -11    7.67    3.26
   6   3 -13  195.57   11.50
  -6   3  13  185.45    9.30
   6  -3 -13  196.45    9.10
  -6   3  12   30.81    4.08
   6   3 -12   23.94    3.79
   6  -3 -12   32.25    3.70
  -6  -3  12   29.52    4.12
   6   3 -11   27.60    3.64
   6   3 -11   24.52    3.74
  -6  -3  11   31.87    4.27
   6  -3 -11   34.34    3.55
  -6   3  10  136.21    5.08
   6   3 -10  152.98    6.93
   6   3 -10  143.39    7.79
  -6   3  10  138.42    6.72
   6  -3 -10  149.43    6.84
  -6  -3  10  141.15    7.53
   6  -3 -10  140.42    5.26
  -6  -3  10  138.91    6.89
  -6   3   9   14.05    1.53
  -6   3   9   12.65    2.26
   6   3  -9   11.86    2.78
   6   3  -9   13.28    2.22
  -6  -3   9   18.00    3.09
   6  -3  -9   19.15    2.66
  -6  -3   9   18.10    2.59
   6  -3  -9   16.96    1.65
   6   3  -8   81.36    5.50
   6   3  -8   83.16    4.49
  -6   3   8   80.03    4.58
  -6   3   8   87.41    2.95
  -6  -3   8   81.59    4.81
  -6  -3   8   72.72    5.17
  -6   3   7  331.30   10.76
   6   3  -7  325.90   11.82
   6   3  -7  340.11   11.77
  -6  -3   7  327.23   11.56
  -6  -3   7  330.15   11.07
   6   3  -6  165.63    6.33
   6   3  -6  164.19    6.58
   6   3  -6  159.13    7.14
  -6   3   6  159.59    6.25
  -6  -3   6  163.98    6.96
   6   3  -5  743.61   21.09
   6   3  -5  746.63   21.85
  -6   3   5  757.86   20.82
   6   3  -5  759.03   20.64
  -6  -3   5  756.25   21.53
   6   3  -4  406.50   12.24
   6   3  -4  398.81   12.66
  -6   3   4  436.98   12.53
  -6  -3   4  408.38   12.93
   6   3  -3  478.02   13.96
   6   3  -3  469.78   13.46
  -6  -3   3  420.50   13.71
   6   3  -2   16.58    2.33
  -6   3   2   17.59    1.30
  -6  -3   2   15.11    2.18
  -6  -3   2   15.68    2.00
   6  -3  -2   15.52    1.13
  -6   3   1  304.94    9.15
   6   3  -1  319.31   10.56
   6  -3  -1  320.59    8.86
  -6  -3   1  310.40   10.33
  -6  -3   1  329.68   10.38
   6   3   0  345.98   11.52
  -6   3   0  341.44   10.42
   6  -3   0  368.55   10.11
  -6  -3   0  348.72   11.38
   6   3   1  466.10   14.39
  -6   3  -1  482.18   13.58
  -6  -3  -1  448.13   14.26
   6  -3   1  426.52   12.83
   6   3   2   91.67    5.10
  -6   3  -2  104.31    4.78
  -6  -3  -2   82.52    5.00
   6  -3   2   89.50    4.14
  -6   3  -3 1380.81   38.51
   6   3   3 1451.06   39.16
  -6  -3  -3 1444.85   39.35
   6  -3   3 1508.19   37.96
   6   3   4  298.64   10.79
  -6   3  -4  282.77   10.47
  -6  -3  -4  283.24   10.91
   6  -3   4  284.73    9.72
  -6   3  -5 1376.16   37.92
  -6   3  -5 1360.59   38.24
   6   3   5 1405.62   38.32
   6  -3   5 1443.51   37.29
  -6  -3  -5 1357.66   38.69
   6   3   6   55.82    4.72
  -6   3  -6   56.88    7.39
  -6   3  -6   56.39    4.70
   6  -3   6   58.02    4.22
  -6  -3  -6   55.70    4.95
  -6   3  -7 1335.57   39.11
  -6   3  -7 1339.87   38.38
   6   3   7 1453.24   38.94
   6  -3   7 1408.69   37.76
  -6  -3  -7 1348.93   37.82
   6   3   8  141.67    7.43
  -6   3  -8  128.98    7.95
  -6   3  -8  135.35    7.49
   6  -3   8  128.20    6.78
  -6  -3  -8  126.57    6.86
  -6  -3  -8  126.41    7.91
  -6   3  -9  480.01   17.92
   6   3   9  467.37   16.55
  -6   3  -9  474.65   16.84
  -6  -3  -9  453.93   17.66
  -6  -3  -9  478.35   16.24
  -6   3 -10   11.68    3.88
  -6   3 -10   18.47    3.93
  -6  -3 -10   16.83    3.50
   6  -3  10   18.53    3.02
   6   4 -13   52.81    5.97
  -6  -4  13   68.83    6.36
   6   4 -12  314.06   13.28
  -6   4  12  289.63   12.13
  -6  -4  12  317.97   13.12
   6  -4 -12  299.16   11.49
  -6   4  11  167.81    7.79
   6   4 -11  157.74   11.41
   6   4 -11  179.76    8.20
  -6  -4  11  163.22    8.84
  -6  -4  11  168.68    8.11
   6  -4 -11  165.93    7.49
  -6   4  10  385.95   13.26
   6   4 -10  394.79   14.92
  -6   4  10  385.47   11.08
   6   4 -10  416.54   13.72
   6  -4 -10  413.60   11.41
  -6  -4  10  392.04   13.92
  -6  -4  10  413.79   14.68
  -6   4   9   21.91    2.88
   6   4  -9   15.73    2.79
   6   4  -9   24.93    3.21
  -6  -4   9   26.95    3.51
  -6  -4   9   22.01    3.22
  -6   4   8  618.47   18.59
   6   4  -8  656.08   18.98
   6   4  -8  662.93   20.56
  -6  -4   8  656.12   19.68
  -6  -4   8  639.27   21.31
  -6   4   7  340.28   11.03
   6   4  -7  378.22   11.50
   6   4  -7  340.44   11.84
   6   4  -7  362.17   12.67
  -6  -4   7  325.14   12.04
  -6   4   6  227.83    7.89
   6   4  -6  242.95    8.80
   6   4  -6  239.76    8.23
   6   4  -6  235.99    9.22
  -6  -4   6  206.15    8.59
   6   4  -5   68.42    4.16
   6   4  -5   57.51    4.17
   6   4  -5   61.87    3.72
  -6   4   5   65.00    3.45
  -6  -4   5   68.24    4.19
   6   4  -4  453.07   13.84
   6   4  -4  425.75   13.12
  -6   4   4  440.95   12.94
  -6  -4   4  427.59   13.60
   6   4  -3 1659.58   43.82
   6   4  -3 1662.93   44.42
  -6  -4   3 1744.98   44.31
  -6   4   2  866.74   21.35
   6   4  -2  815.64   23.54
  -6  -4   2  823.18   23.12
  -6  -4   2  816.68   23.15
   6  -4  -2  839.77   21.12
   6   4  -1  443.25   14.07
  -6   4   1  431.57   12.29
   6  -4  -1  457.97   12.13
  -6  -4   1  449.66   13.76
  -6  -4   1  436.67   13.53
  -6   4   0 1670.00   42.22
   6   4   0 1631.81   43.79
  -6  -4   0 1644.43   43.51
  -6   4  -1  816.78   22.37
   6   4   1  773.33   23.46
  -6  -4  -1  862.25   23.64
   6  -4   1  818.70   21.88
  -6   4  -2  881.52   24.68
   6   4   2  910.42   25.79
  -6  -4  -2  892.81   25.71
   6  -4   2  895.47   24.09
  -6   4  -3  101.81    5.22
   6   4   3  112.09    5.90
  -6  -4  -3   93.13    5.60
   6  -4   3  106.41    4.82
  -6   4  -4  827.63   24.19
  -6   4  -4  821.72   24.28
   6   4   4  847.91   24.87
  -6  -4  -4  831.25   25.01
   6  -4   4  868.93   23.51
   6   4   5  146.64    7.38
  -6   4  -5  146.51    7.09
  -6   4  -5  140.72    7.14
  -6  -4  -5  149.17    7.61
   6  -4   5  143.35    6.73
  -6   4  -6  274.76   10.60
  -6   4  -6  271.11   11.01
   6   4   6  264.37   10.80
   6  -4   6  248.36    9.69
  -6  -4  -6  263.22   11.21
  -6   4  -7   74.59    5.36
   6   4   7   67.17    5.32
  -6   4  -7   70.66    5.76
   6  -4   7   72.12    4.93
  -6  -4  -7   69.15    5.75
   6   4   8  126.66    7.34
  -6   4  -8  135.06    8.00
  -6   4  -8  126.16    7.33
  -6  -4  -8  135.96    6.90
   6  -4   8  128.45    6.83
  -6  -4  -8  130.97    7.99
  -6   4  -9   11.58    3.26
  -6   4  -9   13.73    3.37
   6   4   9   12.18    2.64
  -6  -4  -9   12.22    2.53
  -6  -4  -9    9.89    2.73
   6  -4   9    8.64    2.24
   6   4  10  381.11   19.98
  -6   4 -10  349.28   14.57
  -6   4 -10  376.76   16.40
  -6  -4 -10  349.59   13.66
  -6  -4 -10  396.01   16.11
   6  -4  10  378.40   17.29
   6   5 -12   47.13    7.66
  -6  -5  12   53.92    8.70
   6   5 -11  634.93   20.37
  -6   5  11  615.59   18.81
   6   5 -11  593.55   20.76
  -6  -5  11  572.40   20.55
  -6  -5  11  616.61   20.55
  -6   5  10   31.37    3.30
   6   5 -10   37.68    4.75
   6   5 -10   41.01    4.10
  -6  -5  10   41.54    4.21
  -6  -5  10   32.24    4.53
   6   5  -9  610.41   19.99
   6   5  -9  620.13   18.57
  -6   5   9  575.63   17.69
  -6  -5   9  607.70   19.53
  -6  -5   9  607.66   19.34
   6   5  -8   46.68    3.91
  -6   5   8   49.48    3.46
   6   5  -8   37.40    4.56
  -6  -5   8   44.58    4.21
  -6  -5   8   44.68    4.64
  -6   5   7   35.90    2.87
   6   5  -7   41.43    5.37
   6   5  -7   40.80    3.57
   6   5  -7   37.39    4.66
  -6   5   6   58.40    3.27
   6   5  -6   54.43    4.22
   6   5  -6   55.55    3.83
   6   5  -6   58.98    4.49
  -6  -5   6   55.30    4.19
   6   5  -5  535.57   16.16
   6   5  -5  497.15   15.25
   6   5  -5  502.08   16.15
  -6   5   5  513.48   14.60
  -6  -5   5  494.99   15.70
  -6   5   4  154.94    5.79
   6   5  -4  157.11    6.96
   6   5  -4  150.01    6.35
  -6  -5   4  161.87    6.70
   6   5  -3  105.85    5.08
   6   5  -3  108.12    5.51
  -6  -5   3   95.37    4.91
  -6   5   2   36.97    1.91
   6   5  -2   32.84    2.95
   6   5  -2   36.91    3.41
  -6  -5   2   35.28    2.97
   6  -5  -2   33.14    1.78
   6   5  -1 1099.00   31.37
  -6   5   1 1146.51   29.23
  -6  -5   1 1143.88   30.58
  -6  -5   1 1146.80   30.98
   6  -5  -1 1123.42   29.11
   6   5   0   73.99    4.79
  -6   5   0   85.20    3.78
  -6  -5   0   71.11    4.11
   6  -5   0   73.60    3.54
  -6  -5   0   69.70    4.44
   6   5   1 2069.69   54.99
  -6   5  -1 2080.42   53.32
  -6  -5  -1 2097.81   54.70
  -6   5  -2  198.27    7.69
   6   5   2  199.04    8.69
   6  -5   2  215.02    7.47
  -6  -5  -2  229.46    8.93
   6   5   3  513.18   17.11
  -6   5  -3  558.51   16.53
  -6   5  -3  550.90   16.40
   6  -5   3  529.17   15.66
  -6  -5  -3  496.91   16.97
  -6   5  -4   72.94    4.88
  -6   5  -4   77.14    4.90
   6   5   4   76.97    5.23
   6  -5   4   63.11    4.16
  -6  -5  -4   69.10    5.15
   6   5   5  728.36   22.30
  -6   5  -5  708.12   21.80
   6  -5   5  715.26   20.82
  -6  -5  -5  692.45   22.37
  -6   5  -6    8.79    2.32
  -6   5  -6   14.86    2.90
  -6  -5  -6    7.36    2.50
   6  -5   6    9.69    2.16
  -6   5  -7  111.23    7.01
  -6   5  -7  117.13    6.66
   6   5   7  106.00    6.62
  -6  -5  -7   91.45    6.67
   6  -5   7   93.62    5.80
  -6   5  -8   93.48    6.91
  -6   5  -8   83.56    8.14
   6   5   8   99.00    6.55
  -6  -5  -8   86.83    6.67
  -6  -5  -8   86.35    5.51
   6   5   9  468.76   17.31
  -6   5  -9  485.83   18.41
  -6   5  -9  484.85   17.44
   6  -5   9  485.63   16.70
  -6  -5  -9  497.30   18.52
  -6  -5  -9  481.17   16.31
   6   5  10   32.66    4.63
  -6   5 -10   35.04    5.34
  -6  -5 -10   34.80    5.18
  -6  -5 -10   36.93    4.34
   6   6 -12   69.15    6.40
  -6  -6  12   62.37    6.39
   6   6 -11   21.77    3.75
  -6  -6  11   21.09    3.94
  -6   6  10  615.71   18.87
   6   6 -10  599.28   21.84
   6   6 -10  633.16   19.70
  -6  -6  10  630.55   20.63
  -6  -6  10  653.55   20.90
  -6   6   9    1.42    1.20
   6   6  -9    0.42    1.39
   6   6  -9    0.05    1.78
  -6  -6   9    1.20    1.50
  -6  -6   9   -2.21    1.53
   6   6  -8  275.43   10.23
   6   6  -8  276.79   11.06
   6   6  -8  282.66   11.44
  -6   6   8  262.23    8.99
  -6  -6   8  265.61   10.84
  -6   6   7  194.37    7.17
   6   6  -7  213.92    8.47
   6   6  -7  209.53    9.35
   6   6  -7  206.55    9.07
  -6  -6   7  217.91    9.07
  -6   6   6  685.97   19.41
   6   6  -6  738.44   20.86
   6   6  -6  710.61   21.81
  -6  -6   6  715.94   21.36
   6   6  -5  100.21    5.85
   6   6  -5   92.29    5.14
   6   6  -5  103.74    5.89
  -6   6   5   98.18    4.24
  -6  -6   5   99.42    5.45
   6   6  -4  368.04   12.58
   6   6  -4  345.76   11.66
  -6   6   4  334.50   10.49
  -6  -6   4  351.19   11.80
   6   6  -3   26.47    3.26
  -6   6   3   27.27    1.44
  -6   6   3   29.20    1.52
   6   6  -3   23.16    2.99
  -6  -6   3   21.46    2.76
   6   6  -2  422.46   14.33
  -6   6   2  418.76   11.65
   6   6  -2  416.11   13.61
  -6  -6   2  441.34   13.45
  -6   6   1  166.53    5.76
   6   6  -1  161.02    7.59
   6  -6  -1  168.05    5.84
  -6  -6   1  171.15    6.81
  -6  -6   1  170.81    7.28
   6   6   0 1580.19   43.48
  -6   6   0 1616.70   41.26
  -6  -6   0 1585.81   42.87
   6  -6   0 1618.17   41.26
  -6  -6   0 1600.40   42.03
   6   6   1  435.11   14.97
  -6   6  -1  438.58   13.30
   6  -6   1  454.21   13.23
  -6  -6  -1  447.87   13.63
  -6  -6  -1  419.76   14.41
   6   6   2  169.87    8.05
  -6   6  -2  191.77    7.19
  -6   6  -2  171.92    7.15
   6  -6   2  171.85    6.75
  -6  -6  -2  162.88    7.71
  -6   6  -3  436.61   14.27
   6   6   3  448.77   15.46
  -6   6  -3  438.40   14.39
  -6  -6  -3  448.01   15.26
   6  -6   3  454.95   13.92
  -6   6  -4  512.77   16.48
   6   6   4  486.06   17.16
  -6   6  -4  520.31   17.05
   6  -6   4  532.53   16.02
  -6  -6  -4  514.82   17.33
  -6   6  -5  243.45   10.10
  -6   6  -5  239.05   10.17
   6   6   5  255.28   11.42
  -6  -6  -5  274.92   11.15
   6  -6   5  246.07    9.52
  -6   6  -6  256.58   10.81
  -6   6  -6  241.27   10.34
   6   6   6  258.02   11.05
  -6  -6  -6  254.34   11.50
   6  -6   6  255.31    9.85
  -6   6  -7   17.73    2.87
  -6   6  -7   20.00    3.23
   6   6   7   26.85    3.92
  -6  -6  -7   24.03    3.10
   6  -6   7   23.36    3.39
  -6  -6  -7   28.03    4.06
  -6   6  -8  113.93    6.93
  -6   6  -8  102.43    7.40
   6   6   8   93.35    6.73
  -6  -6  -8  105.43    7.44
   6  -6   8  100.39    6.28
  -6  -6  -8  115.01    6.37
   6   6   9  133.79    8.21
  -6   6  -9  156.44   11.71
  -6  -6  -9  144.13    8.91
  -6  -6  -9  136.51    7.24
   6   7 -11   95.17    7.15
  -6  -7  11  105.12    7.73
   6   7 -10   14.63    3.33
   6   7 -10   16.99    2.83
  -6  -7  10   19.47    3.76
   6   7  -9  265.25   10.50
   6   7  -9  244.19   11.92
  -6  -7   9  273.55   11.36
   6   7  -8   52.29    4.46
   6   7  -8   44.21    4.80
   6   7  -8   48.46    4.87
  -6   7   8   46.75    2.91
  -6  -7   8   50.73    4.90
   6   7  -7  379.75   13.73
   6   7  -7  364.56   12.55
   6   7  -7  350.17   13.57
  -6   7   7  344.83   10.61
  -6  -7   7  373.24   13.26
  -6   7   6   36.28    2.65
   6   7  -6   35.13    4.07
   6   7  -6   41.66    4.34
   6   7  -6   37.44    4.61
  -6  -7   6   37.41    4.81
  -6   7   5 1358.91   35.44
   6   7  -5 1408.88   38.33
   6   7  -5 1372.07   38.73
   6   7  -5 1398.71   37.45
  -6  -7   5 1358.07   37.54
   6   7  -4   27.27    3.34
  -6   7   4   24.02    2.17
   6   7  -4   17.98    2.98
  -6  -7   4   26.28    3.33
   6   7  -3  464.34   15.65
   6   7  -3  436.67   14.57
  -6   7   3  450.42   12.46
  -6   7   3  444.57   12.18
  -6  -7   3  473.60   14.47
   6   7  -2   63.68    5.04
   6   7  -2   67.96    4.73
  -6   7   2   68.95    3.09
  -6  -7   2   66.51    4.20
  -6   7   1  599.34   16.40
   6   7  -1  593.50   18.27
   6   7  -1  593.74   19.09
   6  -7  -1  572.29   16.51
  -6  -7   1  594.65   17.47
   6   7   0   32.44    3.85
  -6   7   0   37.17    2.86
  -6  -7   0   38.62    3.68
   6  -7   0   37.47    3.03
  -6  -7   0   43.80    3.29
  -6   7  -1   68.22    4.14
   6   7   1   71.48    5.30
  -6   7  -1   73.63    4.03
  -6  -7  -1   65.43    4.78
  -6  -7  -1   61.85    3.84
   6  -7   1   56.07    3.82
   6   7   2   36.02    4.15
  -6   7  -2   42.19    3.60
  -6   7  -2   44.46    3.52
  -6  -7  -2   41.05    4.02
   6  -7   2   49.93    3.67
  -6  -7  -2   46.87    3.31
   6   7   3  337.68   12.98
  -6   7  -3  329.26   11.73
  -6   7  -3  330.06   11.89
   6  -7   3  341.45   11.55
  -6  -7  -3  337.16   12.69
  -6   7  -4   99.57    7.64
  -6   7  -4  100.78    5.97
   6   7   4  105.11    7.59
   6  -7   4  101.95    5.70
  -6  -7  -4  109.10    6.59
  -6   7  -5 1145.66   31.76
   6   7   5 1068.76   32.60
  -6   7  -5 1093.04   31.78
   6  -7   5 1079.84   30.96
  -6  -7  -5 1141.44   33.84
   6   7   6   82.27    6.07
  -6   7  -6   71.99    5.53
  -6   7  -6   78.98    5.84
   6  -7   6   66.40    5.00
  -6  -7  -6   69.86    5.76
  -6   7  -7  146.48    8.23
   6   7   7  150.41    8.43
  -6  -7  -7  142.91    6.77
   6  -7   7  144.64    7.43
  -6  -7  -7  147.65    8.53
   6   7   8   29.90    4.37
  -6   7  -8   31.09    4.41
  -6   7  -8   25.58    4.19
   6  -7   8   24.16    3.75
  -6  -7  -8   32.24    4.74
  -6   7  -9  405.33   15.98
  -6   7  -9  437.91   17.25
  -6  -7  -9  443.23   17.35
   6  -7   9  411.54   15.50
   6   8 -10  239.27   10.41
   6   8 -10  246.26   14.14
  -6  -8  10  234.21   11.63
   6   8  -9  201.73    9.06
   6   8  -9  199.43   10.05
   6   8  -9  200.71   10.00
  -6  -8   9  197.95    9.72
   6   8  -8  130.97    7.67
   6   8  -8  147.32   10.16
  -6  -8   8  127.16    7.40
   6   8  -7   23.01    3.14
   6   8  -7   17.45    3.23
   6   8  -7   26.34    3.86
  -6  -8   7   20.50    3.35
   6   8  -6  958.68   26.59
   6   8  -6  925.97   27.37
  -6   8   6  860.76   23.51
   6   8  -6  916.25   27.93
  -6  -8   6  914.76   26.79
   6   8  -5   45.95    4.52
   6   8  -5   48.95    7.21
  -6   8   5   41.34    2.44
   6   8  -5   40.95    4.95
   6   8  -4 1114.68   33.07
  -6   8   4 1142.09   29.11
   6   8  -4 1181.60   31.95
  -6   8   4 1121.25   28.73
  -6  -8   4 1114.10   31.46
   6   8  -3   72.37    5.22
  -6   8   3   77.52    3.53
   6   8  -3   72.55    5.77
  -6   8   3   79.12    3.31
  -6  -8   3   82.62    4.92
  -6   8   2  183.58    6.31
  -6   8   2  186.21    6.64
   6   8  -2  188.36    8.37
  -6  -8   2  185.72    7.58
  -6   8   1  360.86   10.83
  -6   8   1  350.66   11.05
   6   8  -1  349.12   12.64
   6   8  -1  354.02   13.60
  -6  -8   1  356.41   11.66
   6  -8  -1  339.86   10.98
   6   8   0  443.28   15.50
  -6   8   0  419.21   13.04
  -6   8   0  415.12   12.81
   6  -8   0  414.99   13.14
  -6  -8   0  414.73   13.22
  -6   8  -1   32.31    3.17
   6   8   1   30.31    4.16
  -6   8  -1   35.19    3.10
  -6  -8  -1   37.19    3.95
   6  -8   1   40.54    3.44
  -6  -8  -1   37.65    3.09
  -6   8  -2   41.12    3.58
  -6   8  -2   45.58    3.68
   6   8   2   41.96    6.04
  -6  -8  -2   36.78    4.15
   6  -8   2   30.99    3.40
  -6  -8  -2   37.45    3.06
  -6   8  -3   52.48    4.13
  -6   8  -3   46.88    4.10
   6   8   3   51.94    5.31
  -6  -8  -3   50.37    3.50
   6  -8   3   49.20    4.17
  -6   8  -4  409.34   13.89
  -6   8  -4  377.74   13.47
   6   8   4  374.07   14.76
   6  -8   4  398.03   13.49
  -6  -8  -4  395.97   12.59
  -6  -8  -4  381.52   14.57
  -6   8  -5   19.17    3.19
   6   8   5   19.68    3.34
  -6   8  -5   15.07    2.87
  -6  -8  -5   14.65    2.92
   6  -8   5   12.61    2.44
   6   8   6  286.10   12.56
  -6   8  -6  289.62   12.11
  -6   8  -6  287.15   11.71
   6  -8   6  310.29   11.60
  -6  -8  -6  300.11   12.76
  -6   8  -7   19.20    3.48
  -6   8  -7   23.21    3.75
   6   8   7   16.63    3.11
   6  -8   7   17.36    2.90
  -6  -8  -7   23.50    3.68
  -6   8  -8  151.97    8.96
  -6   8  -8  119.76   10.69
   6   8   8  137.99   11.28
  -6  -8  -8  136.18    8.50
   6  -8   8  133.17    7.66
   6   9 -10   51.51    5.81
   6   9 -10   45.69    5.65
   6   9 -10   48.18    5.69
  -6  -9  10   60.96    6.11
   6   9  -9  446.59   17.11
   6   9  -9  442.46   15.90
  -6  -9   9  474.28   16.89
   6   9  -8  148.37    8.85
   6   9  -8  150.83    7.74
   6   9  -8  147.40    8.79
  -6  -9   8  152.06    8.20
   6   9  -7  275.16   16.04
   6   9  -7  344.59   12.23
   6   9  -7  315.12   12.81
  -6  -9   7  310.79   12.34
   6   9  -6   43.23    4.41
   6   9  -6   49.10    4.66
   6   9  -6   39.32    4.88
  -6  -9   6   49.52    4.67
  -6   9   5  301.06    8.53
  -6   9   5  298.46    8.84
   6   9  -5  305.94   12.87
   6   9  -5  312.66   11.81
  -6  -9   5  314.02   11.55
   6   9  -4   29.52    5.05
  -6   9   4   27.26    2.17
  -6   9   4   23.65    1.78
  -6   9   4   22.84    1.95
  -6   9   4   26.34    1.84
   6   9  -4   17.22    3.15
  -6  -9   4   25.35    3.38
   6   9  -3  320.68   13.17
  -6   9   3  327.38    9.63
  -6   9   3  320.17    9.67
   6   9  -3  320.61   14.64
  -6   9   3  316.46   10.11
  -6  -9   3  336.04   11.50
  -6   9   2  386.08   12.59
   6   9  -2  438.19   16.10
   6   9  -2  404.09   15.50
  -6   9   2  423.12   12.28
  -6   9   2  414.74   12.26
  -6  -9   2  424.23   13.55
   6   9  -1  682.70   21.40
  -6   9   1  701.42   19.37
   6   9  -1  681.13   22.53
  -6   9   1  688.26   19.33
  -6  -9   1  685.50   20.07
   6   9   0  140.17    8.01
  -6   9   0  126.98    6.51
   6   9   0  134.18    7.28
  -6   9   0  133.30    5.86
   6  -9   0  133.79    7.10
  -6  -9   0  130.06    5.97
  -6   9  -1  615.55   17.45
  -6   9  -1  561.33   17.18
   6   9   1  554.93   19.62
  -6  -9  -1  557.21   18.72
  -6  -9  -1  588.14   17.05
   6  -9   1  560.98   17.59
  -6   9  -2   24.14    3.17
   6   9   2   29.37    4.16
  -6   9  -2   29.23    3.25
  -6  -9  -2   24.70    3.51
   6  -9   2   22.35    3.20
  -6  -9  -2   22.63    2.60
  -6   9  -3  160.71    7.67
  -6   9  -3  187.89    8.43
   6   9   3  168.62    9.00
  -6  -9  -3  164.37    6.71
   6  -9   3  172.75    7.92
  -6  -9  -3  172.18    8.67
   6   9   4   13.18    2.84
  -6   9  -4   13.76    2.70
  -6   9  -4   10.38    2.41
  -6  -9  -4   14.36    2.97
  -6  -9  -4   13.20    2.00
   6  -9   4   10.06    2.37
  -6   9  -5  156.88    7.68
   6   9   5  146.39    8.59
  -6   9  -5  155.94    8.05
  -6  -9  -5  148.59    6.73
  -6  -9  -5  149.68    8.47
   6  -9   5  146.98    7.64
   6   9   6   48.65    5.23
  -6   9  -6   51.16    5.11
   6  -9   6   45.08    4.55
  -6  -9  -6   49.10    5.21
   6   9   7   31.87    4.82
  -6   9  -7   28.06    4.20
  -6   9  -7   31.10    4.32
  -6  -9  -7   37.22    4.83
   6  10  -8  324.16   16.04
   6  10  -8  297.98   12.28
   6  10  -8  312.77   13.30
  -6 -10   8  309.71   12.80
   6  10  -7    1.31    2.05
   6  10  -7    8.42    2.78
  -6 -10   7    4.67    2.00
   6  10  -6  211.31    9.98
   6  10  -6  206.06    9.47
   6  10  -6  235.45   11.19
  -6 -10   6  205.66    9.41
  -6  10   5   14.81    1.68
   6  10  -5   16.42    2.82
   6  10  -5   13.88    3.45
  -6 -10   5   13.92    2.76
  -6  10   4  197.44    6.60
   6  10  -4  206.83    9.17
   6  10  -4  186.87    9.95
  -6 -10   4  203.23    8.64
   6  10  -3   27.88    4.03
  -6  10   3   18.95    2.33
   6  10  -3   17.30    3.25
  -6 -10   3   20.41    2.92
  -6  10   2  419.67   13.06
   6  10  -2  450.65   16.84
   6  10  -2  457.29   15.53
  -6  10   2  432.00   12.62
  -6 -10   2  433.34   14.20
   6  10  -1   79.23    6.42
  -6  10   1   78.50    6.86
  -6  10   1   85.32    4.49
  -6  10   1   82.78    4.18
   6  10  -1   90.67    6.20
  -6 -10   1   86.62    4.96
  -6  10   0  420.65   13.52
   6  10   0  472.47   17.14
   6  10   0  445.15   15.75
  -6  10   0  427.77   13.87
  -6 -10   0  453.45   14.00
   6  10   1   67.40    5.96
  -6  10  -1   68.56    4.31
   6  10   1   72.79    5.57
  -6  10  -1   69.84    4.57
   6 -10   1   63.40    4.71
  -6 -10  -1   59.91    3.96
   6  10   2  417.94   16.17
  -6  10  -2  412.92   13.64
  -6  10  -2  415.18   13.93
   6 -10   2  404.97   14.32
  -6 -10  -2  412.67   12.91
  -6 -10  -2  409.34   15.21
  -6  10  -3  185.86    8.17
   6  10   3  186.25    9.87
  -6  10  -3  179.28    8.36
  -6 -10  -3  192.02    7.41
  -6 -10  -3  179.21    9.21
   6  10   4   65.69    5.99
  -6  10  -4   63.98    4.92
  -6  10  -4   69.67    5.27
  -6 -10  -4   71.80    5.91
   6 -10   4   69.97    5.40
   6  10   5    7.68    2.35
  -6  10  -5    5.77    2.45
  -6  10  -5    5.89    2.11
   6 -10   5    4.70    2.42
  -6 -10  -5    2.77    2.21
  -6  10  -6    0.69    1.77
  -6  10  -6   -2.08    1.66
   6 -10   6    0.65    1.55
  -6 -10  -6    3.28    1.95
   6  11  -7  452.11   17.21
   6  11  -7  479.75   18.68
   6  11  -7  459.98   16.57
  -6 -11   7  447.80   16.48
   6  11  -6  133.74    7.90
   6  11  -6  138.61    9.61
  -6 -11   6  147.14    7.85
   6  11  -5  213.05   11.31
   6  11  -5  199.45    9.65
  -6  11   5  210.68    7.00
  -6 -11   5  232.17    9.80
   6  11  -4   62.50    5.68
  -6  11   4   56.99    3.39
   6  11  -4   57.25    5.95
  -6 -11   4   60.53    5.02
   6  11  -3  531.85   17.85
  -6  11   3  513.07   15.11
  -6 -11   3  512.91   16.65
   6  11  -2    9.39    2.56
  -6  11   2    9.01    1.71
   6  11  -2    7.83    2.66
  -6 -11   2    7.85    2.14
   6  11  -1  234.16   10.57
  -6  11   1  249.05    8.99
   6  11  -1  238.97   11.84
  -6 -11   1  249.62    9.27
   6  11   0   12.08    2.78
   6  11   0   13.88    2.79
  -6  11   0   14.44    2.35
  -6 -11   0   15.35    2.33
   6  11   1  132.09    8.48
   6  11   1  139.53    7.84
  -6  11  -1  118.89    6.40
  -6  11  -2   84.58    5.62
   6  11   2   87.95    6.98
   6  11   2  100.66    6.77
  -6  11  -2   87.47    5.32
   6 -11   2   93.68    6.16
  -6  11  -3  302.07   11.48
   6  11   3  310.93   13.93
  -6  11  -3  315.08   12.05
   6 -11   3  314.99   12.48
  -6  11  -4  113.67    7.96
  -6  11  -4  120.73    6.83
  -6 -11  -4  132.39    8.09
   6 -11   4  122.83    8.27
   6  12  -5    0.23    2.50
   6  12  -5    0.91    2.52
  -6 -12   5    3.76    2.21
  -6  12   4  355.50   11.08
   6  12  -4  336.59   13.81
   6  12  -4  356.58   17.59
  -6 -12   4  357.73   13.13
   6  12  -3   37.10    5.24
   6  12  -3   40.85    5.56
  -6  12   3   33.86    3.22
  -6 -12   3   34.32    6.04
   6  12  -2  350.30   15.73
  -6  12   2  363.86   11.88
   6  12  -2  363.21   14.25
   6  12  -1    5.22    2.47
  -6  12   1    8.40    2.01
   6  12  -1    8.51    2.92
   6  12   0    6.04    2.58
   6  12   0    8.21    2.58
  -6  12   0    8.74    2.13
  -6  12  -1    3.79    1.88
   6  12   1    7.24    2.56
   6  12   2  100.45    7.72
   6  12   2  109.79    7.30
  -7   0  13   49.33    5.51
   7   0 -13   45.05    5.05
  -7   0  12 1149.46   33.12
   7   0 -12 1099.82   33.28
  -7   0  11   25.68    3.79
   7   0 -11   19.90    3.30
   7   0 -10  463.33   14.28
   7   0 -10  499.03   16.51
  -7   0  10  484.59   14.42
  -7   0  10  472.55   16.04
  -7   0   9  177.03    6.52
   7   0  -9  167.30    6.62
   7   0  -9  167.45    8.12
  -7   0   9  179.43    8.07
   7   0  -8  766.57   22.94
  -7   0   8  792.04   22.71
   7   0  -8  756.36   20.78
   7   0  -7   42.47    2.56
  -7   0   7   44.02    3.69
   7   0  -6  106.61    4.12
  -7   0   6  107.48    5.32
  -7   0   5    8.41    1.67
   7   0  -5   12.29    1.47
  -7   0   4   29.59    2.86
   7   0  -4   29.03    2.06
  -7   0   3   35.27    2.19
  -7   0   3   34.63    2.94
   7   0  -3   34.51    2.29
  -7   0   2   61.96    3.12
   7   0  -2   59.46    3.12
  -7   0   1    0.40    0.77
   7   0  -1    0.62    0.78
   7   0   0  396.09   12.36
  -7   0   0  427.48   12.73
  -7   0  -1   94.78    4.78
   7   0   1   92.99    4.55
   7   0   2 1707.14   42.99
  -7   0  -2 1553.83   43.15
  -7   0  -3   93.18    5.19
   7   0   3   92.89    4.89
  -7   0  -4  146.79    7.09
   7   0   4  149.37    6.64
  -7   0  -5    0.66    1.44
   7   0   5    1.18    1.28
  -7   0  -6  418.13   15.11
   7   0   6  409.00   14.07
  -7   0  -7    3.89    2.05
   7   0   7    2.57    1.64
  -7   0  -7    5.95    2.24
   7   0   8  304.18   12.03
  -7   0  -8  333.05   13.70
  -7   0  -8  317.91   12.38
  -7   0  -9    0.00    1.86
  -7   0  -9    2.39    1.74
   7   0   9   -0.30    1.44
  -7   0 -10  299.35   13.81
  -7   0 -10  293.63   14.92
   7   0  10  282.79   12.01
  -7   1  13  615.81   20.38
   7   1 -13  582.03   20.66
   7  -1 -13  582.28   20.24
  -7  -1  13  586.83   20.42
  -7   1  12   85.82    6.14
   7   1 -12   72.95    7.69
   7  -1 -12   71.79    5.65
  -7  -1  12   79.31    6.31
  -7   1  11  303.20   11.99
   7   1 -11  329.20   12.83
  -7  -1  11  307.38   12.32
   7  -1 -11  314.31   12.22
  -7   1  10    3.34    2.09
  -7   1  10    3.31    1.13
   7   1 -10    2.77    1.36
   7  -1 -10    1.64    1.88
  -7  -1  10    5.39    1.53
  -7  -1  10    6.32    2.36
   7   1  -9  848.34   23.70
  -7   1   9  848.61   25.06
   7   1  -9  890.15   25.99
  -7  -1   9  862.49   23.99
  -7  -1   9  886.15   26.35
   7  -1  -9  864.24   25.41
   7  -1  -9  851.53   22.91
  -7   1   8   50.98    4.25
   7   1  -8   62.95    3.51
   7   1  -8   53.03    3.53
   7   1  -8   61.28    4.65
   7  -1  -8   67.57    2.93
   7  -1  -8   65.25    2.93
  -7  -1   8   61.51    4.62
   7   1  -7  677.62   19.09
   7   1  -7  680.69   18.85
  -7   1   7  698.71   20.28
   7   1  -7  686.29   20.81
   7  -1  -7  690.15   18.09
  -7  -1   7  727.57   20.65
   7  -1  -7  680.32   17.96
   7   1  -6   12.75    1.72
   7   1  -6   12.42    1.80
  -7   1   6   14.23    2.20
   7  -1  -6   14.26    1.19
   7  -1  -6   14.38    1.29
  -7  -1   6   14.98    2.18
   7   1  -5   18.30    1.96
  -7   1   5   20.38    2.50
   7   1  -5   21.37    1.84
   7  -1  -5   18.45    1.24
   7  -1  -5   18.09    1.34
  -7  -1   5   18.17    2.50
   7   1  -4   38.88    2.36
  -7   1   4   40.44    3.11
   7   1  -4   38.45    2.61
   7  -1  -4   33.85    1.84
   7  -1  -4   35.35    1.75
  -7  -1   4   36.22    3.03
  -7   1   3  881.30   22.29
   7   1  -3  844.18   23.21
  -7   1   3  887.17   24.09
  -7  -1   3  872.34   23.00
   7  -1  -3  849.03   22.27
  -7  -1   3  831.13   24.01
   7   1  -2  312.82    9.74
  -7   1   2  311.22    9.08
  -7  -1   2  308.12    9.56
   7  -1  -2  282.53    8.84
   7   1  -1   77.53    4.02
  -7   1   1   82.75    3.79
   7  -1  -1   81.22    3.59
  -7  -1   1   81.52    4.08
  -7   1   0   17.35    2.11
   7   1   0   19.48    2.29
  -7  -1   0   16.76    2.24
   7  -1   0   21.63    2.04
   7   1   1  405.26   12.99
  -7   1  -1  422.77   13.00
  -7  -1  -1  415.84   13.26
   7  -1   1  420.20   12.56
  -7   1  -2   74.24    4.39
   7   1   2   82.66    4.53
   7  -1   2   80.98    4.20
  -7  -1  -2   75.49    4.56
   7   1   3  402.50   12.57
  -7   1  -3  347.24   12.31
  -7  -1  -3  356.93   12.59
   7  -1   3  361.59   11.83
   7   1   4  248.03    9.32
  -7   1  -4  231.71    9.47
   7  -1   4  236.95    8.85
  -7  -1  -4  232.71    9.63
  -7   1  -5  257.59   10.31
   7   1   5  255.38    9.73
   7  -1   5  222.09    9.17
  -7  -1  -5  234.82   10.11
  -7   1  -6   15.41    3.08
   7   1   6   14.43    2.47
  -7  -1  -6   11.54    2.72
   7  -1   6   17.37    2.61
   7   1   7  610.64   18.92
  -7   1  -7  575.33   19.80
  -7   1  -7  570.16   18.87
   7  -1   7  574.94   18.41
  -7  -1  -7  584.95   18.80
  -7  -1  -7  563.68   19.78
   7   1   8   95.41    6.05
  -7   1  -8   87.13    6.79
  -7   1  -8   99.55    6.36
  -7  -1  -8   82.76    5.81
  -7  -1  -8   83.33    6.62
   7  -1   8   82.13    5.65
   7   1   9  147.24   11.41
  -7   1  -9  157.35    9.20
  -7   1  -9  148.97    8.24
  -7  -1  -9  165.86    9.50
  -7  -1  -9  166.96   10.41
   7  -1   9  155.58    8.01
  -7   1 -10    3.46    2.46
   7   1  10    0.10    1.56
  -7   1 -10    0.69    1.97
  -7  -1 -10    4.60    2.44
   7  -1  10   -1.88    1.65
  -7  -1 -10   -2.04    1.60
   7   2 -13   23.16    5.56
  -7   2  13   29.20    4.16
   7  -2 -13   17.79    3.97
   7   2 -12  318.60   13.32
  -7   2  12  310.86   12.50
   7  -2 -12  317.44   12.53
  -7  -2  12  331.77   13.27
   7   2 -11   89.71    6.43
  -7   2  11   94.32    5.91
  -7  -2  11   95.59    6.46
   7  -2 -11   94.11    5.93
  -7   2  10   96.96    5.83
   7   2 -10  103.34    5.45
   7   2 -10  104.57    6.59
  -7   2  10   97.72    4.18
  -7  -2  10  118.41    6.73
   7  -2 -10  115.25    4.32
   7  -2 -10  112.31    6.21
   7   2  -9  122.88    7.05
  -7   2   9  121.95    6.38
   7   2  -9  125.20    5.73
  -7  -2   9  128.10    6.88
  -7  -2   9  126.11    5.96
   7  -2  -9  129.72    4.36
   7  -2  -9  121.21    4.20
  -7   2   8  690.19   20.14
   7   2  -8  652.22   19.42
   7   2  -8  698.00   19.22
   7   2  -8  673.58   21.64
  -7  -2   8  681.11   20.71
   7   2  -7  322.48   10.54
  -7   2   7  326.49   11.02
   7   2  -7  323.55   11.79
   7   2  -7  328.72   10.18
  -7  -2   7  310.77   11.37
  -7   2   6  298.27    9.92
   7   2  -6  278.54    9.41
   7   2  -6  290.78    9.05
  -7  -2   6  271.63   10.13
   7   2  -5  127.38    5.42
   7   2  -5  123.11    5.00
  -7   2   5  134.67    5.78
  -7  -2   5  135.62    6.12
  -7   2   4 1126.73   29.78
   7   2  -4 1075.18   28.80
   7   2  -4 1071.78   29.33
  -7  -2   4 1113.22   30.08
   7   2  -3  178.53    6.73
  -7   2   3  180.38    5.20
   7   2  -3  167.00    6.27
   7  -2  -3  176.37    5.01
  -7  -2   3  172.29    7.06
   7   2  -2  106.73    5.18
  -7   2   2  113.22    4.32
   7  -2  -2  131.72    4.17
  -7  -2   2  135.73    5.34
  -7  -2   2  126.62    5.73
  -7   2   1  152.11    5.42
   7   2  -1  153.94    6.24
  -7  -2   1  147.19    6.03
   7  -2  -1  138.96    4.97
  -7   2   0    8.13    1.35
   7   2   0    5.79    1.45
   7   2   1  101.42    5.20
  -7   2  -1  104.92    4.90
  -7  -2  -1  108.83    5.39
   7  -2   1  107.68    4.54
  -7   2  -2  694.20   19.65
   7   2   2  687.80   19.95
   7  -2   2  653.92   18.80
  -7  -2  -2  641.64   19.93
  -7   2  -3   30.03    3.12
   7   2   3   37.38    3.37
  -7  -2  -3   38.70    3.59
   7  -2   3   40.36    3.05
  -7   2  -4  175.58    7.72
   7   2   4  170.32    7.61
  -7  -2  -4  146.04    7.53
   7  -2   4  175.19    7.01
   7   2   5  288.87   11.04
  -7   2  -5  287.48   14.71
  -7  -2  -5  288.99   11.58
  -7   2  -6 1236.42   35.47
   7   2   6 1251.07   34.80
  -7   2  -6 1230.23   34.72
  -7  -2  -6 1204.62   35.55
   7  -2   6 1220.58   33.96
   7   2   7   54.09    4.81
  -7   2  -7   53.45    5.38
  -7   2  -7   52.26    4.94
   7  -2   7   55.01    4.61
  -7  -2  -7   53.77    5.37
   7   2   8  554.30   18.33
  -7   2  -8  558.11   19.64
  -7   2  -8  526.31   19.23
  -7  -2  -8  551.81   19.64
  -7  -2  -8  551.15   18.15
   7  -2   8  515.99   17.60
   7   2   9   32.15    5.70
  -7   2  -9   42.74    4.87
  -7   2  -9   36.16    5.08
  -7  -2  -9   38.05    5.24
   7  -2   9   31.02    3.89
  -7   2 -10  185.97    9.72
   7   2  10  193.93    9.59
   7  -2  10  194.31   12.63
  -7  -2 -10  191.57   10.93
  -7  -2 -10  195.41    9.59
  -7   3  13  217.02   11.99
   7   3 -13  206.92   10.75
   7  -3 -13  185.17   10.50
  -7  -3  13  226.39   10.88
  -7   3  12   12.22    2.82
   7   3 -12    8.45    2.48
  -7  -3  12    6.08    2.68
  -7   3  11  277.75   11.11
  -7  -3  11  286.05   11.83
   7   3 -10   28.48    3.46
  -7   3  10   28.04    3.52
   7   3 -10   30.94    4.18
  -7  -3  10   28.58    3.91
  -7  -3  10   25.43    3.38
   7   3  -9  350.82   13.43
  -7   3   9  348.19   12.21
   7   3  -9  371.16   11.94
  -7  -3   9  367.58   13.22
   7   3  -8  103.61    6.22
  -7   3   8  104.70    5.40
   7   3  -8  106.59    5.79
   7   3  -8   95.75    5.37
  -7  -3   8   95.50    5.99
   7   3  -7  817.08   23.66
  -7   3   7  803.93   22.99
   7   3  -7  815.87   24.30
   7   3  -7  806.40   23.11
  -7  -3   7  830.93   23.92
   7   3  -6  285.35    9.85
   7   3  -6  278.42    9.24
   7   3  -6  299.13   10.80
  -7   3   6  278.69    9.63
  -7  -3   6  271.06   10.28
   7   3  -5  988.28   26.56
   7   3  -5  962.95   25.85
  -7   3   5  960.63   26.30
  -7  -3   5  928.76   26.83
   7   3  -4   32.55    3.00
  -7   3   4   36.04    2.93
   7   3  -4   35.59    2.83
  -7  -3   4   37.49    3.27
   7   3  -3  612.96   17.94
   7   3  -3  584.97   20.34
  -7  -3   3  625.80   18.13
   7   3  -2  137.92    6.00
  -7   3   2  137.21    4.47
  -7  -3   2  123.68    5.47
  -7  -3   2  120.99    5.75
   7  -3  -2  126.19    4.07
  -7   3   1  310.66    9.28
   7   3  -1  317.03   10.67
  -7  -3   1  305.97   10.33
   7  -3  -1  306.65    8.80
  -7  -3   1  289.29   10.36
  -7   3   0  559.07   15.62
   7   3   0  520.81   16.56
  -7  -3   0  540.78   16.51
   7  -3   0  555.66   15.03
  -7   3  -1  202.03    7.19
   7   3   1  200.45    7.93
  -7  -3  -1  167.84    7.48
   7  -3   1  175.65    6.40
   7   3   2   12.03    2.12
  -7   3  -2   19.24    2.47
  -7  -3  -2   13.61    2.28
   7  -3   2   15.91    2.09
   7   3   3  193.27    8.33
  -7   3  -3  184.16    7.88
  -7  -3  -3  198.75    8.57
   7  -3   3  206.47    7.43
   7   3   4   89.58    5.49
  -7   3  -4   89.12    5.36
   7  -3   4   72.58    4.39
  -7  -3  -4   79.93    5.47
  -7   3  -5  805.90   24.14
   7   3   5  792.79   26.80
   7  -3   5  792.42   22.80
  -7  -3  -5  768.64   24.64
  -7   3  -6  386.89   13.84
  -7   3  -6  364.87   14.10
   7   3   6  380.60   13.96
  -7  -3  -6  391.51   14.67
   7  -3   6  388.55   13.10
  -7   3  -7  568.60   18.70
  -7   3  -7  583.22   19.59
   7   3   7  562.94   18.76
   7  -3   7  555.31   17.84
  -7  -3  -7  544.04   19.53
  -7   3  -8   68.21    6.05
  -7   3  -8   85.57    6.60
   7   3   8   74.98    5.77
  -7  -3  -8   71.50    5.32
  -7  -3  -8   70.63    6.23
  -7   3  -9  192.02   10.40
   7   3   9  197.95   10.10
  -7   3  -9  189.31    9.53
  -7  -3  -9  175.27    9.02
  -7  -3  -9  181.00   10.13
   7  -3   9  187.56    8.95
   7   3  10  111.05    7.33
  -7   3 -10  108.29    7.44
  -7   3 -10  113.32    8.64
   7  -3  10  122.59    7.37
  -7  -3 -10  117.29    7.29
  -7  -3 -10  121.59    8.53
  -7   4  12  248.37   12.34
  -7  -4  12  256.50   15.13
  -7   4  11   55.76    4.72
   7   4 -11   58.31    5.84
  -7  -4  11   67.39    5.99
   7   4 -10  727.97   21.36
  -7   4  10  711.43   21.36
   7   4 -10  706.97   23.08
  -7  -4  10  701.09   21.89
  -7  -4  10  729.04   22.68
   7   4  -9   60.61    4.63
   7   4  -9   63.35    4.38
  -7   4   9   65.57    4.44
   7   4  -9   56.38    5.25
  -7  -4   9   60.19    5.19
   7   4  -8  141.42    7.71
   7   4  -8  152.95    6.59
  -7   4   8  149.18    6.55
   7   4  -8  154.85    7.18
  -7  -4   8  154.82    7.63
   7   4  -7  508.25   15.01
   7   4  -7  496.19   15.69
  -7   4   7  486.29   14.92
  -7  -4   7  472.17   19.75
   7   4  -6  329.09   11.64
  -7   4   6  334.38   10.98
   7   4  -6  340.93   11.06
   7   4  -6  336.22   12.34
  -7  -4   6  368.41   12.22
   7   4  -5  138.98    6.35
  -7   4   5  139.26    5.76
   7   4  -5  137.92    5.82
  -7  -4   5  127.15    6.27
   7   4  -4   20.96    2.72
   7   4  -4   20.93    2.47
  -7   4   4   22.29    2.37
  -7  -4   4   20.29    2.70
   7   4  -3  126.08    5.62
   7   4  -3  125.31    6.03
  -7  -4   3  138.82    6.09
  -7   4   2  635.87   16.38
   7   4  -2  615.15   18.62
  -7  -4   2  623.47   18.34
  -7  -4   2  612.08   18.14
   7  -4  -2  605.45   16.03
   7   4  -1   46.08    3.73
  -7   4   1   46.18    2.64
   7  -4  -1   46.36    2.41
  -7  -4   1   43.99    3.41
  -7  -4   1   41.18    3.35
   7   4   0  599.01   18.18
  -7   4   0  580.76   16.60
   7  -4   0  577.92   16.07
  -7  -4   0  593.89   17.88
  -7   4  -1  150.60    6.38
   7   4   1  164.49    7.46
  -7  -4  -1  185.37    7.61
   7  -4   1  165.84    6.01
  -7   4  -2  176.69    7.20
   7   4   2  178.23    7.98
  -7  -4  -2  168.41    7.83
   7  -4   2  187.75    6.70
   7   4   3   48.22    4.26
  -7   4  -3   49.93    3.92
  -7  -4  -3   48.76    4.32
   7  -4   3   54.59    3.55
   7   4   4  623.13   20.00
  -7   4  -4  619.75   20.25
  -7  -4  -4  656.03   20.49
  -7   4  -5   98.53    6.24
   7   4   5  112.26    6.77
  -7   4  -5  108.88    6.31
   7  -4   5  119.52    5.82
  -7  -4  -5  115.11   10.30
  -7   4  -6  185.43    8.89
  -7   4  -6  172.72    8.29
   7   4   6  160.44    8.36
   7  -4   6  171.75    7.61
  -7  -4  -6  169.08    8.92
   7   4   7   46.22    4.71
  -7   4  -7   46.98    4.67
  -7   4  -7   41.68    4.83
   7  -4   7   43.23    4.12
  -7  -4  -7   37.27    4.97
   7   4   8  269.13   11.59
  -7   4  -8  255.79   11.44
  -7   4  -8  266.31   12.36
  -7  -4  -8  277.87   11.03
   7  -4   8  274.13   10.91
  -7  -4  -8  279.82   12.66
  -7   4  -9  122.49    8.62
   7   4   9  126.78    7.67
   7  -4   9  118.40    8.74
  -7  -4  -9  136.79    7.42
  -7  -4  -9  137.64    8.75
   7   5 -12   24.93    4.32
  -7  -5  12   20.67    4.11
   7   5 -11  799.10   26.28
  -7  -5  11  833.61   26.02
   7   5 -10   55.24    4.52
   7   5 -10   46.60    4.89
  -7   5  10   46.47    3.98
   7   5 -10   51.54    6.98
  -7  -5  10   50.68    5.41
   7   5  -9  564.36   19.45
   7   5  -9  589.18   17.87
   7   5  -9  572.39   18.59
  -7   5   9  564.20   17.32
  -7  -5   9  598.35   19.17
   7   5  -8   36.28    4.57
  -7   5   8   42.34    3.48
   7   5  -8   48.12    3.96
   7   5  -8   43.05    4.25
  -7  -5   8   39.57    4.53
   7   5  -7  383.64   13.80
   7   5  -7  379.08   13.22
   7   5  -7  369.48   12.32
  -7   5   7  372.13   11.90
  -7  -5   7  373.00   13.26
   7   5  -6  115.58    6.81
   7   5  -6  117.45    5.58
  -7   5   6  110.13    5.04
   7   5  -6  111.70    6.30
  -7  -5   6  101.62    5.91
   7   5  -5  633.65   19.18
   7   5  -5  619.51   18.28
  -7   5   5  611.09   17.79
  -7  -5   5  630.20   19.00
   7   5  -4   24.11    3.10
  -7   5   4   21.81    2.33
   7   5  -4   23.94    2.80
  -7  -5   4   19.67    2.85
   7   5  -3  156.95    6.81
   7   5  -3  173.11    7.51
  -7  -5   3  163.44    7.00
  -7   5   2  144.59    4.77
   7   5  -2  140.51    6.80
   7   5  -2  147.02    6.39
  -7  -5   2  141.84    6.35
   7  -5  -2  140.44    4.55
  -7   5   1 1043.62   27.83
   7   5  -1 1111.57   30.35
  -7  -5   1 1014.75   29.47
   7  -5  -1 1081.51   27.60
  -7  -5   1 1074.45   29.40
   7   5   0  245.70    9.81
  -7   5   0  249.56    8.26
   7  -5   0  249.39    7.93
  -7  -5   0  239.95    9.42
  -7  -5   0  240.21    9.04
  -7   5  -1 1361.77   35.83
   7   5   1 1407.35   37.65
  -7  -5  -1 1337.60   37.13
   7  -5   1 1293.59   35.13
   7   5   2  111.83    6.47
  -7   5  -2  129.86    5.90
  -7  -5  -2  116.90    6.50
   7  -5   2  121.36    5.28
   7   5   3  704.57   21.65
  -7   5  -3  709.91   20.72
  -7  -5  -3  663.01   21.43
   7  -5   3  676.13   19.70
  -7   5  -4  107.48    7.79
  -7   5  -4  100.84    6.03
  -7  -5  -4  115.91    7.23
   7  -5   4  109.78    5.47
  -7   5  -5  174.96    8.31
   7   5   5  192.60    9.03
  -7   5  -5  190.70    8.77
   7  -5   5  177.29    7.67
  -7  -5  -5  178.09    9.04
  -7   5  -6   60.39    5.27
   7   5   6   60.89    5.38
  -7   5  -6   65.73    5.16
  -7  -5  -6   74.57    6.01
   7  -5   6   69.72    4.71
  -7   5  -7   80.32    6.12
  -7   5  -7   86.96    8.51
   7   5   7   73.14    5.80
  -7  -5  -7   75.63    6.26
  -7   5  -8    1.75    2.24
   7   5   8    1.40    1.65
  -7   5  -8    0.99    2.11
  -7  -5  -8    1.49    1.99
   7  -5   8    1.66    1.77
  -7  -5  -8    1.22    1.46
  -7   5  -9  307.56   14.05
   7   5   9  306.08   13.10
  -7   5  -9  299.74   12.94
   7  -5   9  301.42   12.28
  -7  -5  -9  303.81   12.07
  -7  -5  -9  300.37   13.96
   7   6 -11   40.72    6.92
   7   6 -10  382.17   13.89
   7   6 -10  400.74   15.59
   7   6 -10  412.07   14.97
  -7  -6  10  401.61   15.15
   7   6  -9    3.70    2.13
   7   6  -9    2.50    1.74
   7   6  -9    6.03    1.88
  -7   6   9    4.11    1.48
  -7  -6   9    6.79    2.52
   7   6  -8  132.86    6.58
  -7   6   8  130.78    5.81
   7   6  -8  140.27    7.80
   7   6  -8  128.86    7.28
  -7  -6   8  148.71    7.61
  -7   6   7   44.70    3.37
   7   6  -7   48.46    4.75
   7   6  -7   46.69    4.21
   7   6  -7   46.89    4.50
  -7  -6   7   47.19    4.44
   7   6  -6  341.38   12.68
  -7   6   6  324.59   10.58
   7   6  -6  333.14   11.49
   7   6  -6  334.10   12.45
  -7  -6   6  333.87   12.12
  -7   6   5   62.40    3.65
   7   6  -5   62.84    4.44
   7   6  -5   63.92    6.37
  -7  -6   5   63.90    4.70
  -7   6   4  248.22    8.51
   7   6  -4  238.88    9.28
   7   6  -4  253.97   10.15
  -7  -6   4  255.41    9.62
   7   6  -3  391.24   12.55
   7   6  -3  349.37   12.95
  -7  -6   3  348.59   12.16
  -7   6   2  203.19    6.33
   7   6  -2  189.27    8.69
   7   6  -2  198.96    8.18
   7  -6  -2  206.14    6.20
  -7  -6   2  195.24    7.97
   7   6  -1   62.88    4.87
  -7   6   1   65.75    3.38
   7  -6  -1   60.75    3.31
  -7  -6   1   63.56    4.50
  -7  -6   1   64.05    4.26
   7   6   0  804.19   24.50
  -7   6   0  818.87   22.29
  -7  -6   0  820.93   23.97
   7  -6   0  792.19   21.99
  -7  -6   0  817.47   23.22
   7   6   1  190.10    8.82
  -7   6  -1  179.72    7.29
  -7  -6  -1  201.83    8.67
   7  -6   1  207.98    7.31
  -7  -6  -1  192.17    7.82
  -7   6  -2   31.24    3.20
   7   6   2   36.38    4.02
   7  -6   2   28.74    2.98
  -7  -6  -2   30.72    3.71
  -7   6  -3  119.41    6.41
  -7   6  -3  117.06    6.21
  -7  -6  -3  140.26    9.64
   7  -6   3  120.28    5.79
  -7   6  -4  919.17   27.04
  -7   6  -4  961.68   27.31
   7   6   4  916.69   28.08
  -7  -6  -4  904.21   27.98
   7  -6   4  937.77   26.21
  -7   6  -5  423.99   15.61
   7   6   5  477.39   16.60
  -7   6  -5  440.26   15.52
  -7  -6  -5  445.02   16.45
   7  -6   5  475.36   14.94
   7   6   6   88.33    6.36
  -7   6  -6  100.48    6.62
  -7   6  -6   93.52    6.18
   7  -6   6   96.31    5.70
  -7  -6  -6   91.33    6.85
  -7   6  -7    5.73    2.08
  -7   6  -7    1.76    2.00
   7   6   7    3.92    1.85
  -7  -6  -7    6.56    2.50
   7  -6   7    4.60    1.92
  -7   6  -8  175.40   12.98
  -7   6  -8  188.36   10.61
   7   6   8  210.59   13.78
  -7  -6  -8  195.37   10.43
  -7  -6  -8  182.68    8.56
   7   7 -11  164.20    9.40
   7   7 -11  162.23    9.02
  -7  -7  11  169.70    9.47
   7   7 -10   34.93    4.65
   7   7 -10   32.33    4.49
  -7  -7  10   28.45    4.09
   7   7  -9  165.22    7.83
   7   7  -9  159.14    8.83
   7   7  -9  153.50    8.49
  -7  -7   9  169.51    8.76
   7   7  -8   46.29    4.88
  -7   7   8   43.01    3.11
   7   7  -8   45.02    4.40
   7   7  -8   50.36    4.92
  -7  -7   8   40.09    4.56
   7   7  -7  540.43   16.66
   7   7  -7  506.52   17.75
   7   7  -7  525.85   17.79
  -7   7   7  494.53   14.91
  -7  -7   7  519.79   17.29
   7   7  -6   34.17    4.05
   7   7  -6   43.63    4.56
  -7   7   6   33.41    2.87
   7   7  -6   31.19    4.48
  -7  -7   6   34.71    4.28
   7   7  -5 2040.68   51.52
   7   7  -5 1840.12   52.44
  -7   7   5 1901.57   49.74
  -7  -7   5 1990.94   52.69
   7   7  -4  153.99    8.02
   7   7  -4  151.84    7.36
  -7   7   4  150.56    6.05
  -7  -7   4  157.12    7.36
  -7   7   3  429.09   11.59
  -7   7   3  416.47   11.49
   7   7  -3  439.82   14.44
   7   7  -3  424.41   15.44
  -7  -7   3  432.97   14.13
   7   7  -2   12.45    2.48
  -7   7   2   17.98    1.87
  -7  -7   2   19.28    2.82
   7   7  -1  916.65   26.50
  -7   7   1  896.60   24.42
   7  -7  -1  922.87   24.49
  -7  -7   1  917.06   25.81
  -7   7   0   39.50    3.01
   7  -7   0   30.28    2.91
  -7  -7   0   31.21    3.27
  -7  -7   0   40.87    4.27
  -7   7  -1  188.67    7.35
   7  -7   1  180.72    7.16
  -7  -7  -1  185.54    7.58
   7   7   2  103.27    6.67
  -7   7  -2  109.04    5.77
  -7   7  -2  102.83    5.62
   7  -7   2  107.90    5.45
  -7  -7  -2  110.41    5.54
  -7  -7  -2  119.30    7.45
  -7   7  -3  453.76   15.14
   7   7   3  469.62   16.60
  -7  -7  -3  454.58   16.17
   7  -7   3  459.30   14.65
  -7   7  -4  267.88   10.86
   7   7   4  263.15   11.67
  -7   7  -4  260.87   10.74
  -7  -7  -4  296.14   11.92
   7  -7   4  276.92   10.31
  -7   7  -5  724.07   22.35
  -7   7  -5  684.77   22.39
   7   7   5  703.88   23.31
  -7  -7  -5  747.23   23.59
   7  -7   5  709.92   21.53
  -7   7  -6   15.33    3.26
  -7   7  -6   18.99    3.26
   7   7   6   15.45    2.99
  -7  -7  -6   18.77    3.56
   7  -7   6   12.56    2.43
  -7   7  -7  147.16    8.01
   7   7   7  147.89    9.06
  -7   7  -7  137.08    8.37
  -7  -7  -7  142.53    8.63
   7  -7   7  128.64    7.32
  -7   7  -8   43.75    5.06
   7   7   8   38.64    5.08
  -7   7  -8   38.68    5.39
   7  -7   8   36.83    4.61
  -7  -7  -8   51.08    5.64
   7   8 -10   81.15    6.63
   7   8 -10   91.23    6.97
  -7  -8  10   87.67    6.96
   7   8  -9  230.69   11.14
   7   8  -9  231.36    9.91
   7   8  -9  233.66   11.09
  -7  -8   9  223.87   10.64
   7   8  -8   53.13    5.34
   7   8  -8   62.01    6.96
   7   8  -8   53.71    7.60
  -7  -8   8   66.35    5.56
   7   8  -7   45.70    4.57
   7   8  -7   49.58    5.00
   7   8  -7   44.40    5.17
  -7  -8   7   42.02    4.78
   7   8  -6  636.59   19.31
   7   8  -6  593.13   20.47
  -7   8   6  593.20   16.89
  -7  -8   6  632.22   19.69
  -7   8   5  193.74    6.76
   7   8  -5  199.95    8.71
   7   8  -5  195.87    9.65
  -7  -8   5  184.78    8.54
   7   8  -4  389.72   13.73
  -7   8   4  398.75   11.97
   7   8  -4  397.19   14.91
  -7  -8   4  394.05   17.59
   7   8  -3   14.37    2.61
   7   8  -3   12.82    2.89
  -7   8   3   15.82    1.65
  -7   8   3   14.70    1.59
  -7  -8   3   14.81    2.58
  -7   8   2  305.42    9.52
  -7   8   2  296.01    9.28
   7   8  -2  309.04   12.55
   7   8  -2  321.88   11.80
  -7  -8   2  297.73   10.90
   7   8  -1  136.63    7.19
   7   8  -1  132.76    7.67
  -7   8   1  129.04    5.39
   7  -8  -1  130.54    5.54
  -7  -8   1  136.34    6.38
  -7   8   0  313.64   10.65
  -7   8   0  336.24   11.17
   7   8   0  335.84   13.28
   7  -8   0  319.92   10.81
  -7  -8   0  335.45   12.48
  -7  -8   0  330.80   11.33
   7   8   1   54.53    5.14
  -7   8  -1   56.44    4.01
  -7   8  -1   51.36    3.75
  -7  -8  -1   48.76    4.51
   7  -8   1   46.75    3.76
  -7  -8  -1   42.50    3.57
  -7   8  -2  119.85    6.13
   7   8   2  120.55    7.48
  -7   8  -2  126.86    6.28
  -7  -8  -2  130.19    6.05
   7  -8   2  126.79    6.21
  -7  -8  -2  126.91    7.23
  -7   8  -3   46.95    4.32
   7   8   3   47.73    5.11
  -7   8  -3   58.06    4.45
  -7  -8  -3   51.74    5.16
   7  -8   3   48.71    4.21
  -7  -8  -3   55.17    3.93
  -7   8  -4  370.74   13.52
   7   8   4  364.52   14.68
  -7   8  -4  378.56   13.45
  -7  -8  -4  379.21   12.59
  -7  -8  -4  357.90   14.39
   7  -8   4  368.28   12.97
  -7   8  -5   33.69    4.41
  -7   8  -5   51.08    4.74
   7   8   5   44.88    4.92
   7  -8   5   44.28    4.35
  -7  -8  -5   43.14    4.99
   7   8   6  186.72    9.97
  -7   8  -6  186.57    9.49
  -7   8  -6  183.16    9.00
   7  -8   6  177.61    8.50
  -7  -8  -6  181.30    9.77
   7   8   7  100.81    7.26
  -7   8  -7  100.03    7.33
  -7  -8  -7  105.98    7.46
   7  -8   7   95.55    6.38
   7   9  -9  294.10   18.30
   7   9  -9  345.55   13.11
   7   9  -9  344.82   14.48
   7   9  -8  118.89    6.94
   7   9  -8  113.42    7.65
   7   9  -8  103.68    8.57
  -7  -9   8  104.10    7.21
   7   9  -7  208.17    9.34
   7   9  -7  209.39   10.53
  -7  -9   7  215.66    9.85
   7   9  -6   31.54    5.87
   7   9  -6   20.63    3.11
  -7  -9   6   24.31    3.60
   7   9  -5  293.54   11.38
   7   9  -5  284.65   12.48
  -7  -9   5  282.71   11.12
  -7   9   4   35.48    2.61
   7   9  -4   44.64    4.97
   7   9  -4   34.79    4.26
  -7  -9   4   39.30    3.96
   7   9  -3  644.88   20.32
  -7   9   3  637.40   17.31
  -7   9   3  610.74   17.55
   7   9  -3  635.80   21.66
  -7   9   3  667.30   17.98
  -7  -9   3  652.95   24.58
  -7   9   2  283.54    9.02
  -7   9   2  265.81    9.17
   7   9  -2  288.97   12.47
  -7   9   2  289.92    9.47
   7   9  -2  280.76   11.36
  -7  -9   2  286.17   10.55
   7   9  -1 1098.42   33.95
  -7   9   1 1157.73   30.81
   7   9  -1 1182.06   33.03
  -7  -9   1 1119.07   31.49
  -7   9   0   44.64    3.66
  -7   9   0   45.23    3.49
   7   9   0   36.61    4.50
   7   9   0   44.97    5.01
   7  -9   0   42.05    3.57
  -7  -9   0   41.05    3.68
  -7   9  -1  478.45   15.11
  -7   9  -1  461.00   14.88
   7   9   1  470.38   17.45
   7  -9   1  455.15   15.03
  -7  -9  -1  480.25   16.68
  -7  -9  -1  482.78   14.98
   7   9   2   30.37    4.44
  -7   9  -2   24.38    3.62
  -7   9  -2   27.54    3.38
  -7  -9  -2   28.31    3.15
   7  -9   2   28.97    3.51
  -7  -9  -2   34.93    4.40
  -7   9  -3  518.76   16.89
   7   9   3  533.35   18.90
  -7   9  -3  508.57   16.66
  -7  -9  -3  498.65   15.76
  -7  -9  -3  499.20   17.90
   7  -9   3  496.90   16.56
  -7   9  -4   16.69    2.99
  -7   9  -4   28.69    3.62
   7   9   4   23.43    3.81
  -7  -9  -4   23.56    3.72
   7  -9   4   22.72    3.24
  -7  -9  -4   29.48    3.13
  -7   9  -5  102.22    6.80
  -7   9  -5  105.14    7.41
   7   9   5  115.66    9.29
   7  -9   5  113.74    6.60
  -7  -9  -5  118.09    7.60
  -7   9  -6    9.52    3.00
  -7   9  -6    9.24    2.51
   7   9   6   14.00    3.27
   7  -9   6    5.95    2.21
  -7  -9  -6   12.36    3.24
   7  10  -8  150.77    9.50
   7  10  -8  161.10    8.59
  -7 -10   8  161.55   10.15
   7  10  -7    6.36    2.58
  -7 -10   7    5.84    2.24
   7  10  -6  103.09    6.69
   7  10  -6  102.34    7.57
  -7 -10   6  104.35    6.59
   7  10  -5   30.78    4.45
   7  10  -5   18.72    3.43
  -7 -10   5   29.03    3.98
  -7  10   4   62.71    2.93
   7  10  -4   72.29    5.59
   7  10  -4   65.79    7.57
  -7 -10   4   78.25    5.29
  -7  10   3   51.12    3.34
   7  10  -3   56.88    5.91
   7  10  -3   54.41    4.97
  -7 -10   3   46.50    4.25
  -7  10   2  416.77   12.87
   7  10  -2  417.99   15.31
   7  10  -2  426.34   16.70
  -7 -10   2  470.79   18.99
  -7  10   1   22.27    2.60
   7  10  -1   24.32    3.99
  -7  10   1   16.61    2.22
   7  10  -1   19.42    3.41
  -7 -10   1   17.08    2.80
   7  10   0  582.39   19.22
  -7  10   0  541.67   16.93
   7  10   0  538.03   20.06
  -7  10   0  571.88   17.01
  -7 -10   0  574.93   17.40
  -7  10  -1   79.98    4.94
   7  10   1   87.92    6.34
  -7  10  -1   81.55    5.06
   7  10   1   82.49    6.72
   7 -10   1   73.79    5.07
  -7 -10  -1   69.04    4.67
  -7  10  -2  495.88   16.34
  -7  10  -2  514.55   16.65
   7  10   2  505.92   18.93
  -7 -10  -2  511.90   18.08
  -7 -10  -2  513.56   15.81
   7  10   3  168.29   10.76
  -7  10  -3  166.02    8.21
  -7  10  -3  164.80    7.88
  -7 -10  -3  168.83    9.15
   7 -10   3  166.02    8.17
  -7  10  -4  108.95    7.17
   7  10   4  124.06    8.52
  -7  10  -4  106.97    6.41
  -7 -10  -4  110.72    7.48
   7 -10   4  111.69    7.07
  -7  10  -5   -0.76    1.64
  -7  10  -5    2.21    1.94
   7  10   5    1.69    1.94
  -7 -10  -5   -0.02    1.66
   7 -10   5    1.04    1.51
   7  11  -6   56.35    5.69
   7  11  -6   59.79    6.49
  -7 -11   6   69.40    5.84
   7  11  -5  233.16   10.84
  -7 -11   5  255.70   10.61
   7  11  -4  133.24    8.78
   7  11  -4  129.88    7.79
  -7 -11   4  124.13    7.03
   7  11  -3  617.59   20.13
  -7  11   3  572.76   16.83
   7  11  -3  615.47   22.06
  -7 -11   3  593.73   18.94
   7  11  -2   36.57    4.84
  -7  11   2   32.84    3.03
   7  11  -2   22.88    3.99
  -7 -11   2   31.61    3.89
   7  11  -1  245.32   12.40
   7  11  -1  265.13   11.48
  -7  11   1  254.74    9.25
  -7 -11   1  251.20   13.49
   7  11   0   13.50    3.22
  -7  11   0   11.37    2.21
   7  11   0    9.82    2.89
  -7 -11   0    9.89    3.24
  -7  11  -1  479.86   15.54
   7  11   1  467.93   18.45
   7  11   1  489.82   17.48
   7 -11   1  443.07   15.70
   7  11   2   97.15    7.00
   7  11   2   97.54    7.56
  -7  11  -2   81.39    5.75
   7 -11   2   94.63    6.13
   7  11   3  227.42   11.87
  -7 -11  -3  230.53   11.29
   7 -11   3  242.53   12.91
   7  12  -3   11.44    3.91
   7  12  -3   20.86    4.39
  -7  12   2  298.65   10.26
   7  12  -1   23.64    5.91
  -7  12   1   20.63    2.69
   7  12   0   25.00    3.94
   7  12   0   24.57    4.49
  -7  12   0   28.55    3.50
  -8   0  13   14.50    3.50
   8   0 -13   11.12    2.90
  -8   0  12  537.11   18.60
   8   0 -12  541.81   19.57
   8   0 -11   70.95    5.98
   8   0 -11   75.00    4.18
  -8   0  11   74.84    5.86
  -8   0  10 1080.58   31.13
   8   0 -10 1079.62   28.76
   8   0 -10 1074.15   31.57
  -8   0   9   95.21    6.01
   8   0  -9  101.27    4.51
   8   0  -8 1252.82   32.68
  -8   0   8 1260.41   34.84
  -8   0   7   26.31    3.43
   8   0  -7   22.17    2.12
   8   0  -6  260.75    8.09
  -8   0   6  258.29    9.69
  -8   0   5   41.86    3.60
   8   0  -5   43.19    2.58
   8   0  -4  992.78   25.54
  -8   0   4  964.41   27.09
   8   0  -4  939.64   25.79
   8   0  -3  121.09    4.82
  -8   0   3  121.09    5.85
  -8   0   3  116.29    4.65
  -8   0   2   95.80    4.38
   8   0  -2  101.59    4.44
  -8   0   1   71.00    3.91
   8   0  -1   73.64    3.87
  -8   0   0 1631.49   41.82
   8   0   0 1531.96   41.34
   8   0   1   29.11    2.79
  -8   0  -1   22.57    2.77
   8   0   2  703.40   20.44
  -8   0  -2  699.79   20.95
  -8   0  -3    0.87    1.33
   8   0   3    2.82    1.39
  -8   0  -4   37.83    6.19
   8   0   4   39.95    4.73
   8   0   5    5.10    1.85
  -8   0  -5    4.48    2.07
   8   0   6  363.20   13.15
  -8   0  -6  370.04   14.32
  -8   0  -7    0.45    1.65
   8   0   7    2.74    1.61
  -8   0  -7   -0.54    1.57
   8   0   8    2.17    1.55
  -8   0  -8    2.30    1.69
  -8   0  -8    0.77    1.90
   8   0   9    6.89    2.31
  -8   0  -9   16.36    3.53
  -8   0  -9   10.31    3.07
   8   1 -13  372.08   19.06
  -8   1  13  312.76   13.40
  -8  -1  13  343.01   17.70
   8  -1 -13  311.22   13.45
   8   1 -12   42.33    5.03
  -8   1  12   48.12    5.04
   8  -1 -12   35.44    2.90
  -8  -1  12   34.93    5.15
   8  -1 -12   44.13    4.89
  -8   1  11  295.55   11.72
   8   1 -11  305.66   12.48
   8   1 -11  300.34   10.29
  -8  -1  11  292.34   11.97
   8  -1 -11  279.62    9.55
  -8   1  10   13.20    2.73
   8   1 -10   13.28    2.83
   8   1 -10   10.96    1.94
  -8  -1  10   17.08    3.16
   8  -1 -10   16.05    1.92
   8  -1 -10   18.09    2.00
   8   1  -9 1127.04   30.74
   8   1  -9 1197.43   33.32
   8   1  -9 1111.46   30.48
   8  -1  -9 1164.82   29.53
   8  -1  -9 1149.71   29.55
  -8  -1   9 1141.23   32.64
   8   1  -8  154.65    6.35
   8   1  -8  157.70    6.11
  -8   1   8  160.73    7.56
   8  -1  -8  171.45    5.28
  -8  -1   8  185.35   10.12
   8  -1  -8  170.68    5.39
  -8   1   7  707.35   21.11
   8   1  -7  731.94   19.45
   8   1  -7  704.83   19.80
   8  -1  -7  718.25   18.49
   8  -1  -7  702.12   18.29
  -8  -1   7  708.43   21.34
   8   1  -6   72.54    3.46
  -8   1   6   64.36    4.50
   8   1  -6   66.83    3.72
   8  -1  -6   69.94    2.61
  -8  -1   6   72.81    4.74
   8  -1  -6   75.55    2.81
   8   1  -5  499.87   13.87
  -8   1   5  498.93   15.42
   8   1  -5  490.22   14.35
  -8  -1   5  459.57   15.36
   8  -1  -5  499.12   13.14
   8  -1  -5  503.90   12.97
  -8   1   4  268.25    9.46
   8   1  -4  251.83    8.44
   8   1  -4  250.31    7.99
   8  -1  -4  252.98    7.24
   8  -1  -4  243.42    7.39
  -8  -1   4  238.28    9.29
  -8   1   3 1703.49   44.16
   8   1  -3 1659.61   43.11
  -8   1   3 1650.35   42.11
   8  -1  -3 1688.44   42.13
  -8  -1   3 1634.55   42.78
  -8  -1   3 1633.67   44.08
   8   1  -2  395.72   11.80
  -8   1   2  359.91   10.98
  -8  -1   2  364.74   11.48
   8  -1  -2  360.64   10.82
  -8   1   1  229.37    8.31
   8   1  -1  248.16    8.81
  -8  -1   1  268.85    8.98
   8  -1  -1  258.81    8.24
  -8   1   0   47.84    3.38
   8   1   0   49.61    3.54
   8  -1   0   57.43    3.33
  -8  -1   0   56.32    3.76
  -8   1  -1  428.56   13.49
   8   1   1  423.94   13.50
  -8  -1  -1  410.93   13.65
   8  -1   1  414.42   12.89
   8   1   2  119.39    5.74
  -8   1  -2  104.55    5.58
  -8  -1  -2  103.16    5.73
   8  -1   2  106.97    5.21
   8   1   3  126.40    6.28
  -8   1  -3  122.41    6.42
  -8  -1  -3  121.82    6.52
   8  -1   3  130.91    6.00
   8   1   4   85.33    6.73
   8  -1   4   97.82    6.15
   8   1   5   64.28    4.75
  -8   1  -5   67.52    5.28
   8  -1   5   60.45    4.50
  -8  -1  -5   62.93    5.20
   8   1   6  119.39    6.63
  -8   1  -6  118.93    7.28
  -8  -1  -6  116.35    7.31
   8  -1   6  110.75    6.26
  -8   1  -7  109.35    6.71
  -8   1  -7   95.88    6.94
   8   1   7  112.13    6.57
  -8  -1  -7  106.41    7.22
   8  -1   7  107.16    6.29
   8   1   8   86.64    5.93
  -8   1  -8   92.30    6.27
  -8   1  -8   90.25    6.94
   8  -1   8   79.91    5.71
  -8  -1  -8   81.15    6.67
  -8  -1  -8   75.31    6.19
  -8   1  -9   22.50    4.19
   8   1   9   24.48    3.63
  -8  -1  -9   32.46    4.30
   8  -1   9   18.14    4.38
   8   2 -12  263.52   12.00
  -8   2  12  255.04   11.09
  -8  -2  12  282.42   12.04
   8   2 -11   17.92    4.45
  -8   2  11   20.04    3.20
   8   2 -11   16.41    2.42
  -8  -2  11   12.33    2.84
   8   2 -10  125.04    5.98
   8   2 -10  128.64    7.45
  -8   2  10  118.79    6.54
   8   2 -10  113.99    6.83
  -8  -2  10  127.99    7.30
   8   2  -9  153.32    8.06
  -8   2   9  152.65    7.33
   8   2  -9  146.82    6.63
   8   2  -9  164.79    6.55
  -8  -2   9  159.76    7.85
   8   2  -8 1115.02   30.84
   8   2  -8 1171.03   30.47
  -8   2   8 1142.15   31.69
  -8  -2   8 1126.06   32.15
   8   2  -7   83.61    4.70
  -8   2   7   89.76    5.29
   8   2  -7   91.20    4.39
  -8  -2   7   87.54    5.65
   8   2  -6 1170.08   33.26
  -8   2   6 1307.59   34.22
   8   2  -6 1260.62   32.78
  -8  -2   6 1266.98   34.55
  -8   2   5  204.77    7.99
   8   2  -5  196.73    7.47
   8   2  -5  195.38    6.94
  -8  -2   5  193.76    8.18
   8   2  -4 1248.51   33.05
   8   2  -4 1199.16   32.34
  -8   2   4 1244.68   33.52
  -8  -2   4 1239.07   33.83
   8   2  -3  153.80    6.43
  -8   2   3  156.81    4.99
   8  -2  -3  153.29    4.76
  -8  -2   3  155.25    6.12
  -8  -2   3  144.50    6.74
   8   2  -2  591.34   18.02
  -8   2   2  596.05   16.84
   8  -2  -2  638.91   16.54
  -8  -2   2  609.42   18.61
  -8  -2   2  648.61   17.99
  -8   2   1  482.25   13.76
   8   2  -1  471.19   14.61
  -8  -2   1  460.26   14.42
   8  -2  -1  457.81   13.17
   8   2   0   44.75    3.39
  -8   2   0   40.51    2.96
  -8  -2   0   34.37    3.16
   8  -2   0   33.12    2.49
  -8   2  -1  122.26    5.78
   8   2   1  123.25    6.10
   8  -2   1  138.01    5.49
  -8  -2  -1  133.18    6.34
   8   2   2  165.36    7.40
  -8   2  -2  168.82    7.30
  -8  -2  -2  164.27    7.59
   8  -2   2  172.24    6.71
   8   2   3    7.88    1.96
  -8   2  -3    8.51    2.10
  -8  -2  -3    7.80    2.02
   8  -2   3    6.52    1.58
  -8   2  -4  101.09    6.29
   8   2   4  114.98    6.40
   8  -2   4  118.50    5.78
  -8  -2  -4  121.80    7.82
  -8   2  -5   82.30    5.82
   8   2   5   88.53    5.77
  -8  -2  -5   91.00    6.29
   8  -2   5   92.39    5.30
  -8   2  -6  550.78   18.11
   8   2   6  517.11   17.81
  -8   2  -6  550.97   18.81
   8  -2   6  531.72   17.26
  -8  -2  -6  550.30   18.99
  -8   2  -7   42.41    5.02
  -8   2  -7   41.97    5.37
   8   2   7   42.08    4.45
  -8  -2  -7   39.57    4.79
   8  -2   7   39.30    4.37
  -8   2  -8  219.75   11.35
   8   2   8  233.12   10.46
  -8   2  -8  231.30   10.67
   8  -2   8  239.73   10.20
  -8  -2  -8  250.45   11.87
  -8   2  -9    3.94    2.23
   8   2   9    2.10    1.79
   8  -2   9    3.75    2.37
  -8  -2  -9    3.48    2.33
  -8  -2  -9    2.47    1.95
   8   3 -12    1.36    1.60
  -8   3  12    3.79    2.21
  -8  -3  12    5.72    3.75
   8   3 -11  197.18    9.96
   8   3 -11  192.54    8.69
  -8   3  11  201.51    9.05
  -8  -3  11  212.32    9.86
   8   3 -10   59.62    4.43
  -8   3  10   63.61    7.74
   8   3 -10   61.18    5.41
  -8  -3  10   59.73    5.32
   8   3  -9  375.76   13.85
  -8   3   9  336.91   12.29
   8   3  -9  354.64   12.25
   8   3  -9  351.78   13.68
  -8  -3   9  365.59   13.36
   8   3  -8  141.60    6.64
   8   3  -8  144.78    7.69
  -8   3   8  131.91    6.56
   8   3  -8  149.06    7.13
  -8  -3   8  142.95    7.39
  -8   3   7  909.50   25.83
   8   3  -7  902.54   25.72
   8   3  -7  924.52   25.09
  -8  -3   7  917.86   26.66
  -8   3   6  175.67    7.26
   8   3  -6  162.17    7.14
   8   3  -6  179.76    6.72
  -8  -3   6  155.21    7.64
   8   3  -5 1715.09   43.68
   8   3  -5 1624.92   44.25
  -8   3   5 1720.52   44.40
  -8  -3   5 1650.50   44.86
  -8   3   4  100.60    5.13
   8   3  -4   91.71    5.07
  -8  -3   4   79.71    5.02
   8   3  -3  878.43   24.77
   8   3  -3  910.50   25.51
  -8   3   3  906.01   22.94
  -8  -3   3  918.53   25.80
  -8   3   2  127.96    4.61
   8   3  -2  123.24    5.93
  -8  -3   2  115.17    5.92
  -8  -3   2  133.56    5.79
   8  -3  -2  117.93    4.14
  -8   3   1  177.09    6.38
   8   3  -1  191.70    7.68
  -8  -3   1  168.66    7.17
   8  -3  -1  175.38    5.86
  -8   3   0   44.80    3.11
   8   3   0   49.12    3.83
   8  -3   0   49.22    2.83
  -8  -3   0   45.44    3.64
  -8   3  -1  297.08   10.04
   8   3   1  292.07   10.74
  -8  -3  -1  280.75   10.65
   8  -3   1  280.16    9.23
   8   3   2  499.96   16.42
  -8   3  -2  536.77   16.08
   8  -3   2  485.82   14.93
  -8  -3  -2  497.99   16.56
   8   3   3  112.84    6.83
  -8   3  -3  102.26    5.92
   8  -3   3  112.83    5.39
  -8  -3  -3  111.23    6.57
  -8   3  -4   85.42    5.62
   8   3   4   81.66    5.66
  -8  -3  -4   87.10    6.03
   8  -3   4   83.35    4.83
  -8   3  -5  289.32   11.78
   8   3   5  302.82   11.75
   8  -3   5  278.57   10.53
  -8  -3  -5  295.86   12.26
   8   3   6   26.93    3.80
  -8   3  -6   27.95    3.99
  -8   3  -6   21.01    3.38
  -8  -3  -6   31.19    4.35
   8  -3   6   32.84    3.57
  -8   3  -7  233.53   11.04
  -8   3  -7  218.38   11.46
   8   3   7  223.28   10.21
   8  -3   7  238.51   12.74
  -8  -3  -7  218.97   10.91
  -8   3  -8   13.30    2.86
  -8   3  -8   12.09    3.17
   8   3   8   12.20    2.68
  -8  -3  -8   17.77    3.63
   8  -3   8   16.48    2.86
  -8   3  -9  101.23    7.24
   8   3   9  126.61    8.58
  -8   3  -9  118.36    8.44
  -8  -3  -9  110.55    7.01
   8  -3   9  100.42    6.67
  -8  -3  -9  111.05    8.14
   8   4 -12  229.00   13.79
   8   4 -12  217.18   11.20
  -8  -4  12  234.05   11.18
   8   4 -11   56.71    4.86
  -8   4  11   59.38    4.99
   8   4 -11   53.83    5.70
  -8  -4  11   58.58    5.84
   8   4 -10  514.51   17.22
  -8   4  10  536.61   17.07
   8   4 -10  527.77   21.85
  -8  -4  10  544.71   18.40
  -8   4   9   24.48    3.33
   8   4  -9   28.14    3.35
   8   4  -9   29.34    4.31
   8   4  -9   26.50    3.56
  -8  -4   9   26.56    3.95
   8   4  -8  434.79   13.65
  -8   4   8  421.67   13.87
   8   4  -8  426.81   14.39
   8   4  -8  423.67   15.45
  -8  -4   8  440.18   15.05
  -8   4   7  487.27   15.23
   8   4  -7  481.73   15.75
   8   4  -7  511.45   15.08
  -8  -4   7  475.18   16.16
   8   4  -6  416.37   13.30
   8   4  -6  427.93   14.20
  -8   4   6  422.51   13.58
  -8  -4   6  450.46   17.41
   8   4  -5  144.45    6.26
  -8   4   5  145.49    6.32
   8   4  -5  131.50    6.60
  -8  -4   5  144.56    6.91
  -8   4   4  487.71   15.12
   8   4  -4  499.70   14.99
   8   4  -4  485.90   15.67
  -8  -4   4  487.75   15.70
   8   4  -3  169.67    7.38
   8   4  -3  167.07    6.86
  -8  -4   3  154.67    7.13
  -8   4   2  388.45   11.04
   8   4  -2  373.14   13.10
  -8  -4   2  392.66   13.08
   8  -4  -2  400.56   10.68
  -8  -4   2  391.52   12.78
  -8   4   1   26.71    2.36
   8   4  -1   30.85    3.41
   8  -4  -1   35.08    2.28
  -8  -4   1   33.72    3.35
  -8  -4   1   34.09    3.22
   8   4   0  560.31   18.33
  -8   4   0  594.45   17.01
   8  -4   0  580.62   16.27
  -8  -4   0  615.98   18.38
  -8   4  -1  102.63    5.18
   8   4   1  105.84    6.06
  -8  -4  -1  103.76    5.98
   8  -4   1  100.68    4.59
   8   4   2  186.33    8.72
  -8   4  -2  199.44    8.11
   8  -4   2  199.32    7.36
  -8  -4  -2  202.84    8.90
   8   4   3  222.18    9.58
   8  -4   3  205.69    9.05
  -8  -4  -3  202.21   11.18
   8   4   4  397.83   14.33
  -8   4  -4  387.03   13.92
  -8  -4  -4  387.12   14.56
   8  -4   4  383.33   12.75
   8   4   5   56.53    5.00
  -8   4  -5   63.43    4.96
  -8   4  -5   51.17    4.87
  -8  -4  -5   65.06    5.51
   8  -4   5   56.54    4.29
   8   4   6   40.33    4.57
  -8   4  -6   41.82    4.45
  -8   4  -6   39.29    4.59
   8  -4   6   49.52    4.15
  -8  -4  -6   47.20    5.21
  -8   4  -7   -1.84    1.49
   8   4   7   -0.51    1.73
  -8   4  -7    0.63    1.96
  -8  -4  -7   -1.39    1.58
   8  -4   7   -0.83    1.36
   8   4   8  228.76   10.61
  -8   4  -8  214.38   11.86
  -8  -4  -8  215.10   10.65
  -8  -4  -8  216.84   11.27
   8  -4   8  201.09   11.95
  -8   4  -9  202.97   11.18
  -8  -4  -9  209.00   15.03
   8  -4   9  186.68    9.37
   8   5 -11  684.09   22.51
  -8  -5  11  754.56   29.47
  -8   5  10   62.02    4.60
   8   5 -10   56.27    5.73
   8   5 -10   58.71    5.15
  -8  -5  10   62.99    5.88
   8   5  -9  493.45   17.06
   8   5  -9  533.59   16.43
  -8   5   9  515.85   16.20
   8   5  -9  516.96   18.98
  -8  -5   9  519.63   17.71
   8   5  -8    7.62    2.35
  -8   5   8    4.91    1.74
   8   5  -8    4.84    1.77
   8   5  -8    4.08    2.43
  -8  -5   8    3.75    2.23
  -8   5   7  518.74   15.68
   8   5  -7  520.13   15.84
   8   5  -7  504.14   16.71
  -8  -5   7  495.67   16.78
  -8   5   6   95.38    5.00
   8   5  -6  102.94    6.03
   8   5  -6  100.13    5.40
  -8  -5   6   96.33    6.00
  -8   5   5  337.63   11.22
   8   5  -5  339.33   11.47
   8   5  -5  336.44   13.99
   8   5  -4   50.66    4.41
  -8   5   4   57.20    3.82
   8   5  -4   55.36    4.09
  -8  -5   4   43.90    4.05
   8   5  -3  122.13    6.19
   8   5  -3  135.32    6.87
  -8  -5   3  153.24    6.90
  -8   5   2  442.52   11.92
   8   5  -2  421.63   14.51
   8  -5  -2  410.55   11.49
  -8  -5   2  417.34   13.95
  -8  -5   2  418.87   13.91
  -8   5   1 1732.30   44.84
   8   5  -1 1756.05   47.37
   8  -5  -1 1744.46   44.39
  -8  -5   1 1776.14   46.65
  -8  -5   1 1738.24   46.72
   8   5   0  145.00    7.35
  -8   5   0  151.09    5.99
  -8  -5   0  131.82    6.67
  -8  -5   0  137.28    6.95
   8  -5   0  144.29    5.50
  -8   5  -1  673.02   19.27
   8   5   1  634.82   24.82
  -8  -5  -1  635.75   20.49
   8  -5   1  675.97   18.53
   8   5   2  125.21    7.02
  -8   5  -2  123.57    6.11
   8  -5   2  113.05    5.40
  -8  -5  -2  111.17    7.09
  -8   5  -3  391.18   13.72
   8   5   3  382.95   14.46
  -8  -5  -3  418.06   14.80
   8  -5   3  402.08   12.84
   8   5   4   59.75    5.11
  -8   5  -4   46.81    4.58
  -8   5  -4   51.24    4.72
  -8  -5  -4   63.28    5.27
   8  -5   4   54.30    4.13
  -8   5  -5  116.89    6.73
  -8   5  -5  112.79    6.82
   8   5   5  108.24    6.86
   8  -5   5   98.20    5.67
  -8  -5  -5  111.10    7.14
   8   5   6   12.65    2.92
  -8   5  -6   10.76    2.68
  -8   5  -6   16.14    3.88
  -8  -5  -6   15.24    3.37
   8   5   7   12.16    3.59
  -8   5  -7   15.47    2.99
  -8   5  -7   13.46    3.07
   8  -5   7   11.11    2.44
  -8  -5  -7    9.72    2.91
  -8   5  -8   15.76    3.50
  -8   5  -8   13.12    3.20
   8   5   8   13.25    2.93
  -8  -5  -8   14.47    2.82
   8  -5   8   16.29    3.05
  -8  -5  -8   14.76    3.21
   8   6 -11   14.79    3.46
   8   6 -11   10.53    2.61
  -8  -6  11    7.99    2.79
   8   6 -10  417.34   16.31
   8   6 -10  417.90   15.55
  -8  -6  10  435.35   16.06
   8   6  -9  124.04    7.94
   8   6  -9  122.61    6.61
   8   6  -9  118.38    7.73
  -8   6   9  127.55    6.10
  -8  -6   9  142.60    7.97
   8   6  -8   50.60    4.74
   8   6  -8   41.00    4.85
   8   6  -8   55.88    4.31
  -8   6   8   45.52    3.59
  -8  -6   8   54.28    5.01
   8   6  -7   68.08    5.39
   8   6  -7   66.98    4.83
  -8   6   7   70.36    4.28
  -8  -6   7   75.80    5.58
   8   6  -6  544.13   17.01
  -8   6   6  537.97   16.32
   8   6  -6  554.34   18.14
  -8  -6   6  556.84   17.83
   8   6  -5   86.01    5.23
   8   6  -5   88.11    5.80
  -8   6   5   84.75    4.60
  -8  -6   5   84.67    5.54
   8   6  -4   88.59    5.40
  -8   6   4   85.12    4.66
   8   6  -4   93.57    5.98
  -8  -6   4   97.34    7.36
   8   6  -3  212.98    9.55
   8   6  -3  222.98    9.03
  -8  -6   3  217.69    8.99
   8   6  -2  700.01   22.22
  -8   6   2  690.46   18.87
   8   6  -2  694.62   21.22
   8  -6  -2  716.09   18.62
  -8  -6   2  740.76   21.35
   8   6  -1  362.49   13.17
  -8   6   1  325.09   10.16
   8  -6  -1  311.52    9.86
  -8  -6   1  312.20   14.12
  -8  -6   1  323.02   11.63
   8   6   0  223.02    9.99
  -8   6   0  221.39    8.15
  -8  -6   0  247.39    9.33
   8  -6   0  232.28    7.91
  -8  -6   0  222.94    9.58
   8   6   1   10.95    2.67
  -8   6  -1   10.06    1.91
  -8  -6  -1    6.88    1.98
  -8  -6  -1    8.68    2.27
   8  -6   1    8.85    1.76
  -8   6  -2  220.77    9.04
   8   6   2  239.83   10.44
  -8  -6  -2  227.69   10.10
   8  -6   2  240.15    8.60
  -8   6  -3  116.06    6.70
   8   6   3  116.62    7.15
  -8   6  -3  121.72    6.59
  -8  -6  -3  135.77    7.45
   8  -6   3  124.92    6.04
  -8   6  -4  572.96   18.71
   8   6   4  581.91   19.71
  -8   6  -4  579.83   18.84
  -8  -6  -4  558.99   19.53
   8  -6   4  578.61   17.69
  -8   6  -5   88.55    6.31
   8   6   5   93.53    6.56
  -8   6  -5   88.23    6.09
   8  -6   5   89.75    5.63
  -8  -6  -5  103.77    7.02
  -8   6  -6   27.61    4.15
   8   6   6   26.50    4.57
  -8   6  -6   33.15    4.01
   8  -6   6   23.07    3.47
  -8  -6  -6   20.54    3.75
  -8   6  -7   14.98    3.00
   8   6   7   19.84    3.55
  -8  -6  -7   26.51    4.34
  -8   6  -8  272.98   12.92
  -8   6  -8  261.53   12.05
   8   6   8  293.63   14.38
  -8  -6  -8  264.23   11.23
  -8  -6  -8  266.71   13.03
   8  -6   8  280.51   11.49
   8   7 -10    4.69    2.21
   8   7 -10    4.48    2.36
  -8  -7  10    2.15    2.82
   8   7  -9   77.71    6.05
   8   7  -9   75.74    6.27
   8   7  -9   73.72    5.85
  -8  -7   9   69.04    6.00
   8   7  -8   -0.45    1.72
   8   7  -8    3.09    2.44
  -8  -7   8   -2.22    1.57
   8   7  -7  463.97   16.44
   8   7  -7  451.11   15.09
  -8   7   7  444.42   13.87
  -8  -7   7  466.97   16.06
   8   7  -6   40.11    4.61
   8   7  -6   42.77    4.35
  -8   7   6   45.18    3.42
  -8  -7   6   41.95    4.50
   8   7  -5  974.09   29.38
   8   7  -5  994.38   28.11
  -8   7   5  973.02   26.86
  -8  -7   5  988.50   28.51
  -8   7   4  184.64    7.31
   8   7  -4  194.40    9.32
   8   7  -4  186.50    8.32
  -8  -7   4  180.18    8.27
   8   7  -3  400.77   13.84
   8   7  -3  392.39   14.73
   8   7  -2  226.22    9.57
   8   7  -2  226.21   10.23
  -8   7   2  225.45    7.18
  -8  -7   2  214.47    9.00
  -8   7   1  678.91   18.99
   8   7  -1  677.33   21.99
  -8  -7   1  687.57   21.23
  -8  -7   1  684.11   20.54
   8  -7  -1  675.94   18.80
   8   7   0  175.55    8.73
  -8   7   0  161.95    6.54
  -8  -7   0  142.30    7.03
  -8  -7   0  164.61    7.93
   8  -7   0  153.17    6.29
  -8   7  -1   79.42    4.65
   8   7   1   81.10    5.94
  -8  -7  -1   67.75    4.66
  -8  -7  -1   72.03    5.49
   8  -7   1   72.09    4.34
   8   7   2   23.88    3.74
  -8   7  -2   23.64    3.33
  -8   7  -2   20.18    2.77
  -8  -7  -2   19.14    3.16
  -8  -7  -2   24.61    3.10
   8  -7   2   19.13    2.94
  -8   7  -3  373.02   13.85
   8   7   3  407.71   15.44
  -8   7  -3  383.17   13.88
  -8  -7  -3  431.18   15.38
   8  -7   3  408.11   13.35
  -8   7  -4   18.59    3.01
   8   7   4   18.35    3.27
  -8   7  -4   23.11    3.55
   8  -7   4   14.36    2.52
  -8  -7  -4   15.55    3.15
   8   7   5  398.26   15.73
  -8   7  -5  394.76   14.86
  -8   7  -5  405.06   15.84
   8  -7   5  391.43   13.77
  -8  -7  -5  396.48   15.68
  -8   7  -6   14.73    3.15
  -8   7  -6   15.10    3.10
   8   7   6   14.56    3.21
  -8  -7  -6   24.84    4.14
   8  -7   6   17.44    2.77
   8   7   7  257.44   12.12
  -8   7  -7  259.95   12.18
  -8   7  -7  256.37   11.84
   8  -7   7  240.92   10.62
  -8  -7  -7  261.76   12.47
   8   8  -9   73.80    6.52
  -8  -8   9   65.48    8.52
   8   8  -8   41.53    5.00
   8   8  -8   45.78    5.04
  -8  -8   8   48.63    5.30
   8   8  -7   27.37    4.00
   8   8  -7   20.64    3.45
  -8  -8   7   28.80    3.96
   8   8  -6  425.53   14.55
  -8   8   6  420.07   13.22
  -8  -8   6  410.34   14.82
   8   8  -5  111.34    6.47
   8   8  -5   95.24    6.81
  -8   8   5  108.84    4.93
  -8  -8   5  102.85    6.35
   8   8  -4  152.03    8.57
  -8   8   4  151.12    6.41
   8   8  -4  155.70    7.81
  -8  -8   4  177.38    7.93
  -8   8   3   35.10    1.92
   8   8  -3   27.23    4.00
   8   8  -3   35.61    4.60
  -8  -8   3   35.44    3.82
   8   8  -2  353.52   13.03
  -8   8   2  339.17   10.45
   8   8  -2  351.86   13.95
  -8  -8   2  361.97   14.50
  -8   8   1  133.12    5.70
   8   8  -1  146.07    8.28
   8  -8  -1  143.18    5.79
  -8  -8   1  153.90    7.16
  -8   8   0  209.36    7.99
   8   8   0  206.09   10.22
  -8  -8   0  232.21    9.93
  -8  -8   0  211.95    8.73
   8  -8   0  208.77    7.96
  -8   8  -1  118.72    6.01
   8   8   1  104.31    7.13
  -8   8  -1  105.91    5.60
  -8  -8  -1  107.25    5.77
   8  -8   1  101.54    5.39
  -8  -8  -1  102.71    6.57
  -8   8  -2   90.74    5.54
   8   8   2   98.02    7.05
  -8   8  -2   91.34    5.60
   8  -8   2  108.15    5.59
  -8  -8  -2   90.24    5.38
  -8  -8  -2   96.65    6.65
   8   8   3   30.09    4.48
  -8   8  -3   24.89    3.63
  -8   8  -3   30.48    3.71
  -8  -8  -3   19.57    3.41
   8  -8   3   25.66    3.49
  -8  -8  -3   25.86    3.33
  -8   8  -4  510.75   17.44
   8   8   4  504.79   21.04
  -8   8  -4  504.10   17.14
  -8  -8  -4  506.09   17.75
  -8  -8  -4  486.95   18.30
   8  -8   4  520.51   16.63
  -8   8  -5   51.51    5.04
  -8   8  -5   50.46    4.89
   8   8   5   43.42    5.30
  -8  -8  -5   45.61    5.32
   8  -8   5   48.00    4.55
  -8   8  -6  176.15    9.56
  -8   8  -6  191.81    9.46
   8   8   6  183.14   10.05
  -8  -8  -6  195.75   10.38
   8  -8   6  172.75    8.55
   8   9  -8    6.20    2.59
   8   9  -8    6.65    2.51
  -8  -9   8    4.42    2.85
   8   9  -7  141.72    7.56
   8   9  -7  135.21    9.05
  -8  -9   7  130.77    7.82
   8   9  -6   70.75    5.57
   8   9  -6   69.57    6.11
  -8  -9   6   65.30    5.54
   8   9  -5  136.21    7.53
   8   9  -5  130.39    8.12
  -8  -9   5  139.78    7.36
   8   9  -4   51.92    4.86
  -8  -9   4   42.09    4.27
   8   9  -3  314.06   14.02
   8   9  -3  312.83   12.23
  -8   9   3  308.88    9.11
  -8  -9   3  319.26   11.75
   8   9  -2   44.70    4.80
  -8   9   2   42.81    2.88
   8   9  -2   41.41    5.04
  -8  -9   2   47.92    4.21
   8   9  -1  461.09   17.30
  -8   9   1  447.44   13.83
   8   9  -1  469.04   16.25
  -8   9   1  449.91   14.43
  -8  -9   1  460.05   15.14
   8   9   0  126.65    7.44
   8   9   0  122.08    7.91
  -8   9   0  126.83    5.88
  -8   9   0  128.77    6.27
   8  -9   0  111.25    5.69
  -8   9  -1  396.75   18.24
   8   9   1  456.48   16.94
  -8   9  -1  413.37   14.02
  -8  -9  -1  467.41   16.15
  -8  -9  -1  395.16   15.44
   8  -9   1  437.18   14.12
  -8   9  -2   45.02    4.23
  -8   9  -2   39.65    4.06
   8   9   2   44.88    7.01
  -8  -9  -2   33.57    4.38
  -8  -9  -2   39.06    4.97
   8  -9   2   41.79    4.00
  -8   9  -3  516.42   17.48
  -8   9  -3  538.25   17.81
   8   9   3  550.13   20.86
   8  -9   3  522.27   17.22
  -8  -9  -3  531.87   19.03
  -8   9  -4   90.79    6.46
  -8   9  -4  103.69    8.36
   8   9   4   93.33    7.35
   8  -9   4   89.62    5.98
  -8  -9  -4   98.20    7.18
  -8   9  -5  108.10    6.94
   8   9   5  114.19    8.00
  -8   9  -5  115.79    7.45
   8  -9   5  123.32    6.99
  -8  -9  -5  130.49    8.33
   8  10  -7   43.44    5.14
   8  10  -7   48.07    5.60
  -8 -10   7   46.39    5.33
   8  10  -6   10.30    3.00
   8  10  -6    7.84    2.71
  -8 -10   6    4.53    2.36
   8  10  -5   33.37    4.84
   8  10  -5   32.70    4.60
  -8 -10   5   33.79    4.11
   8  10  -4   58.89    5.47
   8  10  -4   58.36    5.94
  -8 -10   4   75.57    5.31
  -8  10   3   22.84    2.13
   8  10  -3   20.13    3.74
   8  10  -3   20.95    3.33
  -8 -10   3   20.24    3.05
   8  10  -2  122.66    7.38
   8  10  -2  108.80    7.60
  -8  10   2  105.89    4.83
  -8 -10   2  114.70    6.39
   8  10  -1  122.10    8.18
   8  10  -1  122.67    7.53
  -8  10   1  121.55    5.57
  -8 -10   1  106.31    6.23
   8  10   0  596.32   20.10
  -8  10   0  582.45   17.81
   8  10   0  593.66   21.33
  -8  10   0  585.10   18.15
   8 -10   0  564.18   17.80
  -8 -10   0  602.33   18.48
  -8  10  -1   49.68    4.33
   8  10   1   53.42    5.57
  -8  10  -1   42.09    4.02
   8  10   1   47.55    5.68
  -8 -10  -1   43.44    4.24
   8 -10   1   50.01    4.90
  -8  10  -2  547.64   17.58
   8  10   2  546.66   20.17
  -8  10  -2  510.21   17.20
  -8 -10  -2  556.23   19.22
   8 -10   2  501.34   17.16
  -8  10  -3   59.22    5.57
   8  10   3   71.32    6.51
  -8  10  -3   61.95    5.03
   8 -10   3   67.10    5.55
  -8 -10  -3   73.13    6.36
  -8  10  -4  113.82    7.29
   8  10   4  121.72    9.45
  -8  10  -4  121.53    6.94
  -8 -10  -4  113.90    7.89
   8 -10   4  115.66    6.81
   8  11  -5   62.47    6.12
   8  11  -5   72.79    6.83
  -8 -11   5   69.32    5.72
   8  11  -4   63.28    6.10
   8  11  -4   59.23    6.29
  -8 -11   4   50.83    5.01
   8  11  -3  244.30   11.10
  -8 -11   3  240.05   10.13
   8  11  -2   21.04    4.69
  -8  11   2   17.63    2.49
   8  11  -2   20.43    3.72
  -8 -11   2   15.52    2.98
  -8  11   1  156.76    6.84
   8  11  -1  164.63    9.04
   8  11  -1  172.28   10.69
  -8 -11   1  165.10    8.33
   8  11   0   61.48    6.78
  -8  11   0   64.04    4.55
   8  11   0   60.97    6.06
   8  11   1  338.64   17.74
  -8  11  -1  335.71   12.32
   8  11   1  337.06   16.90
   8 -11   1  345.41   12.53
   9   0 -12  216.25    7.91
  -9   0  12  212.83   10.35
   9   0 -11   13.96    2.05
  -9   0  10  333.13   12.76
   9   0 -10  325.63   10.27
   9   0  -9    8.29    1.47
  -9   0   9    9.25    2.57
   9   0  -9    7.74    1.31
   9   0  -8 1428.32   37.88
   9   0  -8 1522.01   38.36
  -9   0   8 1513.82   40.95
   9   0  -7   17.95    1.98
   9   0  -7   15.60    1.94
  -9   0   6  547.99   17.37
   9   0  -6  544.15   15.26
   9   0  -5   40.02    2.74
  -9   0   5   40.56    3.95
   9   0  -4 1650.04   42.70
  -9   0   4 1709.25   44.73
   9   0  -4 1624.48   42.33
   9   0  -3  103.32    4.66
  -9   0   3  106.22    4.61
  -9   0   3   96.56    5.76
  -9   0   2 1595.28   42.28
   9   0  -2 1653.88   42.33
   9   0  -1    4.64    1.45
  -9   0   1    6.14    1.65
   9   0   0 2725.63   71.92
  -9   0   0 2919.06   72.56
  -9   0  -1  261.05    9.97
   9   0   1  255.98    9.50
   9   0   2 1405.66   38.15
  -9   0  -2 1354.39   38.11
  -9   0  -3   54.55    4.63
   9   0   3   55.71    4.29
  -9   0  -4   99.22    6.38
   9   0   4  110.48    5.99
   9   0   5    8.95    2.26
  -9   0  -5    6.61    2.21
  -9   0  -6  354.56   14.18
   9   0   6  333.22   12.83
  -9   0  -7    1.95    2.26
   9   0   7    1.22    1.52
  -9   0  -7    6.08    2.03
  -9   0  -8    8.95    3.23
  -9   0  -8    5.01    3.29
   9   1 -12   41.01    3.50
  -9   1  12   37.91    5.00
  -9  -1  12   34.96    4.83
  -9   1  11   66.93    5.63
   9   1 -11   74.12    4.46
   9  -1 -11   84.07    3.97
  -9  -1  11   79.23    6.19
   9   1 -10  108.13    5.27
  -9   1  10  110.12    6.66
  -9  -1  10  121.84    7.04
   9   1  -9  523.34   15.96
  -9   1   9  553.37   17.56
   9   1  -9  520.78   16.10
  -9  -1   9  527.67   17.66
   9   1  -8  131.21    5.77
  -9   1   8  155.77    7.55
   9   1  -8  142.73    6.02
  -9  -1   8  149.79    7.56
   9   1  -7  208.54    7.70
  -9   1   7  222.82    9.09
   9   1  -7  220.93    7.30
  -9  -1   7  212.62    9.10
   9   1  -6  112.28    4.61
   9   1  -6  105.37    4.98
  -9   1   6  107.84    6.05
  -9  -1   6  112.38    6.40
   9  -1  -6  114.82    3.66
   9   1  -5  601.43   16.84
  -9   1   5  629.97   18.85
   9   1  -5  601.54   17.41
  -9  -1   5  600.56   18.83
   9  -1  -5  600.49   15.89
   9  -1  -5  610.35   16.09
   9   1  -4  197.84    7.04
   9   1  -4  201.12    7.51
  -9   1   4  203.17    8.50
  -9  -1   4  202.93    8.63
   9  -1  -4  207.55    6.52
   9  -1  -4  204.99    6.33
  -9   1   3  883.27   24.59
  -9   1   3  955.58   26.85
   9   1  -3  922.95   25.61
   9  -1  -3  936.50   24.63
  -9  -1   3  929.38   26.79
  -9  -1   3  969.42   25.46
  -9   1   2  221.33    7.51
   9   1  -2  213.48    8.01
  -9  -1   2  198.34    7.74
   9  -1  -2  206.32    7.17
   9   1  -1   98.78    5.24
  -9   1   1   94.54    4.93
   9  -1  -1  115.16    4.93
  -9  -1   1  114.54    5.52
   9   1   0  219.10    8.54
  -9   1   0  228.96    8.48
   9  -1   0  209.06    7.87
  -9  -1   0  216.44    8.69
   9   1   1 1018.48   29.09
  -9   1  -1 1015.34   29.11
  -9  -1  -1 1053.34   29.58
   9  -1   1 1070.75   28.59
  -9   1  -2  150.63    7.26
  -9  -1  -2  145.46   10.39
   9  -1   2  145.91    6.77
  -9   1  -3   88.01    5.77
   9   1   3   98.91    5.64
  -9  -1  -3   84.26    5.75
   9  -1   3   92.35    5.26
  -9   1  -4  145.10    7.88
   9   1   4  154.12    7.56
   9  -1   4  169.42    7.42
  -9  -1  -4  153.95    8.14
   9   1   5  118.07    6.63
  -9   1  -5  109.96    6.99
  -9  -1  -5  116.85    7.19
   9  -1   5  105.34    6.09
  -9   1  -6   41.45    4.94
   9   1   6   42.68    4.49
   9  -1   6   38.18    5.28
  -9  -1  -6   33.86    4.80
  -9   1  -7   15.38    3.39
   9   1   7   11.61    2.60
  -9   1  -7   17.30    3.07
  -9  -1  -7   15.10    3.51
   9  -1   7   15.84    2.93
  -9   1  -8   33.38    6.29
  -9  -1  -8   22.11    3.63
   9  -1   8   27.40    5.23
  -9  -1  -8   16.81    4.08
   9   2 -12   33.10    6.27
   9   2 -12   32.75    3.45
  -9   2  12   34.94    4.66
  -9  -2  12   38.46    7.08
   9   2 -11    5.73    1.65
  -9   2  11    8.11    2.48
  -9  -2  11    8.97    2.76
   9   2 -10  220.49    8.45
  -9   2  10  207.80    9.25
  -9  -2  10  204.18    9.68
  -9   2   9   27.31    3.61
   9   2  -9   22.65    2.83
   9   2  -9   23.32    2.88
  -9  -2   9   30.72    4.03
  -9   2   8  536.24   19.38
   9   2  -8  521.03   15.45
  -9  -2   8  527.65   17.40
  -9   2   7   46.31    4.19
   9   2  -7   45.95    3.82
   9   2  -7   48.71    3.45
  -9  -2   7   52.21    4.70
   9   2  -6 1375.97   37.35
   9   2  -6 1406.85   36.61
  -9   2   6 1413.31   38.25
  -9  -2   6 1413.54   38.88
  -9   2   5  282.98   10.49
   9   2  -5  258.85    9.65
   9   2  -5  278.26    9.19
  -9  -2   5  287.13   10.83
   9   2  -4 2405.95   63.19
   9   2  -4 2450.73   62.56
  -9   2   4 2510.92   64.02
  -9  -2   4 2457.81   64.24
   9  -2  -4 2442.55   60.70
   9  -2  -4 2485.75   60.75
   9   2  -3  465.72   14.60
  -9   2   3  484.50   12.96
  -9  -2   3  469.98   14.20
  -9  -2   3  440.77   15.18
   9  -2  -3  452.91   12.59
  -9   2   2 1412.90   37.16
   9   2  -2 1399.06   38.43
  -9  -2   2 1425.26   39.23
   9  -2  -2 1443.11   36.70
  -9  -2   2 1487.84   38.33
   9   2  -1   82.43    4.92
  -9   2   1   82.11    4.27
   9  -2  -1   78.32    3.82
  -9  -2   1   84.28    4.86
   9   2   0 1395.13   37.21
  -9   2   0 1310.86   36.31
  -9  -2   0 1354.42   37.16
   9  -2   0 1380.65   35.70
  -9   2  -1   38.59    3.68
   9   2   1   40.91    3.90
  -9  -2  -1   37.22    3.94
   9  -2   1   40.52    3.27
  -9   2  -2  286.28   11.26
   9   2   2  308.47   11.50
   9  -2   2  307.08   11.29
  -9  -2  -2  317.39   13.29
   9   2   3   25.84    3.46
  -9   2  -3   17.73    2.87
  -9  -2  -3   17.92    3.03
   9  -2   3   20.25    2.94
  -9   2  -4  569.49   18.66
   9   2   4  569.65   18.42
  -9  -2  -4  543.27   18.86
   9  -2   4  560.39   17.42
   9   2   5   48.45    4.67
  -9   2  -5   50.70    4.86
  -9  -2  -5   48.87    5.09
   9  -2   5   45.54    4.09
  -9   2  -6  437.27   16.64
   9   2   6  461.17   17.61
  -9  -2  -6  449.42   17.00
  -9   2  -7   90.60    7.09
   9   2   7   97.69    6.50
  -9   2  -7   86.80    6.53
  -9  -2  -7   99.79    7.26
   9  -2   7   87.15    5.96
  -9   2  -8   56.33    6.18
  -9   2  -8   52.34    5.37
   9  -2   8   43.05    4.63
  -9  -2  -8   67.47    9.34
  -9  -2  -8   49.38    5.01
   9   3 -12   16.58    3.60
  -9   3  12   20.73    3.58
   9   3 -12   23.13    3.29
  -9  -3  12   23.02    4.09
  -9   3  11   47.10    4.68
   9   3 -11   44.37    5.11
   9   3 -11   41.01    4.67
  -9  -3  11   47.27    5.20
  -9   3  10   63.66    5.07
   9   3 -10   67.61    4.70
  -9  -3  10   73.68    6.01
   9   3  -9  141.56    8.42
   9   3  -9  168.04    7.39
  -9   3   9  165.77    8.00
  -9  -3   9  177.70    8.54
  -9   3   8   24.67    3.35
   9   3  -8   30.78    3.32
   9   3  -8   26.50    2.96
  -9  -3   8   19.99    3.15
  -9   3   7  358.90   12.43
   9   3  -7  346.70   12.23
   9   3  -7  375.79   11.61
  -9  -3   7  354.07   13.10
   9   3  -6  125.09    5.57
   9   3  -6  112.74    6.05
  -9   3   6  119.47    6.16
  -9  -3   6  108.89    6.40
   9   3  -5  860.34   25.00
   9   3  -5  930.74   27.11
  -9   3   5  902.55   25.32
  -9  -3   5  809.69   27.98
  -9   3   4  221.17    8.81
   9   3  -4  210.35    8.58
   9   3  -4  209.77    7.98
  -9  -3   4  210.02    8.99
   9   3  -3  624.44   18.86
   9   3  -3  615.27   18.15
  -9   3   3  602.54   16.33
   9  -3  -3  620.06   16.01
  -9  -3   3  636.39   19.31
  -9   3   2  158.16    5.83
   9   3  -2  160.73    7.33
  -9  -3   2  169.73    7.13
   9  -3  -2  163.39    5.40
  -9  -3   2  158.07    7.44
   9   3  -1  496.87   16.35
  -9   3   1  521.86   15.11
  -9  -3   1  509.98   16.21
   9  -3  -1  523.72   14.41
   9   3   0   31.72    3.63
  -9   3   0   29.37    2.92
  -9  -3   0   22.14    3.30
   9  -3   0   22.35    2.36
  -9   3  -1  129.96    6.32
   9   3   1  139.40   10.08
   9  -3   1  140.03    5.76
   9   3   2  408.05   14.11
  -9  -3  -2  380.13   14.06
  -9   3  -3  166.49    8.14
   9   3   3  157.98    8.22
  -9  -3  -3  182.61    8.89
   9  -3   3  196.58    7.59
   9   3   4   26.06    3.86
  -9   3  -4   31.14    3.97
  -9  -3  -4   24.45    3.67
   9  -3   4   27.98    3.31
   9   3   5  185.42    9.03
  -9   3  -5  186.91    9.21
   9  -3   5  181.32    8.06
  -9  -3  -5  187.21    9.54
  -9   3  -6  105.52    6.85
  -9   3  -6  111.90    7.33
  -9  -3  -6  102.48    7.26
   9  -3   6  102.29    6.08
  -9   3  -7  180.69    9.47
   9   3   7  189.76    9.41
  -9   3  -7  186.16   10.14
   9  -3   7  189.15    8.81
   9   3   8   29.34    5.19
  -9   3  -8   49.39    5.42
  -9   3  -8   38.96    5.34
  -9  -3  -8   39.86    4.65
   9  -3   8   43.35    4.71
   9   4 -11   26.41    5.01
   9   4 -11   28.41    3.78
  -9   4  11   23.68    3.54
  -9   4  10  382.43   13.51
   9   4 -10  374.85   15.13
  -9  -4  10  380.84   14.65
  -9   4   9   43.73    4.29
   9   4  -9   53.08    4.54
  -9  -4   9   47.88    4.93
  -9   4   8  395.10   13.64
   9   4  -8  421.33   13.20
   9   4  -8  399.82   13.91
  -9  -4   8  409.37   14.66
  -9   4   7  102.36    5.49
   9   4  -7   96.70    5.71
   9   4  -7   90.23    5.05
  -9  -4   7   88.71    6.05
   9   4  -6  552.77   16.24
  -9   4   6  538.91   16.68
   9   4  -6  521.88   17.00
  -9  -4   6  516.97   17.36
   9   4  -5  106.65    5.48
  -9   4   5  100.20    5.50
   9   4  -5   97.07    5.93
  -9  -4   5  105.82    6.18
   9   4  -4  782.23   22.38
  -9   4   4  772.56   22.79
  -9  -4   4  788.71   26.78
   9   4  -3   44.44    3.79
   9   4  -3   44.36    4.36
  -9  -4   3   36.90    4.03
   9   4  -2 1323.42   37.39
  -9   4   2 1179.33   31.98
   9  -4  -2 1204.67   31.49
  -9  -4   2 1232.38   34.51
  -9  -4   2 1262.67   34.37
  -9   4   1  227.30    7.92
  -9  -4   1  233.79   11.02
   9  -4  -1  228.49    7.34
  -9  -4   1  223.70    9.39
  -9   4   0  563.24   17.13
   9   4   0  615.67   19.06
   9  -4   0  576.43   16.36
  -9  -4   0  577.39   20.35
  -9   4  -1   72.31    4.55
   9   4   1   70.32    5.35
   9  -4   1   73.62    4.06
  -9  -4  -1   68.22    5.25
   9   4   2 1018.60   30.06
  -9   4  -2 1053.90   29.23
  -9  -4  -2 1017.88   30.13
   9  -4   2 1005.72   27.90
  -9   4  -3  459.79   15.53
   9   4   3  450.53   16.00
  -9  -4  -3  464.14   16.35
   9  -4   3  439.96   14.24
   9   4   4  292.50   12.01
  -9   4  -4  278.96   11.61
  -9  -4  -4  306.45   12.51
   9  -4   4  292.41   10.58
  -9   4  -5   15.57    2.99
  -9   4  -5   12.87    2.81
   9   4   5   15.05    3.05
  -9  -4  -5   15.17    3.27
  -9   4  -6   64.31    5.94
  -9   4  -6   75.33    5.82
   9   4   6   66.20    5.49
   9  -4   6   65.10    5.02
  -9  -4  -6   82.61    6.58
   9   4   7   31.23    4.30
  -9   4  -7   23.25    5.76
  -9  -4  -7   25.52    4.13
  -9   4  -8   88.61    7.43
  -9   4  -8   88.03    6.80
   9   4   8   87.56    6.75
   9  -4   8   79.61    5.97
  -9  -4  -8   85.85    8.29
  -9  -4  -8   84.81    6.21
   9   5 -11  528.71   19.86
  -9  -5  11  553.38   19.48
   9   5 -10  194.70    9.30
   9   5 -10  196.39   10.47
  -9  -5  10  213.94   10.38
  -9   5   9  144.90    6.94
  -9  -5   9  137.95    7.97
   9   5  -8   33.96    3.80
   9   5  -8   25.62    3.85
  -9   5   8   28.28    3.38
  -9  -5   8   38.94    4.56
  -9   5   7  428.92   13.92
   9   5  -7  415.57   14.73
   9   5  -7  433.84   13.84
  -9  -5   7  414.44   14.93
  -9   5   6  152.53    6.90
   9   5  -6  154.14    6.97
   9   5  -6  150.65    7.62
  -9  -5   6  167.41    8.02
   9   5  -5   79.10    4.92
   9   5  -5   78.22    5.41
  -9   5   5   78.05    4.68
  -9  -5   5   72.23    5.21
   9   5  -4   16.87    2.69
  -9   5   4   21.95    2.96
  -9  -5   4   19.39    2.93
   9   5  -3   95.07    5.56
   9   5  -3  105.82    6.24
  -9  -5   3  107.73    6.23
   9   5  -2  106.36    6.41
  -9   5   2  107.99    4.24
  -9  -5   2  104.49    5.96
  -9  -5   2  101.83    8.98
   9  -5  -2   98.03    3.86
   9   5  -1 1098.47   32.29
  -9   5   1 1072.26   29.78
  -9  -5   1 1210.97   33.41
   9  -5  -1 1103.27   29.25
  -9  -5   1 1137.63   31.87
   9   5   0   43.52    4.54
  -9   5   0   49.36    3.53
   9  -5   0   47.34    3.19
  -9  -5   0   39.60    4.24
  -9  -5   0   36.71    5.12
   9   5   1  243.99   10.76
  -9   5  -1  255.62   12.73
  -9  -5  -1  273.66   10.95
   9   5   2  166.45    8.42
  -9   5  -2  158.97    7.46
   9  -5   2  161.92    6.72
  -9  -5  -2  153.77    8.21
   9   5   3  432.54   15.70
  -9   5  -3  425.28   14.77
  -9  -5  -3  434.80   15.78
   9  -5   3  404.47   13.51
   9   5   4   52.32    4.93
  -9   5  -4   52.85    4.73
  -9  -5  -4   41.08    4.72
   9  -5   4   35.59    3.71
  -9   5  -5   81.34    6.08
   9  -5   5   72.63    5.41
  -9  -5  -5   86.93    6.60
  -9   5  -6   33.64    4.35
   9   5   6   33.24    4.50
  -9   5  -6   33.19    4.73
   9  -5   6   25.73    3.46
  -9  -5  -6   21.36    3.80
  -9   5  -7   32.78    5.01
   9   5   7   40.20    5.71
  -9   5  -7   36.87    4.85
   9  -5   7   41.05    4.40
  -9  -5  -7   46.30    5.64
   9   6 -10  162.83    9.36
  -9  -6  10  156.09    9.25
   9   6  -9   36.49    4.84
  -9  -6   9   51.56    5.55
  -9   6   8  210.88    8.43
   9   6  -8  198.49   11.81
   9   6  -8  224.08    8.99
  -9  -6   8  201.24    9.69
   9   6  -7  239.21   10.62
  -9   6   7  244.72    9.39
   9   6  -7  261.43    9.90
  -9  -6   7  269.98   10.95
   9   6  -6  601.25   18.29
   9   6  -6  593.91   19.46
  -9   6   6  595.34   17.85
  -9  -6   6  563.57   18.97
  -9   6   5   38.48    3.53
   9   6  -5   39.98    4.45
   9   6  -5   36.62    4.03
  -9  -6   5   35.25    4.07
  -9   6   4  198.28    7.92
   9   6  -4  188.87    8.21
   9   6  -4  183.15    8.88
  -9  -6   4  183.54    8.45
   9   6  -3   61.90    4.87
   9   6  -3   57.59    5.08
  -9  -6   3   52.67    4.61
   9   6  -2  474.72   16.84
   9   6  -2  485.94   16.07
  -9   6   2  482.13   13.64
  -9  -6   2  495.69   16.16
   9  -6  -2  498.65   13.30
  -9   6   1   81.68    4.11
   9   6  -1   86.97    6.06
  -9  -6   1   76.55    5.43
  -9  -6   1   82.38    5.56
   9  -6  -1   71.32    3.77
  -9   6   0  335.90   11.30
   9   6   0  339.54   13.33
   9  -6   0  342.65   10.82
  -9  -6   0  342.54   12.90
  -9  -6   0  361.35   13.17
  -9   6  -1  191.39    7.97
   9   6   1  201.03    9.59
  -9  -6  -1  203.10    9.30
  -9  -6  -1  198.54    8.70
   9  -6   1  183.56    7.32
   9   6   2  410.16   15.16
  -9   6  -2  407.26   13.73
  -9  -6  -2  391.28   14.73
   9  -6   2  375.10   12.60
  -9   6  -3   92.10    5.91
   9   6   3   85.28    6.35
   9  -6   3   97.62    5.38
  -9  -6  -3  103.20    6.81
   9   6   4  404.22   16.88
  -9   6  -4  381.93   14.17
  -9   6  -4  370.54   14.14
   9  -6   4  369.74   15.02
  -9  -6  -4  398.03   15.25
   9   6   5   47.91    5.19
  -9   6  -5   51.79    5.07
  -9   6  -5   52.65    4.98
  -9  -6  -5   56.77    5.52
   9  -6   5   45.48    4.32
   9   6   6   15.51    3.21
  -9   6  -6   16.33    3.36
  -9  -6  -6   24.26    4.15
   9   6   7    9.17    2.68
  -9   6  -7    8.06    2.83
  -9  -6  -7    7.34    3.62
   9  -6   7    6.63    2.39
   9   7 -10   29.02    4.31
  -9  -7  10   26.87    4.34
   9   7  -8   98.32    6.85
  -9  -7   8  110.78    7.11
   9   7  -7  369.27   14.44
  -9   7   7  368.26   12.34
   9   7  -7  374.68   13.27
  -9  -7   7  385.55   14.20
  -9   7   6   91.89    4.95
   9   7  -6   87.77    8.01
   9   7  -6   83.31    5.74
  -9  -7   6   84.45    6.09
   9   7  -5  408.94   13.92
   9   7  -5  387.93   14.89
  -9   7   5  385.39   12.88
  -9  -7   5  406.33   14.33
   9   7  -4   12.15    2.52
   9   7  -4    7.75    2.36
  -9   7   4   15.12    2.45
  -9  -7   4   14.35    2.72
   9   7  -3  259.66   11.49
   9   7  -3  279.61   10.87
  -9  -7   3  277.29   10.80
   9   7  -2   81.25    5.71
  -9   7   2   83.86    3.69
   9   7  -2   84.26    6.20
  -9  -7   2   71.58    5.21
   9   7  -1  237.62   10.74
  -9   7   1  221.07    7.95
   9  -7  -1  231.48    7.78
  -9  -7   1  219.28    9.37
  -9  -7   1  240.39   10.12
  -9   7   0   52.53    3.63
   9   7   0   64.59    5.48
  -9  -7   0   51.10    4.80
   9  -7   0   48.64    3.55
  -9  -7   0   48.21    4.26
  -9   7  -1   39.06    3.60
   9   7   1   39.23    4.72
  -9  -7  -1   45.94    4.66
   9  -7   1   49.45    3.61
   9   7   2   28.70    4.25
  -9   7  -2   33.58    3.68
  -9  -7  -2   24.36    3.64
   9  -7   2   24.20    3.11
  -9  -7  -2   24.32    3.27
  -9   7  -3  383.70   13.98
  -9   7  -3  376.84   14.02
   9  -7   3  398.21   13.22
  -9  -7  -3  393.79   15.20
   9   7   4   57.97    5.69
  -9   7  -4   58.78    5.25
   9  -7   4   51.99    4.50
  -9  -7  -4   55.69    5.52
  -9   7  -5  201.87   10.26
   9   7   5  174.77    9.84
  -9   7  -5  194.26    9.40
   9  -7   5  182.09    8.84
  -9  -7  -5  173.21    9.92
  -9   7  -6   16.96    3.52
  -9   7  -6   12.48    3.06
  -9  -7  -6   14.38    4.35
   9  -7   6    7.65    2.28
   9   8  -9    2.48    1.90
  -9  -8   9   -2.02    1.98
   9   8  -8   47.75    5.45
  -9  -8   8   39.31    5.78
   9   8  -7   14.07    2.87
   9   8  -7   17.07    5.11
  -9  -8   7   16.24    3.15
   9   8  -6  368.06   13.57
   9   8  -6  337.69   14.12
  -9  -8   6  366.02   13.68
  -9   8   5   11.85    2.07
   9   8  -5   10.83    2.61
   9   8  -5    6.58    2.18
  -9  -8   5    9.08    2.53
  -9   8   4  126.57    5.89
   9   8  -4  130.27    7.49
  -9  -8   4  108.90    6.65
   9   8  -3  199.71   10.67
  -9  -8   3  212.82    9.17
  -9   8   2  312.21    9.46
   9   8  -2  304.22   13.01
   9   8  -2  312.69   12.31
  -9  -8   2  299.48   11.54
   9   8  -1   47.41    5.07
   9   8  -1   39.54    4.54
  -9  -8   1   43.20    4.06
  -9   8   0   88.74    4.82
   9   8   0   92.87    7.12
   9  -8   0   88.03    4.68
  -9  -8   0   99.65    6.47
  -9  -8   0   83.69    5.42
  -9   8  -1   13.24    2.27
  -9   8  -1   18.01    2.90
  -9  -8  -1   12.01    2.86
   9  -8   1    9.54    1.98
  -9  -8  -1   10.20    2.25
  -9   8  -2   84.67    5.51
   9   8   2   85.32    6.90
  -9   8  -2   73.92    5.19
   9  -8   2   81.68    5.01
  -9  -8  -2   70.57    6.10
  -9  -8  -2   83.20    5.40
   9   8   3   91.07    7.09
  -9   8  -3   93.86    6.20
  -9   8  -3   99.11    6.15
  -9  -8  -3   90.67    5.71
  -9  -8  -3   87.37    6.86
   9  -8   3   84.18    5.49
  -9   8  -4  254.58   11.21
   9   8   4  256.85   12.32
  -9   8  -4  255.81   11.01
   9  -8   4  260.82   10.39
  -9  -8  -4  259.99   10.57
  -9  -8  -4  246.04   11.98
  -9   8  -5   93.07    6.81
  -9   8  -5   99.54    7.14
  -9  -8  -5   85.42    8.86
   9  -8   5   85.37    5.87
   9   9  -7  106.12   10.23
   9   9  -7  123.95    8.05
  -9  -9   7  126.20    8.31
   9   9  -6   14.89    2.96
  -9  -9   6   20.27    3.64
   9   9  -5   21.35    3.67
   9   9  -5   22.50    3.44
  -9  -9   5   25.91    3.78
   9   9  -4    2.91    1.97
   9   9  -4    2.07    1.91
  -9  -9   4    1.61    1.84
   9   9  -3  109.41    6.75
   9   9  -3  100.39    7.17
  -9  -9   3  104.71    6.31
   9   9  -2   48.55    5.36
   9   9  -2   51.07    4.96
  -9  -9   2   53.04    4.52
  -9   9   1  189.99    7.34
   9   9  -1  196.06   10.28
   9   9  -1  202.04    9.66
  -9   9   1  192.07    8.21
  -9  -9   1  198.34    8.69
  -9   9   0   97.42    5.22
   9   9   0  103.81    6.85
  -9   9   0   93.35    5.64
   9   9   0   99.29    7.23
  -9  -9   0   90.14    5.76
   9  -9   0   86.55    4.90
  -9   9  -1  213.05    9.25
  -9   9  -1  221.02    9.03
   9   9   1  233.10   11.36
  -9  -9  -1  227.77   10.69
  -9  -9  -1  227.93    9.46
   9  -9   1  211.35    8.67
  -9   9  -2   31.06    3.87
   9   9   2   24.47    4.11
  -9   9  -2   32.23    3.80
  -9  -9  -2   25.58    3.51
  -9  -9  -2   20.00    3.56
   9  -9   2   29.15    3.69
  -9   9  -3  267.66   11.39
   9   9   3  282.82   13.86
   9  -9   3  279.77   10.96
  -9  -9  -3  270.80   12.54
  -9  -9  -3  282.89   11.01
  -9   9  -4  120.63    7.48
  -9   9  -4  124.13    7.28
   9   9   4  133.36    8.98
   9  -9   4  110.60    6.69
   9  10  -6    5.14    2.34
   9  10  -6    6.88    2.51
  -9 -10   6    7.76    2.73
   9  10  -5    7.15    2.66
   9  10  -5    9.66    2.80
  -9 -10   5    9.45    2.80
   9  10  -4   10.05    2.87
   9  10  -4   12.39    2.96
  -9 -10   4   13.47    2.85
   9  10  -3   23.23    3.47
  -9 -10   3   28.12    4.05
  -9  10   2   98.90    5.33
   9  10  -2  107.16    7.13
  -9 -10   2   92.47    6.07
   9  10  -1   18.58    3.34
   9  10  -1   19.88    4.49
  -9  10   1   25.03    2.74
  -9 -10   1   21.60    3.14
   9  10   0  198.98    9.90
   9  10   0  197.16   14.40
  -9  10   0  178.51    7.69
   9 -10   0  178.74    7.48
  -9 -10   0  173.15    8.26
  -9  10  -1   25.69    3.53
   9  10   1   35.48    4.74
   9 -10   1   29.61    3.50
  -9 -10  -1   24.04    3.72
  -9  10  -2  241.88   11.88
  -9  10  -2  241.51   10.91
   9  10   2  236.69   12.59
  -9 -10  -2  270.27   16.02
   9 -10   2  244.19   10.11
 -10   0  11   -0.36    2.19
  10   0 -10  260.50    8.53
 -10   0  10  259.86   11.15
  10   0  -9   42.39    2.70
 -10   0   9   44.78    4.61
  10   0  -8  159.34    5.59
 -10   0   8  148.02    7.63
  10   0  -8  142.38    5.16
  10   0  -7    0.07    0.92
 -10   0   7    3.32    1.85
  10   0  -7    0.95    1.15
 -10   0   6   38.49    4.04
  10   0  -6   30.70    2.25
  10   0  -6   31.58    2.58
 -10   0   5   24.04    3.44
  10   0  -5   24.58    2.38
  10   0  -4  329.95   10.17
 -10   0   4  345.62   16.93
  10   0  -4  332.41   10.53
  10   0  -3   21.49    2.61
 -10   0   3   23.98    2.52
  10   0  -2 1102.95   29.94
 -10   0   2 1109.76   30.05
 -10   0   1  151.41    6.71
  10   0  -1  139.68    6.35
 -10   0   0 1868.09   49.11
  10   0   0 1792.44   48.79
  10   0   1  172.28    7.62
 -10   0  -1  175.90    8.12
  10   0   2  730.38   21.83
 -10   0  -2  729.44   22.58
  10   0   3   53.16    4.42
 -10   0  -3   53.80    4.88
 -10   0  -4  830.01   25.87
  10   0   4  819.19   24.69
 -10   0  -5   85.29    6.59
  10   0   5   94.27    6.88
 -10   0  -6  217.65   10.87
  10   0   6  204.11    9.54
 -10   0  -7   35.14    6.56
  10   0   7   28.63    4.32
 -10   1  11   61.63    5.57
  10   1 -11   62.17    3.95
 -10  -1  11   68.67    6.09
  10   1 -10   48.54    3.39
 -10   1  10   48.38    4.84
 -10  -1  10   51.24    5.13
  10   1  -9  289.41    9.83
 -10   1   9  294.01   11.60
 -10  -1   9  282.55   11.63
 -10   1   8   85.06    5.67
  10   1  -8   71.20    4.18
 -10  -1   8   87.38    5.92
 -10   1   7   14.91    2.73
  10   1  -7   20.38    2.59
 -10  -1   7   12.88    2.58
  10   1  -6   59.86    3.80
  10   1  -6   59.11    3.35
 -10   1   6   57.06    4.79
  10  -1  -6   61.39    2.48
 -10  -1   6   71.70    5.11
  10  -1  -6   63.84    2.60
  10   1  -5  588.26   16.44
  10   1  -5  573.41   16.99
 -10  -1   5  577.36   18.61
  10  -1  -5  584.61   15.61
  10  -1  -5  580.53   15.43
 -10   1   4   89.22    6.27
  10   1  -4   91.43    4.58
  10   1  -4   93.91    5.00
  10  -1  -4  107.51    4.19
 -10  -1   4  106.75    6.30
  10  -1  -4  100.24    3.92
  10   1  -3  251.80    9.36
 -10   1   3  249.86    8.51
 -10   1   3  254.50   10.53
  10  -1  -3  273.89    8.56
 -10  -1   3  285.92    9.37
 -10  -1   3  264.84   11.21
  10   1  -2  137.10    6.36
 -10   1   2  142.54    5.91
 -10  -1   2  139.08    6.30
  10  -1  -2  141.04    5.70
 -10   1   1  592.47   17.76
  10   1  -1  606.09   18.14
  10  -1  -1  597.10   17.31
 -10  -1   1  585.99   18.13
  10   1   0  147.63    7.60
 -10   1   0  134.22    6.61
  10  -1   0  141.24    6.25
  10   1   1 1288.12   35.64
 -10   1  -1 1284.44   35.76
 -10  -1  -1 1254.87   35.99
  10  -1   1 1329.48   35.02
  10   1   2  136.53    7.11
 -10   1  -2  141.33    7.44
  10  -1   2  158.51    7.01
 -10  -1  -2  151.85    7.76
 -10   1  -3  218.32    9.88
  10   1   3  223.49    9.58
  10  -1   3  242.00    9.37
 -10  -1  -3  230.38   10.23
  10   1   4  142.80    7.49
 -10   1  -4  133.79    7.75
  10  -1   4  146.48    7.19
 -10  -1  -4  147.91    8.28
 -10   1  -5  347.79   14.18
  10   1   5  361.65   14.13
  10  -1   5  348.33   13.60
 -10  -1  -5  366.53   14.51
 -10   1  -6   57.06    5.90
  10   1   6   57.08    5.31
 -10  -1  -6   51.83    5.78
  10  -1   6   48.03    4.80
  10   1   7   81.81    6.45
 -10   1  -7   84.12    7.13
 -10   1  -7   86.44    6.54
 -10  -1  -7  103.41    8.59
  10  -1   7   91.76    6.28
  10   2 -11    4.14    1.27
 -10   2  11    2.30    2.03
 -10  -2  11    1.44    2.82
 -10   2  10    7.67    2.31
  10   2 -10    9.83    1.92
 -10  -2  10    9.08    2.87
 -10   2   9    9.09    2.35
  10   2  -9   10.24    1.93
 -10  -2   9   10.64    2.80
 -10   2   8  113.23    6.46
  10   2  -8  119.13    5.72
 -10  -2   8  126.00    7.04
  10   2  -7   46.08    3.76
  10   2  -7   42.41    3.24
 -10   2   7   45.59    4.35
 -10  -2   7   51.08    4.69
 -10   2   6  361.93   16.32
  10   2  -6  357.79   11.00
  10   2  -6  336.38   11.85
 -10  -2   6  327.92   12.67
  10   2  -5   79.62    4.88
 -10   2   5   84.62    5.97
  10   2  -5   84.57    4.49
 -10  -2   5   84.38    5.74
  10   2  -4 1253.60   34.05
  10   2  -4 1306.45   34.87
 -10   2   4 1259.05   35.62
  10  -2  -4 1274.04   32.24
  10  -2  -4 1289.40   32.32
 -10  -2   4 1299.65   36.02
 -10   2   3  282.74    8.68
  10   2  -3  288.02   10.31
 -10  -2   3  273.69    9.83
 -10  -2   3  270.77   11.04
  10  -2  -3  276.90    8.34
  10   2  -2  467.62   15.31
 -10   2   2  456.40   13.79
 -10  -2   2  448.15   15.74
  10  -2  -2  459.62   13.30
 -10  -2   2  492.01   15.08
  10   2  -1   96.19    7.15
 -10   2   1  102.98    5.15
  10  -2  -1  115.44    4.86
  10   2   0  735.27   22.21
 -10   2   0  746.87   21.66
  10  -2   0  758.08   20.85
 -10  -2   0  715.69   22.22
 -10   2  -1  118.60    6.30
  10   2   1  112.86    6.41
 -10  -2  -1  120.14    6.78
  10  -2   1  115.08    5.56
 -10   2  -2  599.25   19.33
  10   2   2  643.79   19.73
 -10  -2  -2  596.82   19.86
  10  -2   2  607.06   18.33
 -10   2  -3   69.22    5.26
  10   2   3   62.09    5.01
 -10  -2  -3   55.22    5.12
  10  -2   3   58.43    4.29
  10   2   4  461.44   16.32
 -10   2  -4  447.90   16.58
  10  -2   4  473.54   15.50
 -10  -2  -4  500.95   17.45
  10   2   5  119.77    7.29
 -10   2  -5  134.39    7.97
 -10  -2  -5  127.40    8.00
  10  -2   5  127.57    6.88
 -10   2  -6  655.65   22.60
  10   2   6  644.94   21.50
 -10  -2  -6  669.46   22.91
  10  -2   6  642.61   20.73
  10   2   7   64.66    5.61
 -10   2  -7   71.25    6.59
 -10   2  -7   68.91    5.94
  10  -2   7   61.22    5.39
 -10  -2  -7   74.82    7.01
  10   3 -11   14.42    2.40
 -10   3  11   14.20    2.97
 -10  -3  11   12.59    3.30
  10   3 -10   51.08    4.17
 -10   3  10   47.73    4.72
 -10  -3  10   55.38    5.37
 -10   3   9   28.08    3.73
  10   3  -9   31.21    3.32
 -10  -3   9   24.49    3.94
 -10   3   8   36.13    3.81
  10   3  -8   35.65    3.51
 -10  -3   8   32.40    4.31
 -10   3   7  358.46   12.97
  10   3  -7  350.05   11.40
  10   3  -7  341.99   12.20
 -10  -3   7  359.08   13.27
  10   3  -6  254.28    9.41
  10   3  -6  264.92   10.14
 -10   3   6  272.38   11.77
 -10  -3   6  290.64   11.15
  10   3  -5  325.16   13.27
 -10   3   5  344.95   12.25
  10   3  -5  338.20   11.89
 -10  -3   5  327.10   12.48
  10   3  -4  216.08    8.34
  10   3  -4  214.89    8.91
 -10   3   4  215.11    9.18
 -10  -3   4  228.57    9.64
  10   3  -3  662.49   20.32
 -10   3   3  651.73   17.79
 -10  -3   3  681.39   20.96
 -10  -3   3  682.51   20.02
  10  -3  -3  660.84   17.40
 -10   3   2  290.10    9.41
  10   3  -2  276.99   10.94
 -10  -3   2  300.99   11.53
  10  -3  -2  302.00    8.91
 -10  -3   2  308.49   10.90
  10   3  -1  398.90   13.65
 -10   3   1  386.08   12.20
 -10  -3   1  387.66   13.35
 -10  -3   1  371.38   13.72
  10  -3  -1  375.44   11.41
  10   3   0  170.11    8.35
 -10   3   0  192.80    7.78
 -10  -3   0  206.64    8.84
  10  -3   0  192.81    7.04
  10   3   1  241.21   10.11
 -10   3  -1  226.16    9.30
 -10  -3  -1  237.80   10.20
  10  -3   1  249.02    8.67
  10   3   2  109.30    6.45
 -10   3  -2   95.25    5.97
  10  -3   2  101.26    5.36
 -10  -3  -2  102.55    6.61
  10   3   3  298.52   12.02
 -10   3  -3  286.08   11.64
 -10  -3  -3  288.27   12.26
  10  -3   3  318.55   10.88
  10   3   4   77.57    7.46
 -10   3  -4   70.31    5.53
  10  -3   4   77.55    5.09
 -10  -3  -4   90.32    6.52
  10   3   5  462.35   16.58
 -10   3  -5  432.22   16.56
  10  -3   5  457.67   15.30
 -10  -3  -5  449.39   17.20
 -10   3  -6  129.50    8.77
 -10   3  -6  128.28    9.74
  10   3   6  123.56    7.69
  10  -3   6  114.87    8.12
 -10  -3  -6  127.26    8.43
  10   3   7  197.97   10.10
 -10   3  -7  200.27   10.26
 -10   3  -7  199.78   10.85
 -10  -3  -7  213.80   11.20
  10  -3   7  209.84    9.58
  10   4 -11   32.82    4.05
 -10  -4  11   35.85    5.00
 -10   4  10  178.46    8.58
  10   4 -10  187.07    8.49
 -10  -4  10  183.09   13.33
 -10   4   9   37.10    4.09
  10   4  -9   38.69    4.81
 -10   4   8  115.86    6.40
  10   4  -8  121.59    6.56
 -10  -4   8  120.29    7.19
  10   4  -7   46.95    4.17
  10   4  -7   47.23    3.77
 -10   4   7   45.29    6.31
 -10  -4   7   39.12    4.44
  10   4  -6  318.25   10.78
  10   4  -6  319.53   11.69
 -10   4   6  285.48   11.14
 -10  -4   6  308.65   12.02
  10   4  -5   22.26    3.40
 -10   4   5   23.47    3.16
  10   4  -5   20.96    2.73
 -10  -4   5   27.01    3.87
  10   4  -4  242.77    9.82
  10   4  -4  242.81    9.13
 -10   4   4  239.09    9.62
 -10  -4   4  213.70    9.68
 -10   4   3   60.16    2.61
  10   4  -3   64.14    4.89
  10   4  -3   65.55    4.60
 -10  -4   3   61.70    5.05
  10   4  -2  560.59   18.11
 -10   4   2  557.05   15.66
 -10  -4   2  547.55   18.07
 -10  -4   2  558.63   17.60
  10  -4  -2  548.99   15.04
  10   4  -1  210.80    9.45
 -10   4   1  208.76    7.84
  10  -4  -1  231.13    7.35
 -10  -4   1  220.87    9.59
 -10  -4   1  217.66    9.25
  10   4   0  753.20   23.07
 -10   4   0  715.14   21.58
  10  -4   0  771.76   20.61
 -10  -4   0  712.18   22.62
 -10   4  -1  173.35    7.45
  10   4   1  165.07    8.24
 -10  -4  -1  151.33    8.08
  10  -4   1  150.18    6.39
 -10   4  -2  684.50   21.51
  10   4   2  711.82   22.58
 -10  -4  -2  701.95   22.60
  10  -4   2  722.28   20.46
 -10   4  -3  132.02    7.12
  10   4   3  124.71    7.37
 -10  -4  -3  124.65    7.52
  10  -4   3  118.54    6.02
  10   4   4  370.71   14.97
 -10   4  -4  358.35   13.76
 -10  -4  -4  343.44   14.33
 -10   4  -5  104.25    6.98
  10   4   5  104.13    7.01
  10  -4   5   92.57    5.89
 -10  -4  -5   99.20    7.20
 -10   4  -6   45.01    6.82
 -10   4  -6   27.60    5.11
 -10  -4  -6   53.90    6.43
  10  -4   6   38.63    4.93
  10   5 -10   38.83    4.62
 -10  -5  10   30.46    4.66
  10   5  -9  127.43    7.19
 -10   5   9  127.65    6.82
 -10  -5   9  122.54    7.93
 -10   5   8   35.71    6.17
 -10  -5   8   43.32    4.82
 -10   5   7  206.86    8.64
  10   5  -7  204.02    9.30
  10   5  -7  195.27    8.36
 -10  -5   7  208.69    9.58
  10   5  -6  232.37    9.09
  10   5  -6  217.88    9.79
 -10   5   6  228.83    9.24
 -10  -5   6  236.32   10.14
  10   5  -5   38.62    4.22
 -10   5   5   41.05    3.71
  10   5  -5   31.66    3.67
 -10  -5   5   29.69    3.97
  10   5  -4  225.60    9.68
  10   5  -4  214.50    8.83
 -10   5   4  196.65    8.72
 -10  -5   4  226.00    9.62
  10   5  -3  174.29    8.48
  10   5  -3  181.64    7.98
 -10  -5   3  172.80    8.33
  10   5  -2  126.33    7.17
 -10   5   2  123.40    4.91
 -10  -5   2  131.71    6.88
  10  -5  -2  127.89    4.56
 -10  -5   2  126.84    7.05
 -10   5   1  621.65   18.22
  10   5  -1  610.37   20.53
 -10  -5   1  659.51   20.42
 -10  -5   1  624.33   20.11
  10  -5  -1  670.45   17.67
 -10   5   0  205.46    9.26
  10   5   0  223.67   10.14
 -10  -5   0  229.31    9.85
  10  -5   0  244.61    9.01
 -10  -5   0  216.85    9.75
  10   5   1  306.61   12.75
 -10   5  -1  320.04   11.52
  10  -5   1  330.37   10.68
 -10  -5  -1  331.02   12.85
  10   5   2   97.01    6.56
 -10   5  -2   96.68    5.83
  10  -5   2   98.16    5.16
 -10  -5  -2   98.01    6.52
 -10   5  -3  486.02   16.65
  10  -5   3  468.27   15.22
 -10  -5  -3  496.35   17.68
  10   5   4   75.50    5.97
 -10   5  -4   77.36    5.95
 -10  -5  -4   91.16    6.54
  10  -5   4   74.14    5.03
  10   5   5   66.65    5.89
 -10   5  -5   67.60    5.71
 -10   5  -5   69.73    5.70
 -10  -5  -5   67.53    6.11
  10  -5   5   54.70    4.69
 -10   5  -6   31.45    4.41
  10   5   6   24.95    4.14
 -10   5  -6   31.15    4.49
 -10  -5  -6   20.20    4.13
  10  -5   6   22.30    3.27
  10   6  -9   36.33    6.23
 -10  -6   9   29.04    4.75
  10   6  -8  191.68    9.43
 -10   6   8  189.12    8.60
 -10  -6   8  193.50    9.63
  10   6  -7   76.56    5.92
 -10   6   7   77.55    5.04
 -10  -6   7   92.37    6.39
 -10   6   6  338.74   11.96
  10   6  -6  341.49   16.54
  10   6  -6  343.92   12.17
 -10  -6   6  320.72   12.88
  10   6  -5   54.69    4.98
  10   6  -5   54.84    4.51
 -10   6   5   56.68    4.37
 -10  -6   5   62.61    5.17
 -10   6   4  111.85    6.01
  10   6  -4  119.49    6.36
  10   6  -4  102.65    6.69
 -10  -6   4  107.37    6.57
  10   6  -3   31.23    4.18
  10   6  -3   32.57    4.01
 -10  -6   3   27.75    3.70
 -10   6   2  506.52   14.43
  10   6  -2  531.66   17.18
  10   6  -2  504.96   17.84
  10  -6  -2  513.78   13.98
 -10  -6   2  522.33   17.30
  10   6  -1   91.77    6.31
 -10   6   1   87.40    4.29
 -10  -6   1   68.13    5.41
 -10  -6   1   73.98    5.56
  10  -6  -1   79.39    3.89
  10   6   0  221.81   10.22
 -10   6   0  214.66    8.19
  10  -6   0  200.60    7.52
 -10  -6   0  203.45    9.56
 -10  -6   0  209.10    9.31
  10   6   1   13.93    3.05
 -10   6  -1   12.64    2.16
 -10  -6  -1    6.77    2.15
 -10  -6  -1    7.20    2.30
  10  -6   1    9.55    1.79
  10   6   2  301.31   15.25
 -10   6  -2  326.79   12.17
  10  -6   2  336.64   11.25
 -10  -6  -2  334.40   13.44
 -10   6  -3   50.43    4.80
  10   6   3   52.30    5.22
 -10  -6  -3   62.98    5.58
  10   6   4  201.75   10.26
 -10   6  -4  192.32    9.48
 -10   6  -4  194.05    9.51
 -10  -6  -4  202.01   10.28
  10  -6   4  186.68    8.37
  10   6   5    2.41    3.41
 -10   6  -5    0.51    1.88
  10  -6   5    0.05    1.73
 -10  -7   9   15.43    3.46
  10   7  -8   74.88    8.25
  10   7  -7  368.26   14.78
 -10  -7   7  400.04   14.86
  10   7  -6  182.77    9.59
  10   7  -6  193.90    8.84
 -10   7   6  195.08    8.17
 -10  -7   6  204.22    9.55
  10   7  -5  163.96    8.93
  10   7  -5  168.11    8.22
 -10   7   5  174.83    7.62
 -10  -7   5  186.47    8.84
 -10   7   4   74.64    4.90
  10   7  -4   76.00    7.22
  10   7  -4   78.30    5.61
 -10  -7   4   76.59    5.63
  10   7  -3  430.05   14.94
 -10  -7   3  407.48   14.81
 -10   7   2  150.24    5.44
  10   7  -2  149.70    7.92
 -10  -7   2  156.37    7.88
 -10   7   1  129.17    6.70
 -10  -7   1  122.32    7.16
 -10  -7   1  128.13    7.00
 -10   7   0   30.73    2.94
  10   7   0   33.45    4.55
  10  -7   0   34.73    2.99
 -10  -7   0   29.70    3.77
 -10  -7   0   32.66    4.20
  10   7   1    4.95    2.17
 -10   7  -1    4.29    1.50
 -10  -7  -1    7.43    2.24
 -10  -7  -1    7.65    2.48
  10  -7   1    8.11    1.84
  10   7   2   51.07    5.32
 -10   7  -2   49.90    4.43
 -10  -7  -2   63.78    5.62
  10  -7   2   59.86    4.40
 -10  -7  -2   60.21    4.82
 -10   7  -3  345.18   13.10
  10   7   3  342.48   14.36
 -10   7  -3  322.88   12.99
 -10  -7  -3  325.27   13.91
 -10  -7  -3  336.39   12.90
  10  -7   3  332.38   11.95
 -10   7  -4   29.86    4.17
 -10  -7  -4   31.14    6.35
  10   8  -7    7.84    2.43
 -10  -8   6  402.61   15.15
  10   8  -5   40.85    4.80
  10   8  -5   47.82    5.34
 -10  -8   5   27.78    3.91
  10   8  -4  204.87   10.27
 -10   8   4  183.54    8.11
  10   8  -4  216.14    9.58
 -10  -8   4  193.43    9.30
  10   8  -3  210.81   10.58
  10   8  -3  210.68    9.75
 -10  -8   3  218.74    9.68
  10   8  -2  286.74   12.89
 -10   8   2  290.93    9.07
  10   8  -2  312.42   12.25
 -10  -8   2  297.58   11.80
 -10   8   1    1.49    1.06
  10   8  -1    3.00    1.94
  10   8  -1    1.28    1.75
 -10  -8   1    0.60    1.57
  10  -8  -1    2.71    1.01
 -10   8   0   22.00    2.78
  10   8   0   15.70    3.08
  10  -8   0   16.80    2.48
 -10  -8   0   14.26    3.11
 -10  -8   0   15.89    2.78
  10   8   1    3.41    1.90
 -10  -8  -1    4.77    1.93
 -10  -8  -1    1.55    1.83
  10  -8   1    4.36    1.67
 -10   8  -2  107.20    9.82
 -10   8  -2  103.99    6.16
  10   8   2   97.49    9.29
 -10  -8  -2   92.76    6.11
 -10  -8  -2   89.94    6.81
  10  -8   2   91.56    5.47
 -10   8  -3   56.31    5.12
 -10   8  -3   61.36    5.61
  10   8   3   62.51    6.98
  10  -8   3   46.56    4.50
 -10  -8  -3   60.33    4.92
  10   9  -6   13.00    2.95
  10   9  -5   80.52    6.65
  10   9  -5   82.41    6.67
 -10  -9   5   86.68    6.44
  10   9  -4   65.79    6.34
  10   9  -4   80.96    6.15
 -10  -9   4   76.24    5.83
  10   9  -3   99.19    6.59
  10   9  -3   85.04    9.39
 -10  -9   3   85.61    5.96
  10   9  -2  182.59    9.20
 -10  -9   2  169.43    8.43
  10   9  -1  103.99    7.06
 -10   9   1  109.97    5.16
 -10  -9   1  110.14    6.63
 -10   9   0   61.20    4.82
 -10   9   0   60.40    4.17
  10   9   0   68.99    5.82
  10   9   0   70.55    9.23
  10  -9   0   59.24    4.00
 -10  -9   0   58.67    4.95
 -10   9  -1  178.34    8.02
  10   9   1  172.77   10.06
 -10   9  -1  176.89    8.49
 -10  -9  -1  170.67    8.36
  10  -9   1  171.51    7.51
 -10  -9  -1  170.65    9.61
 -10   9  -2   11.98    2.57
  10   9   2    9.89    2.85
 -10   9  -2    9.64    2.33
 -10  -9  -2   14.97    3.13
  10  -9   2   10.77    2.35
 -10  -9  -2   15.16    2.90
 -11   0  10  279.49   12.09
  11   0  -9   38.19    2.50
 -11   0   9   30.39    4.45
  11   0  -8   37.67    2.40
 -11   0   8   36.17    4.25
 -11   0   7    2.47    1.97
  11   0  -6    1.11    0.95
 -11   0   6    1.68    1.59
  11   0  -6    1.71    0.87
  11   0  -5    5.45    1.34
 -11   0   5    7.22    2.34
 -11   0   4    8.78    2.23
  11   0  -4   10.31    1.60
  11   0  -4    6.94    1.46
  11   0  -3    7.19    1.55
 -11   0   3   12.25    2.73
 -11   0   3    9.11    1.61
 -11   0   2   32.71    4.06
 -11   0   1   24.65    3.09
  11   0  -1   23.06    2.99
 -11   0   0  446.23   15.21
  11   0   0  467.31   14.88
 -11   0  -1  188.92    8.72
  11   0   1  191.06    8.25
 -11   0  -2  154.05    7.90
  11   0   2  147.18    7.25
 -11   0  -3   61.03    5.32
  11   0   3   70.81    6.95
 -11   0  -4  391.40   15.30
  11   0   4  400.78   14.32
 -11   0  -5   73.52    6.61
  11   0   5   77.37    6.21
  11   0   6   89.36    6.32
 -11   0  -6   91.50    7.18
 -11   1  11  160.16    8.94
 -11  -1  11  144.20    8.92
 -11   1  10   13.31    3.28
 -11  -1  10    9.39    3.16
 -11   1   9  199.72    9.52
  11   1  -9  206.61    7.49
 -11  -1   9  200.46    9.73
  11   1  -8   14.70    2.04
 -11   1   8   19.60    3.51
 -11  -1   8   19.26    3.21
 -11   1   7   54.33    4.87
 -11  -1   7   55.76    4.91
 -11   1   6   53.82    4.70
  11   1  -6   60.36    3.47
  11   1  -6   63.64    4.66
 -11  -1   6   65.47    5.12
 -11   1   5  203.23    9.16
  11   1  -5  205.07    8.83
  11   1  -5  207.82    7.24
  11  -1  -5  197.58    6.39
 -11  -1   5  192.27    9.08
  11  -1  -5  193.37    6.23
  11   1  -4   27.03    2.66
 -11   1   4   23.32    3.45
  11  -1  -4   19.40    2.06
 -11  -1   4   18.37    3.07
  11  -1  -4   21.60    1.87
  11   1  -3  130.49    6.31
 -11   1   3  132.77    5.53
 -11   1   3  140.28    7.43
 -11  -1   3  145.57    6.40
 -11  -1   3  135.75    7.40
  11  -1  -3  137.40    5.48
  11   1  -2   -0.21    1.14
 -11   1   2    2.00    1.14
  11  -1  -2   -0.15    0.99
 -11  -1   2   -0.46    1.05
 -11  -1   2   -0.90    1.63
  11   1  -1  527.93   16.75
 -11   1   1  508.99   16.38
  11  -1  -1  540.59   16.00
 -11  -1   1  544.64   16.98
  11   1   0   55.43    4.47
 -11   1   0   61.12    4.47
  11  -1   0   64.54    4.19
 -11  -1   0   58.73    4.70
 -11   1  -1  796.31   23.87
  11   1   1  793.50   23.68
 -11  -1  -1  767.38   24.05
  11  -1   1  796.20   22.96
 -11   1  -2  101.81    6.32
  11   1   2   99.63    6.06
 -11  -1  -2  110.57    6.69
  11  -1   2  106.52    5.82
 -11   1  -3  300.26   12.32
 -11  -1  -3  297.05   12.54
  11  -1   3  317.61   12.71
 -11   1  -4   98.41    6.85
  11   1   4   96.15    6.35
  11  -1   4  104.67    6.27
 -11  -1  -4  108.60    7.30
 -11   1  -5  553.49   21.01
  11   1   5  572.29   23.40
 -11  -1  -5  569.62   21.21
  11  -1   5  605.01   21.18
  11   1   6   96.06    6.56
 -11   1  -6   90.24    7.24
  11  -1   6   86.93    6.18
 -11  -1  -6   89.31    7.33
  11   2 -10   71.89    4.49
 -11   2  10   67.66    5.81
 -11   2   9   30.33    4.20
  11   2  -9   35.91    3.32
 -11  -2   9   31.41    4.44
 -11   2   8   17.72    3.00
  11   2  -8   22.37    2.72
 -11  -2   8   17.24    3.44
  11   2  -7   12.80    2.17
 -11   2   7   11.06    2.53
 -11  -2   7   18.66    3.10
 -11   2   6   85.10    5.75
  11   2  -6   88.46    4.79
  11   2  -6   87.85    4.97
 -11  -2   6   85.62    5.96
  11   2  -5   74.26    4.21
  11   2  -5   65.58    4.49
 -11   2   5   66.53    5.18
 -11  -2   5   74.98    5.47
  11   2  -4  123.31    6.09
 -11   2   4  128.49    6.92
  11   2  -4  127.44    5.75
  11  -2  -4  115.08    4.15
 -11  -2   4  108.00    6.72
  11  -2  -4  114.14    4.08
  11   2  -3   30.71    3.39
 -11   2   3   29.29    2.38
  11  -2  -3   31.45    2.26
 -11  -2   3   29.20    4.06
 -11  -2   3   30.94    3.19
 -11   2   2   38.81    3.02
  11   2  -2   36.76    3.74
 -11  -2   2   42.37    4.53
  11  -2  -2   45.20    2.87
 -11  -2   2   40.42    3.75
  11   2  -1   73.49    5.01
 -11   2   1   73.00    5.23
  11  -2  -1   73.36    4.60
 -11  -2   1   76.26    5.09
  11   2   0   55.59    4.54
 -11   2   0   61.87    4.34
 -11  -2   0   45.51    4.34
  11  -2   0   51.57    3.63
 -11   2  -1   27.62    3.28
  11   2   1   22.74    3.47
 -11  -2  -1   16.45    2.83
  11  -2   1   20.88    2.71
  11   2   2   57.08    4.83
 -11   2  -2   61.45    4.84
  11  -2   2   61.05    4.24
 -11  -2  -2   57.47    5.10
  11   2   3   64.36    5.34
 -11   2  -3   57.68    4.96
 -11  -2  -3   58.22    5.39
  11   2   4  370.68   13.79
 -11   2  -4  359.74   14.07
 -11  -2  -4  326.01   14.13
  11  -2   4  342.58   12.66
 -11   2  -5   72.01    8.34
 -11  -2  -5   95.85   10.49
 -11   2  -6  241.56   11.75
  11   2   6  223.06   10.71
  11  -2   6  219.58   10.00
 -11  -2  -6  219.95   11.65
 -11   3  10   13.17    2.93
  11   3 -10   14.04    2.25
 -11  -3  10   12.49    3.33
  11   3  -9   71.83    4.86
 -11   3   9   74.96    5.66
 -11  -3   9   80.14    6.42
  11   3  -8  119.34    6.25
 -11   3   8  126.47    6.98
 -11  -3   8  113.91    7.41
  11   3  -7   96.26    5.54
 -11   3   7  101.34    6.11
 -11  -3   7   95.13    6.52
 -11   3   6   16.02    2.84
  11   3  -6   20.29    3.06
 -11  -3   6   16.99    3.07
  11   3  -5  389.79   13.52
  11   3  -5  399.51   12.86
 -11   3   5  397.04   14.10
 -11  -3   5  379.76   14.28
  11   3  -4   22.27    3.18
  11   3  -4   23.39    3.04
 -11   3   4   21.37    3.15
 -11  -3   4   27.53    3.87
 -11   3   3  269.47    8.14
  11   3  -3  264.45   10.34
 -11  -3   3  255.29   10.84
 -11  -3   3  264.85    9.97
  11  -3  -3  244.47    7.60
 -11   3   2  120.46    5.29
  11   3  -2  125.02    6.73
  11  -3  -2  135.48    4.99
 -11  -3   2  133.66    7.34
 -11  -3   2  126.13    6.55
  11   3  -1  420.20   14.84
 -11  -3   1  422.92   14.67
 -11  -3   1  435.92   15.44
  11   3   0  204.29    9.39
 -11   3   0  208.34    8.59
  11  -3   0  229.60    7.98
 -11  -3   0  220.03    9.60
  11   3   1  153.07    7.92
 -11   3  -1  159.50    7.47
 -11  -3  -1  153.27    8.05
  11  -3   1  152.76    6.55
 -11   3  -2   17.12    2.78
  11  -3   2   20.84    2.89
 -11  -3  -2   18.12    3.14
 -11   3  -3  426.92   15.40
  11   3   3  407.86   15.42
 -11  -3  -3  432.84   16.15
  11   3   4   97.02    6.72
 -11   3  -4   95.28    6.57
  11  -3   4   99.02    5.94
 -11  -3  -4  104.71    7.34
  11   3   5  500.59   18.25
 -11   3  -5  451.58   23.44
  11  -3   5  476.32   17.40
 -11  -3  -5  417.19   22.07
 -11   4  10  162.70    8.74
  11   4 -10  167.68    8.07
 -11  -4  10  165.82    9.60
  11   4  -9  122.46    6.72
 -11   4   9  114.03    6.87
 -11  -4   9  110.08   10.76
 -11   4   8  116.32    6.74
 -11  -4   8  126.37    7.73
 -11   4   7   43.81    4.24
  11   4  -7   46.47    4.24
 -11  -4   7   32.64    4.53
  11   4  -6   51.87    4.52
 -11   4   6   58.63    4.66
 -11  -4   6   57.64    4.99
  11   4  -5    6.55    2.04
  11   4  -5    7.30    1.85
 -11   4   5    8.25    2.03
 -11  -4   5   10.75    2.64
  11   4  -4   41.32    3.81
  11   4  -4   41.80    4.09
 -11   4   4   34.35    3.82
 -11  -4   4   42.67    4.46
 -11   4   3   50.50    2.44
  11   4  -3   47.54    4.43
  11   4  -3   50.05    4.26
 -11  -4   3   48.02    4.67
  11   4  -2  165.26    8.07
 -11   4   2  165.16    6.07
 -11  -4   2  156.22    7.58
  11  -4  -2  150.93    5.44
 -11  -4   2  147.25    7.98
  11   4  -1  343.51   13.25
 -11   4   1  331.48   12.41
 -11  -4   1  368.04   13.56
 -11  -4   1  358.07   13.06
  11   4   0  210.63    9.78
 -11   4   0  218.76    8.58
 -11  -4   0  205.20    9.73
  11  -4   0  227.02    7.84
 -11  -4   0  214.56    9.71
  11   4   1   45.92    6.44
 -11   4  -1   47.24    3.99
  11  -4   1   37.41    3.28
 -11  -4  -1   41.17    4.49
 -11   4  -2  222.15    9.54
[truncated: 28,693 more chars]
