# Supplementary material for: Bis(l-leucinium) hexa­chlorido­stannate(IV) dihydrate
Source: IUCrdata. 2025 Aug 15;10(Pt 8):x250676. doi: 10.1107/S2414314625006765 (PMC12412679; doi:10.1107/S2414314625006765)
Supplement: Supplementary file 2 [file x-10-x250676-Isup2.hkl]

data_I                                                                          
_shelx_title ' shelx_pl_sx_a.res in P2(1)'                                      
_shelx_refln_list_code          4                                               
_shelx_F_calc_maximum      185.08                                               
_exptl_crystal_F_000       636.00                                               
_reflns_d_resolution_high  0.7704                                               
                                                                                
loop_                                                                           
 _space_group_symop_operation_xyz                                               
 'x, y, z'                                                                      
 '-x, y+1/2, -z'                                                                
                                                                                
_cell_length_a    10.9838                                                       
_cell_length_b    10.7837                                                       
_cell_length_c    10.8556                                                       
_cell_angle_alpha  90.000                                                       
_cell_angle_beta  102.316                                                       
_cell_angle_gamma  90.000                                                       
                                                                                
_shelx_F_squared_multiplier     1.000                                           
                                                                                
loop_                                                                           
 _refln_index_h                                                                 
 _refln_index_k                                                                 
 _refln_index_l                                                                 
 _refln_F_squared_calc                                                          
 _refln_F_squared_meas                                                          
 _refln_F_squared_sigma                                                         
 _refln_observed_status                                                         
   2 -11   0          3.75          4.80         3.76 o                         
   3 -11   0          3.86          6.64         4.06 o                         
   4 -11   0         44.53         39.53         6.41 o                         
   5 -11   0         92.90         77.71         8.79 o                         
   6 -11   0         56.42         51.51         7.82 o                         
   7 -11   0         46.92         33.18        10.87 o                         
   1 -10   0       4167.99       4133.42       109.69 o                         
   2 -10   0       4103.29       4186.87       106.97 o                         
   3 -10   0       4637.82       4664.68       120.02 o                         
   4 -10   0       2704.06       2698.28        73.11 o                         
   5 -10   0       1502.72       1479.90        46.51 o                         
   6 -10   0       1477.66       1521.51        46.98 o                         
   7 -10   0       1820.99       1929.12        58.38 o                         
   8 -10   0       1977.38       1956.75        64.00 o                         
   9 -10   0        601.13        591.44        18.60 o                         
   2  -9   0        899.35        871.20        26.91 o                         
   3  -9   0        241.19        253.00        12.68 o                         
   4  -9   0        252.82        308.16        14.46 o                         
   5  -9   0        204.43        188.21         9.00 o                         
   6  -9   0        482.21        441.67        15.33 o                         
   7  -9   0        147.31        139.49         8.60 o                         
   8  -9   0        376.83        373.29        19.09 o                         
   9  -9   0        295.84        295.59        12.52 o                         
  10  -9   0        217.59        198.02        10.44 o                         
   2  -8   0       1005.41       1040.68        30.67 o                         
   3  -8   0       1775.95       1825.14        50.06 o                         
   4  -8   0       1378.33       1401.63        30.27 o                         
   5  -8   0       1948.01       1903.97        39.07 o                         
   6  -8   0       1398.32       1392.02        31.27 o                         
   7  -8   0       1044.88       1101.08        22.24 o                         
   8  -8   0        711.36        726.00        22.03 o                         
   9  -8   0        323.52        300.93        13.93 o                         
  10  -8   0         66.88         53.36         5.34 o                         
  11  -8   0        164.73        145.69         8.30 o                         
   1  -7   0       3017.78       2975.27        77.17 o                         
   3  -7   0         47.50         39.39         5.30 o                         
   4  -7   0        110.78         94.27         5.71 o                         
   5  -7   0        123.83        119.72         7.25 o                         
   6  -7   0        142.94        134.56         6.40 o                         
   7  -7   0        108.13        111.76        10.03 o                         
   8  -7   0        549.37        513.46        17.76 o                         
   9  -7   0        178.46        164.86         7.96 o                         
  10  -7   0        110.72        110.38         6.86 o                         
  11  -7   0        209.14        204.19         9.06 o                         
  12  -7   0         25.46         15.09         4.27 o                         
   0  -6   0       1431.12       1448.90        38.08 o                         
   1  -6   0        372.18        366.17        13.25 o                         
   2  -6   0       2913.57       3087.75        59.05 o                         
   3  -6   0       4220.20       4270.55        79.56 o                         
   5  -6   0       6722.49       6432.67       117.93 o                         
   6  -6   0       5551.58       5375.29        81.44 o                         
   7  -6   0       2684.28       2716.24        44.59 o                         
   8  -6   0        759.99        786.96        21.12 o                         
   9  -6   0       1196.11       1168.11        23.54 o                         
  10  -6   0        726.39        684.10        16.74 o                         
  11  -6   0        137.47        139.47         7.68 o                         
  12  -6   0        392.33        396.03        25.05 o                         
   1  -5   0       3078.64       2855.14        81.30 o                         
   2  -5   0        109.23        111.44         4.94 o                         
   3  -5   0        875.86        822.69        15.35 o                         
   4  -5   0       1739.28       1742.66        29.22 o                         
   5  -5   0        298.44        294.24         8.29 o                         
   6  -5   0        262.59        240.98         7.70 o                         
   7  -5   0        808.77        818.47        16.90 o                         
   8  -5   0        471.11        466.11        12.15 o                         
   9  -5   0        158.96        145.86        11.47 o                         
  10  -5   0        804.39        777.17        23.78 o                         
  11  -5   0        474.56        488.23        14.54 o                         
  12  -5   0         37.43         44.39         4.84 o                         
  13  -5   0        259.46        272.95        11.06 o                         
   0  -4   0      10678.68      10061.64       586.46 o                         
   1  -4   0       7967.66       7860.89       169.25 o                         
   2  -4   0        775.14        834.34        38.91 o                         
   3  -4   0       9387.00       9364.21       193.17 o                         
   4  -4   0      13036.25      12576.94       249.43 o                         
   5  -4   0      10571.28       9810.72       222.31 o                         
   6  -4   0       5734.21       5517.72       145.99 o                         
   7  -4   0       1851.76       1963.46        40.10 o                         
   8  -4   0       1860.98       2002.07        59.32 o                         
   9  -4   0       1910.29       1935.42        42.78 o                         
  10  -4   0       2531.64       2502.85        99.96 o                         
  11  -4   0        714.23        730.55        19.76 o                         
  12  -4   0        270.69        294.27        10.61 o                         
  13  -4   0        651.72        692.31        18.05 o                         
   1  -3   0         59.74         54.41         2.62 o                         
   2  -3   0       1146.84       1129.07        20.68 o                         
   3  -3   0       1782.80       1756.47        35.46 o                         
   4  -3   0       1407.74       1485.72        31.73 o                         
   5  -3   0        775.98        826.06        29.61 o                         
   6  -3   0       1187.57       1208.19        33.27 o                         
   7  -3   0       1784.34       1842.17        37.29 o                         
   8  -3   0        172.52        160.61         7.50 o                         
   9  -3   0         83.73         74.76         6.44 o                         
  10  -3   0        618.12        665.73        23.20 o                         
  11  -3   0        744.22        757.61        20.59 o                         
  12  -3   0         28.62         23.43         4.47 o                         
  13  -3   0        229.30        238.47        15.94 o                         
   0  -2   0      18143.86      18248.38       670.17 o                         
   1  -2   0      16559.25      14289.28       544.38 o                         
   2  -2   0        216.14        241.89         7.78 o                         
   4  -2   0        507.42        588.03        20.54 o                         
   5  -2   0       1491.34       1457.69        37.83 o                         
   6  -2   0       1019.55       1040.26        38.64 o                         
   8  -2   0         82.45        112.77         6.56 o                         
   9  -2   0       4512.30       4590.81        86.38 o                         
  10  -2   0       2436.29       2479.10        71.12 o                         
  11  -2   0        185.19        165.28        10.17 o                         
  12  -2   0         92.91         93.68         7.48 o                         
  13  -2   0        308.61        302.51        13.37 o                         
   1  -1   0        860.56        800.03        21.54 o                         
   2  -1   0        203.69        245.14         6.48 o                         
   3  -1   0      10415.40      10670.00       192.31 o                         
   4  -1   0        314.35        405.90        15.23 o                         
   5  -1   0         70.00        101.37         5.10 o                         
   6  -1   0        185.57        232.74        10.91 o                         
   7  -1   0         57.31         66.18         8.17 o                         
   8  -1   0        163.95        191.08         8.36 o                         
   9  -1   0        693.87        712.85        19.57 o                         
  10  -1   0        447.49        473.92        20.97 o                         
  11  -1   0        168.71        208.38        10.49 o                         
  12  -1   0         77.78         72.07         8.46 o                         
  13  -1   0        107.72        111.64        13.39 o                         
   2   0   0       4495.98       4455.63        93.50 o                         
   3   0   0       6815.21       6535.41       138.49 o                         
   4   0   0      10243.94       9682.27       188.94 o                         
   5   0   0       5210.58       5041.56       163.14 o                         
   6   0   0       2390.34       2406.38        46.74 o                         
   7   0   0       1393.05       1382.16        52.66 o                         
   8   0   0       5300.98       5310.65       166.98 o                         
   9   0   0       9232.32       9478.35       324.52 o                         
  10   0   0       5783.12       6143.07       126.92 o                         
  11   0   0       1458.90       1534.24        35.69 o                         
  12   0   0        509.70        519.67        17.53 o                         
  13   0   0        645.08        667.19        21.27 o                         
   1   1   0        874.28        788.12        21.61 o                         
   2   1   0        192.30        230.32         5.79 o                         
   3   1   0      10506.81      10864.29       251.52 o                         
   4   1   0        326.05        408.34        10.98 o                         
   5   1   0         61.23         97.15         5.24 o                         
   6   1   0        197.51        240.57         9.66 o                         
   7   1   0         52.22         61.70         5.21 o                         
   8   1   0        150.63        163.41         8.20 o                         
   9   1   0        712.98        752.19        20.19 o                         
  10   1   0        457.47        470.80        22.50 o                         
  11   1   0        177.27        196.00        10.61 o                         
  12   1   0         78.91         76.73         7.51 o                         
  13   1   0        125.67        122.63         9.67 o                         
   0   2   0      18328.02      18493.80       688.80 o                         
   1   2   0      16500.08      15871.69       550.02 o                         
   2   2   0        186.17        216.12         5.87 o                         
   3   2   0         53.22         73.68         3.54 o                         
   4   2   0        499.59        583.26        25.17 o                         
   5   2   0       1481.95       1508.87        30.28 o                         
   6   2   0       1037.15       1114.31        24.07 o                         
   7   2   0         14.63         24.28         3.93 o                         
   8   2   0        111.65        142.43         7.48 o                         
   9   2   0       4509.53       4540.78       141.38 o                         
  10   2   0       2443.01       2487.23        52.03 o                         
  11   2   0        204.40        198.10        10.54 o                         
  12   2   0         79.93         76.50        10.47 o                         
  13   2   0        291.49        290.84        13.72 o                         
   1   3   0         63.33         59.57         1.95 o                         
   2   3   0       1177.53       1180.45        32.25 o                         
   3   3   0       1788.61       1910.12        35.49 o                         
   4   3   0       1428.04       1539.90        50.88 o                         
   5   3   0        823.42        891.64        19.74 o                         
   6   3   0       1141.16       1152.57        25.93 o                         
   7   3   0       1746.11       1817.72        64.19 o                         
   8   3   0        154.45        156.40         8.10 o                         
   9   3   0         98.83        101.79         7.63 o                         
  10   3   0        591.70        613.90        38.07 o                         
  11   3   0        693.34        692.94        21.27 o                         
  13   3   0        246.67        262.33        17.65 o                         
   0   4   0      10819.43      11137.40       293.17 o                         
   1   4   0       7865.81       7821.68       194.94 o                         
   2   4   0        736.02        812.50        14.29 o                         
   3   4   0       9526.05       9812.54       193.66 o                         
   4   4   0      12914.22      13171.60       260.18 o                         
   5   4   0      10561.44      10189.00       219.25 o                         
   6   4   0       5815.79       5542.53       101.98 o                         
   7   4   0       1864.54       1977.00        41.13 o                         
   8   4   0       1799.33       1943.29        57.28 o                         
   9   4   0       1985.91       1972.39        87.96 o                         
  10   4   0       2566.32       2460.83        63.85 o                         
  11   4   0        761.75        722.42        21.64 o                         
  12   4   0        278.54        291.41        23.62 o                         
  13   4   0        638.00        676.75        22.14 o                         
   1   5   0       3053.76       3147.51        47.64 o                         
   2   5   0        106.07        103.59         4.15 o                         
   3   5   0        897.85        836.71        15.26 o                         
   4   5   0       1755.72       1836.21        36.42 o                         
   5   5   0        307.11        310.47        10.38 o                         
   6   5   0        281.84        272.68        18.81 o                         
   7   5   0        775.69        832.05        21.20 o                         
   8   5   0        497.01        499.01        15.58 o                         
   9   5   0        172.76        158.81         9.80 o                         
  10   5   0        752.03        718.48        30.55 o                         
  11   5   0        458.03        491.36        22.21 o                         
  12   5   0         39.98         43.86         5.94 o                         
  13   5   0        276.23        295.80        22.04 o                         
   0   6   0       1393.20       1373.17        23.69 o                         
   1   6   0        384.45        392.41         6.23 o                         
   2   6   0       2952.31       3234.38        42.57 o                         
   3   6   0       4205.73       4532.37       230.33 o                         
   5   6   0       6691.23       6392.51       170.45 o                         
   6   6   0       5596.12       5367.33       100.42 o                         
   7   6   0       2657.15       2725.55        55.32 o                         
   8   6   0        704.97        745.05        21.19 o                         
   9   6   0       1163.28       1132.22        28.92 o                         
  10   6   0        783.98        729.84        21.44 o                         
  11   6   0        143.93        159.46        10.15 o                         
  12   6   0        376.16        401.80        17.28 o                         
   1   7   0       3020.08       2969.95        32.75 o                         
   2   7   0        833.53        820.66        13.84 o                         
   3   7   0         54.42         51.79         3.34 o                         
   4   7   0        110.51         87.53         4.28 o                         
   5   7   0        135.92        134.01         5.87 o                         
   6   7   0        131.23        119.56         7.94 o                         
   7   7   0        124.05        132.54        10.10 o                         
   8   7   0        588.89        560.67        22.82 o                         
   9   7   0        195.47        190.44        20.23 o                         
  10   7   0        102.64        105.96         8.29 o                         
  11   7   0        184.53        187.74        10.97 o                         
  12   7   0         24.31         19.64         4.42 o                         
   0   8   0         22.04         23.56         2.64 o                         
   1   8   0        308.93        311.30         6.74 o                         
   2   8   0       1020.37       1021.75        15.82 o                         
   3   8   0       1712.31       1768.05        33.25 o                         
   4   8   0       1394.51       1400.80        23.99 o                         
   5   8   0       1945.09       1871.08        28.54 o                         
   6   8   0       1409.30       1423.33        26.41 o                         
   7   8   0       1061.57       1099.40        24.35 o                         
   8   8   0        689.92        698.37        21.12 o                         
   9   8   0        318.97        302.25        13.39 o                         
  10   8   0         89.54         66.05        10.57 o                         
  11   8   0        179.90        181.53        10.66 o                         
   1   9   0       1116.46       1094.83        19.24 o                         
   2   9   0        868.30        838.12        18.75 o                         
   3   9   0        231.76        251.63         6.81 o                         
   4   9   0        244.88        282.69         8.19 o                         
   5   9   0        202.77        187.56         7.06 o                         
   6   9   0        463.84        446.78        11.36 o                         
   7   9   0        145.98        146.09         6.77 o                         
   8   9   0        412.06        424.57        11.28 o                         
   9   9   0        317.74        328.70        10.18 o                         
  10   9   0        208.37        213.14         8.91 o                         
   0  10   0       3450.64       3454.51        69.88 o                         
   1  10   0       4171.67       4258.06        80.09 o                         
   2  10   0       4060.40       4075.73        50.42 o                         
   3  10   0       4615.94       4592.67        56.08 o                         
   4  10   0       2706.31       2638.62        45.20 o                         
   5  10   0       1537.79       1551.03        22.63 o                         
   6  10   0       1442.88       1472.03        33.51 o                         
   7  10   0       1823.48       1876.43        36.12 o                         
   8  10   0       1971.66       1975.25        32.20 o                         
   9  10   0        614.52        632.13        23.12 o                         
   1  11   0        204.01        195.83         8.08 o                         
   2  11   0          3.25          0.82         2.08 o                         
   3  11   0          4.45          0.79         2.09 o                         
   4  11   0         44.56         41.28         3.94 o                         
   5  11   0         84.68         80.87         6.23 o                         
   6  11   0         57.24         45.81         5.06 o                         
   7  11   0         48.74         38.81         5.17 o                         
   8  11   0        210.25        210.19        10.76 o                         
   0  12   0        300.62        320.78        14.63 o                         
   1  12   0        368.38        400.38        11.59 o                         
   2  12   0       1052.59       1072.26        21.73 o                         
   3  12   0        390.44        358.65        12.65 o                         
   4  12   0         30.48         22.88         4.32 o                         
   5  12   0         42.12         40.43         5.24 o                         
   6  12   0         34.04         26.38         4.65 o                         
   7  12   0        116.11         88.92         7.59 o                         
   1  13   0         35.88         30.16         4.86 o                         
   2  13   0         19.22         19.25         4.45 o                         
   3  13   0         11.32          3.65         4.40 o                         
   4  13   0          8.83         -0.17         3.51 o                         
   5  13   0         22.79         15.89         5.50 o                         
  -2 -12   1         24.23         31.47         6.88 o                         
  -8 -11   1        572.75        553.98        27.95 o                         
  -7 -11   1        838.41        842.88        45.26 o                         
  -6 -11   1        826.13        837.58        31.10 o                         
  -5 -11   1        267.80        258.40        14.97 o                         
  -4 -11   1        775.47        776.57        27.88 o                         
  -3 -11   1       2426.63       2454.14        69.66 o                         
  -2 -11   1       3350.08       3401.77        95.16 o                         
  -1 -11   1       1968.11       1941.57        55.36 o                         
   2 -11   1       1403.27       1372.19        39.90 o                         
   3 -11   1        904.07        910.62        28.69 o                         
   4 -11   1        341.27        352.25        15.07 o                         
   5 -11   1         86.47         75.80         8.29 o                         
   7 -11   1       1583.50       1486.68        52.68 o                         
   8 -11   1       1210.32       1158.99        42.04 o                         
  -9 -10   1         81.41         72.48        10.54 o                         
  -8 -10   1        368.28        356.71        20.90 o                         
  -7 -10   1         60.22         57.31         9.40 o                         
  -6 -10   1        332.39        290.64        16.64 o                         
  -5 -10   1        274.92        245.01        14.53 o                         
  -4 -10   1         67.41         67.24         8.82 o                         
  -3 -10   1        196.83        210.22        12.68 o                         
  -2 -10   1         56.26         50.53         7.25 o                         
  -1 -10   1        276.22        268.20        14.33 o                         
   2 -10   1        727.80        718.36        23.89 o                         
   3 -10   1        209.23        214.58        11.11 o                         
   4 -10   1        357.18        343.16        12.24 o                         
   5 -10   1         72.74         67.38         6.50 o                         
   6 -10   1        207.48        206.03        10.17 o                         
   7 -10   1        262.49        239.24        11.53 o                         
   8 -10   1        177.97        155.96        11.02 o                         
   9 -10   1        105.58         91.54         9.34 o                         
 -10  -9   1        382.95        369.56        22.25 o                         
  -9  -9   1        646.79        665.51        29.16 o                         
  -8  -9   1       1564.77       1543.65        50.80 o                         
  -7  -9   1       3786.36       3754.93       105.66 o                         
  -6  -9   1       2249.88       2300.13        67.34 o                         
  -5  -9   1       1705.90       1714.88        51.51 o                         
  -4  -9   1       1190.71       1182.71        36.74 o                         
  -3  -9   1       2172.43       2231.85        63.99 o                         
  -2  -9   1       4032.06       4119.56       107.34 o                         
  -1  -9   1       2682.04       2739.92        74.36 o                         
   0  -9   1       1805.07       1786.82        49.76 o                         
   1  -9   1       3646.00       3517.13        89.29 o                         
   2  -9   1       5149.33       5134.20       133.48 o                         
   3  -9   1       7053.93       6921.03       127.72 o                         
   4  -9   1       1416.28       1422.80        32.48 o                         
   5  -9   1        658.67        670.55        18.08 o                         
   6  -9   1       1928.57       1912.58        34.38 o                         
   7  -9   1       1569.07       1585.73        30.04 o                         
   8  -9   1       1460.55       1457.71        59.31 o                         
   9  -9   1        772.38        743.37        18.41 o                         
  10  -9   1        571.58        573.82        16.21 o                         
 -11  -8   1        129.12        114.25        14.46 o                         
 -10  -8   1          1.22          6.32         3.54 o                         
  -9  -8   1        155.25        144.95        13.62 o                         
  -8  -8   1        531.37        495.27        17.98 o                         
  -7  -8   1        489.05        446.59        14.04 o                         
  -6  -8   1       1235.68       1167.12        27.77 o                         
  -5  -8   1       1647.11       1679.68        49.29 o                         
  -4  -8   1         59.57         68.45         7.48 o                         
  -3  -8   1         85.21         94.62         7.92 o                         
  -2  -8   1         46.20         54.16         6.38 o                         
  -1  -8   1         79.83         80.23         6.95 o                         
   0  -8   1        251.76        272.09        12.55 o                         
   1  -8   1        657.99        641.22        18.59 o                         
   2  -8   1        627.60        633.64        15.77 o                         
   3  -8   1        349.33        344.36        10.84 o                         
   4  -8   1        583.84        567.72        13.34 o                         
   5  -8   1        396.12        407.25        11.20 o                         
   6  -8   1        129.73        129.36         6.67 o                         
   7  -8   1        159.76        153.39         7.53 o                         
   8  -8   1        358.55        348.52        11.34 o                         
   9  -8   1         44.75         34.82         4.43 o                         
  10  -8   1         15.23         11.96         3.49 o                         
  11  -8   1        137.95        128.62        11.45 o                         
 -12  -7   1        172.49        159.67        15.22 o                         
 -11  -7   1        492.29        450.65        12.77 o                         
 -10  -7   1        434.63        420.63        16.79 o                         
  -9  -7   1        828.04        773.01        17.57 o                         
  -8  -7   1       2361.99       2288.60        38.96 o                         
  -7  -7   1       3033.82       3087.39        59.61 o                         
  -6  -7   1       2006.48       1956.38        40.26 o                         
  -5  -7   1        134.79        125.14         8.47 o                         
  -4  -7   1         40.41         45.90         6.61 o                         
  -3  -7   1        486.33        533.31        18.99 o                         
  -2  -7   1         53.33         81.50         6.98 o                         
  -1  -7   1        171.42        217.13        10.27 o                         
   0  -7   1        683.90        645.08        22.15 o                         
   1  -7   1       2052.36       2062.51        63.74 o                         
   2  -7   1       4170.31       4355.69        85.86 o                         
   3  -7   1       1684.82       1767.88        31.51 o                         
   4  -7   1       2415.08       2345.14        38.37 o                         
   5  -7   1        750.99        738.79        15.80 o                         
   6  -7   1        174.45        203.85         8.27 o                         
   7  -7   1        597.66        614.12        17.46 o                         
   8  -7   1        232.20        236.97         9.22 o                         
   9  -7   1        201.02        161.71         9.58 o                         
  10  -7   1         31.92         26.18         4.14 o                         
  11  -7   1        251.11        227.00        12.53 o                         
 -12  -6   1        143.84        141.73         8.78 o                         
 -11  -6   1         31.22         25.82         3.76 o                         
 -10  -6   1        291.90        253.20        10.08 o                         
  -9  -6   1        270.61        253.36         9.57 o                         
  -8  -6   1       1126.55       1058.65        22.27 o                         
  -7  -6   1        220.82        209.46         7.58 o                         
  -6  -6   1        591.47        569.64        12.70 o                         
  -5  -6   1        100.27         96.04         5.71 o                         
  -4  -6   1       4059.24       3941.04        73.91 o                         
  -3  -6   1       3721.15       3727.05        97.71 o                         
  -2  -6   1         82.99        110.90         7.38 o                         
  -1  -6   1          9.30         25.97         4.06 o                         
   0  -6   1        414.57        423.87         8.60 o                         
   1  -6   1         28.84         25.00         4.80 o                         
   2  -6   1        378.90        326.83         8.14 o                         
   3  -6   1        251.78        236.66         7.27 o                         
   4  -6   1        211.55        187.85         6.72 o                         
   5  -6   1        472.55        468.14        11.27 o                         
   6  -6   1       1506.17       1483.51        31.79 o                         
   7  -6   1        673.34        675.00        15.26 o                         
   8  -6   1         27.20         27.70         3.82 o                         
   9  -6   1        672.77        649.95        19.28 o                         
  10  -6   1         34.69         27.84         3.96 o                         
  11  -6   1        177.32        179.49         8.72 o                         
  12  -6   1        145.77        148.06         8.62 o                         
 -13  -5   1        202.94        208.71         9.86 o                         
 -12  -5   1        527.03        561.46        14.60 o                         
 -11  -5   1        752.26        795.45        19.23 o                         
 -10  -5   1       2134.79       2193.31        41.10 o                         
  -9  -5   1       3885.60       3851.06        93.16 o                         
  -8  -5   1       5971.71       5881.44        88.88 o                         
  -7  -5   1       3564.87       3552.90        65.13 o                         
  -6  -5   1       3811.63       3816.99        58.49 o                         
  -5  -5   1       6745.01       6372.43       116.97 o                         
  -4  -5   1       4637.73       4410.74        80.05 o                         
  -3  -5   1       1698.84       1704.22        31.95 o                         
  -2  -5   1       7852.52       8115.11       152.55 o                         
  -1  -5   1      11163.70      10766.29       250.48 o                         
   0  -5   1      11091.54      10965.63       232.36 o                         
   1  -5   1       9473.72       9247.79       207.81 o                         
   2  -5   1      14850.20      15035.99       306.46 o                         
   3  -5   1      11763.90      11401.91       279.05 o                         
   4  -5   1       9145.05       8630.86       296.38 o                         
   6  -5   1       7204.99       7038.99       183.54 o                         
   7  -5   1       4329.77       4411.50        85.62 o                         
   8  -5   1       2196.76       2209.48        67.48 o                         
   9  -5   1        905.21        918.24        36.74 o                         
  10  -5   1       1049.94       1109.42        27.56 o                         
  11  -5   1       1297.72       1331.38        32.55 o                         
  12  -5   1        532.23        584.07        20.67 o                         
 -13  -4   1         81.27         70.85         8.10 o                         
 -12  -4   1        256.34        266.76         9.55 o                         
 -11  -4   1       1166.26       1217.80        31.56 o                         
 -10  -4   1        736.09        754.11        16.56 o                         
  -9  -4   1        771.85        765.92        17.18 o                         
  -8  -4   1        112.53        115.82         5.46 o                         
  -7  -4   1        155.58        149.48         5.69 o                         
  -6  -4   1       1469.19       1506.61        25.34 o                         
  -5  -4   1        695.79        697.46        13.46 o                         
  -4  -4   1        827.44        876.25        15.98 o                         
  -3  -4   1        419.31        392.54        11.34 o                         
  -2  -4   1        961.46       1107.72        32.48 o                         
  -1  -4   1       3701.59       3975.57       164.54 o                         
   0  -4   1       6516.35       6687.77       179.38 o                         
   1  -4   1       1407.84       1337.19        18.52 o                         
   2  -4   1        288.19        304.76         8.36 o                         
   3  -4   1       2761.89       2844.68        79.42 o                         
   4  -4   1       2383.50       2354.74        47.23 o                         
   5  -4   1       2182.74       2244.84        44.73 o                         
   6  -4   1       2635.89       2816.38        73.06 o                         
   7  -4   1        566.36        583.38        32.77 o                         
   8  -4   1        324.06        341.73        12.22 o                         
   9  -4   1        230.99        240.56        10.78 o                         
  10  -4   1        503.52        505.41        16.82 o                         
  11  -4   1        113.00        130.19         8.89 o                         
  12  -4   1         77.67         82.63        10.45 o                         
  13  -4   1        184.57        202.26        22.36 o                         
 -13  -3   1        262.97        242.45        10.03 o                         
 -12  -3   1        182.90        167.32         7.81 o                         
 -11  -3   1       1462.53       1440.09        35.68 o                         
 -10  -3   1       1284.09       1268.61        24.60 o                         
  -9  -3   1       1758.12       1737.24        36.14 o                         
  -8  -3   1        553.08        579.65        15.22 o                         
  -7  -3   1        915.31       1011.76        18.88 o                         
  -6  -3   1        939.04       1075.10        18.94 o                         
  -5  -3   1       2774.84       2735.58        43.21 o                         
  -4  -3   1       5593.60       5538.36       122.26 o                         
  -3  -3   1       3910.14       4178.72       140.39 o                         
  -2  -3   1       1045.31       1143.71        34.44 o                         
  -1  -3   1       4070.91       4041.89        96.38 o                         
   1  -3   1       6646.05       6246.19       139.74 o                         
   2  -3   1        258.46        225.58        10.23 o                         
   4  -3   1        992.76       1026.33        22.11 o                         
   5  -3   1       8282.54       8164.53       191.64 o                         
   6  -3   1       1408.02       1464.47        36.26 o                         
   7  -3   1        554.76        578.59        16.32 o                         
   8  -3   1        928.83        940.90        23.40 o                         
   9  -3   1        438.44        469.86        19.33 o                         
  10  -3   1        785.76        820.19        22.17 o                         
  11  -3   1        535.26        513.25        17.05 o                         
  12  -3   1        249.56        235.22        13.59 o                         
  13  -3   1        131.93        129.15        14.03 o                         
 -13  -2   1        171.48        156.40         8.43 o                         
 -12  -2   1         56.23         52.55         8.82 o                         
 -11  -2   1        235.51        250.62        11.45 o                         
 -10  -2   1        354.28        387.35        16.31 o                         
  -9  -2   1        253.42        270.78        10.08 o                         
  -8  -2   1       1502.97       1539.89        32.63 o                         
  -7  -2   1        473.43        477.82        13.81 o                         
  -6  -2   1        183.64        198.65         6.91 o                         
  -5  -2   1        498.42        488.34        11.49 o                         
  -4  -2   1       3376.77       3534.14        93.85 o                         
  -3  -2   1       3639.45       4246.26       133.76 o                         
  -2  -2   1       1014.88       1041.75        19.78 o                         
  -1  -2   1        734.62        811.31        24.02 o                         
   0  -2   1       1067.05       1002.73        15.65 o                         
   1  -2   1          7.20         12.05         2.08 o                         
   2  -2   1        445.63        547.44        12.25 o                         
   3  -2   1        256.23        308.83        12.52 o                         
   4  -2   1        113.37        202.02         9.56 o                         
   5  -2   1        507.15        540.83        26.98 o                         
   6  -2   1       2991.48       3019.11        58.10 o                         
   7  -2   1        385.85        362.92        11.65 o                         
   8  -2   1        474.10        456.28        13.93 o                         
   9  -2   1        133.74        131.67         8.44 o                         
  10  -2   1        378.60        393.14        14.43 o                         
  11  -2   1         78.76         63.83         7.43 o                         
  12  -2   1        111.19        109.10         8.41 o                         
  13  -2   1         98.23         93.35        11.41 o                         
 -14  -1   1       1420.94       1525.12        50.55 o                         
 -13  -1   1        828.33        838.62        23.08 o                         
 -12  -1   1        619.86        615.72        18.56 o                         
 -11  -1   1       1741.37       1820.31        39.07 o                         
 -10  -1   1       1929.11       1985.91        42.01 o                         
  -9  -1   1        378.31        385.49        12.34 o                         
  -8  -1   1        839.49        884.13        20.37 o                         
  -7  -1   1        236.76        272.97         9.04 o                         
  -6  -1   1       2187.50       2247.48        42.52 o                         
  -5  -1   1      20957.30      21037.82       435.17 o                         
  -4  -1   1      22270.79      22022.38       343.71 o                         
  -3  -1   1       9597.67       9343.64       193.84 o                         
  -2  -1   1      19407.80      20595.15       756.07 o                         
  -1  -1   1       8547.91       8713.14       272.49 o                         
   0  -1   1       6554.41       6548.87       305.38 o                         
   1  -1   1      14188.68      13195.84       900.44 o                         
   2  -1   1       9768.21       9561.39       189.24 o                         
   3  -1   1         57.39         55.65         3.33 o                         
   4  -1   1       5842.66       5705.82       151.94 o                         
   5  -1   1      11008.67      11294.30       246.21 o                         
   6  -1   1       6460.43       6343.80       227.49 o                         
   7  -1   1       1458.57       1403.06        30.60 o                         
   8  -1   1       1378.90       1385.05        31.45 o                         
   9  -1   1       3477.12       3564.82        68.98 o                         
  10  -1   1       4325.14       4342.79       125.17 o                         
  11  -1   1       2643.76       2626.35        55.72 o                         
  12  -1   1        234.10        228.05        11.69 o                         
  13  -1   1        117.76        108.72         9.39 o                         
 -14   0   1        427.82        453.53        17.15 o                         
 -13   0   1        256.79        275.14        18.35 o                         
 -12   0   1        162.01        166.17         9.51 o                         
 -11   0   1         66.54         80.04         7.21 o                         
 -10   0   1        454.78        488.07        19.68 o                         
  -9   0   1         15.46         18.11         3.65 o                         
  -8   0   1        232.61        242.79         9.23 o                         
  -7   0   1          0.19          1.71         1.84 o                         
  -6   0   1        233.23        259.25         8.64 o                         
  -5   0   1        913.02        936.12        19.79 o                         
  -4   0   1        563.00        602.36        13.17 o                         
  -3   0   1        170.04        191.91         5.15 o                         
  -2   0   1         84.88         76.47         5.49 o                         
  -1   0   1         38.87         33.51         1.31 o                         
   0   0   1         42.70          3.25         0.74 o                         
   1   0   1         10.07         11.48         1.20 o                         
   2   0   1          8.57         10.80         1.74 o                         
   3   0   1         33.12         41.22         3.00 o                         
   4   0   1       1337.27       1537.00        37.30 o                         
   5   0   1         54.45         57.22         4.60 o                         
   6   0   1        463.77        438.14        12.86 o                         
   7   0   1        289.85        314.90        11.06 o                         
   8   0   1         74.44         88.01        10.97 o                         
   9   0   1        818.06        867.09        23.08 o                         
  10   0   1        623.45        583.82        18.64 o                         
  11   0   1        643.97        637.71        20.11 o                         
  12   0   1        109.87        110.60         9.00 o                         
  13   0   1        248.02        221.55        12.25 o                         
 -14   1   1       1429.08       1532.28        52.38 o                         
 -13   1   1        795.69        776.59        23.10 o                         
 -12   1   1        638.36        636.63        19.22 o                         
 -11   1   1       1715.96       1739.51        39.30 o                         
 -10   1   1       1944.43       2010.60        42.58 o                         
  -9   1   1        316.11        324.06        12.05 o                         
  -8   1   1        769.75        800.55        31.52 o                         
  -7   1   1        241.80        269.70         9.25 o                         
  -6   1   1       2145.81       2162.53        42.65 o                         
  -5   1   1      20910.14      20681.21       348.87 o                         
  -4   1   1      22224.54      21498.68       457.70 o                         
  -3   1   1       9576.14       9652.35       244.91 o                         
  -1   1   1       8477.80       8844.70       277.09 o                         
   0   1   1       6566.03       6400.68       137.47 o                         
   1   1   1      14119.98      13558.57       537.77 o                         
   2   1   1       9825.36       9773.98       186.17 o                         
   3   1   1         74.34         67.59         3.65 o                         
   4   1   1       5819.65       5749.60       174.46 o                         
   5   1   1      10934.39      10689.40       227.53 o                         
   6   1   1       6615.85       6539.04       165.69 o                         
   7   1   1       1413.88       1389.79        30.83 o                         
   8   1   1       1447.52       1430.29        32.02 o                         
   9   1   1       3422.64       3412.15        69.04 o                         
  10   1   1       4348.36       4316.01        84.70 o                         
  11   1   1       2637.19       2667.20        56.41 o                         
  12   1   1        225.31        255.72        17.78 o                         
  13   1   1         98.43         84.12        13.71 o                         
 -13   2   1        179.01        171.13        15.43 o                         
 -12   2   1         46.90         41.85         5.27 o                         
 -11   2   1        232.81        245.80        12.14 o                         
 -10   2   1        317.76        338.10        14.02 o                         
  -9   2   1        259.78        275.97        10.82 o                         
  -8   2   1       1574.19       1600.91        33.61 o                         
  -7   2   1        509.74        513.05        13.73 o                         
  -6   2   1        182.41        191.90         7.29 o                         
  -5   2   1        483.33        469.04        11.88 o                         
  -4   2   1       3457.47       3659.84        94.29 o                         
  -3   2   1       3662.90       4420.42       101.17 o                         
  -2   2   1        997.53       1057.04        17.42 o                         
  -1   2   1        723.96        807.69        15.13 o                         
   0   2   1       1058.47        991.28        15.61 o                         
   1   2   1          7.16         12.61         2.43 o                         
   2   2   1        455.91        555.92        12.39 o                         
   3   2   1        268.01        328.46        15.40 o                         
   4   2   1        122.65        216.89         7.49 o                         
   5   2   1        512.00        525.69        14.09 o                         
   6   2   1       2898.27       3038.98        81.52 o                         
   7   2   1        359.44        346.62        11.97 o                         
   8   2   1        436.55        411.81        14.08 o                         
   9   2   1        135.48        133.26         8.98 o                         
  10   2   1        397.47        388.73        15.08 o                         
  11   2   1         97.14         85.74         8.19 o                         
  12   2   1        122.09        123.43         9.76 o                         
  13   2   1        114.01        131.73        14.16 o                         
 -13   3   1        276.59        264.68        13.54 o                         
 -12   3   1        200.88        189.92        12.92 o                         
 -11   3   1       1505.62       1409.94        49.79 o                         
 -10   3   1       1332.81       1314.90        30.52 o                         
  -9   3   1       1716.10       1713.44        41.93 o                         
  -8   3   1        571.17        615.17        24.51 o                         
  -7   3   1        935.90       1051.70        23.50 o                         
  -6   3   1        895.02       1044.42        24.11 o                         
  -5   3   1       2898.08       2962.55       112.81 o                         
  -4   3   1       5488.09       5607.62       192.20 o                         
  -3   3   1       3874.73       4126.01        92.39 o                         
  -2   3   1       1160.51       1281.26        24.03 o                         
  -1   3   1       4106.19       4272.23       117.83 o                         
   0   3   1       1951.84       1792.35        47.85 o                         
   1   3   1       6743.21       6390.80       132.56 o                         
   2   3   1        213.70        194.51         5.65 o                         
   3   3   1         91.56        122.87         7.47 o                         
   4   3   1        989.23       1031.41        71.37 o                         
   5   3   1       8233.53       8277.95       187.57 o                         
   6   3   1       1516.13       1592.95        33.14 o                         
   7   3   1        620.28        675.51        17.87 o                         
   8   3   1        924.98        989.05        24.61 o                         
   9   3   1        432.56        445.46        17.97 o                         
  10   3   1        752.70        782.81        25.25 o                         
  11   3   1        540.74        525.25        18.23 o                         
  12   3   1        245.71        224.46        12.34 o                         
  13   3   1         96.25        101.67         9.78 o                         
 -13   4   1         81.58         73.85         9.29 o                         
 -12   4   1        235.43        242.49        18.07 o                         
 -11   4   1       1116.25       1131.47        30.39 o                         
 -10   4   1        712.67        703.28        20.25 o                         
  -9   4   1        769.26        762.68        26.57 o                         
  -8   4   1         96.07         94.57         6.95 o                         
  -7   4   1        156.62        154.84         7.23 o                         
  -6   4   1       1418.50       1465.31        31.06 o                         
  -5   4   1        662.50        693.26        16.40 o                         
  -4   4   1        855.99        958.61        43.67 o                         
  -3   4   1        442.39        433.96        12.79 o                         
  -2   4   1        991.87       1166.78        16.92 o                         
  -1   4   1       3692.53       4016.82       127.84 o                         
   0   4   1       6496.82       6793.75       176.96 o                         
   1   4   1       1410.88       1345.84        21.82 o                         
   2   4   1        304.06        331.19         7.65 o                         
   3   4   1       2787.58       3016.64        80.56 o                         
   4   4   1       2459.24       2546.52        88.70 o                         
   5   4   1       2127.61       2277.79        45.34 o                         
   6   4   1       2575.05       2673.18        72.90 o                         
   7   4   1        522.05        526.02        23.30 o                         
   8   4   1        326.97        348.99        13.21 o                         
   9   4   1        221.82        239.87        11.63 o                         
  10   4   1        551.26        569.50        18.54 o                         
  11   4   1        129.10        157.31        11.38 o                         
  12   4   1         77.80         87.81        13.69 o                         
  13   4   1        201.87        198.91        12.43 o                         
 -13   5   1        200.62        222.99        11.52 o                         
 -12   5   1        510.87        530.14        37.68 o                         
 -11   5   1        794.92        838.55        23.79 o                         
 -10   5   1       2099.78       2069.38        45.73 o                         
  -9   5   1       3877.31       3638.81        73.45 o                         
  -8   5   1       6024.58       5850.49       109.27 o                         
  -7   5   1       3492.85       3609.48       114.00 o                         
  -6   5   1       3841.95       3774.59        79.71 o                         
  -5   5   1       6757.35       6463.38       168.21 o                         
  -4   5   1       4646.59       4373.43       117.91 o                         
  -3   5   1       1573.41       1570.78        41.30 o                         
  -2   5   1       7900.50       8736.12       299.43 o                         
  -1   5   1      11253.09      11872.50       527.74 o                         
   0   5   1      11069.13      11286.09       534.91 o                         
   1   5   1       9420.69       9626.61       253.54 o                         
   2   5   1      14834.97      14819.70       297.48 o                         
   3   5   1      11725.61      12071.96       243.64 o                         
   4   5   1       9134.72       9025.74       227.29 o                         
   5   5   1       8499.19       8070.51       209.71 o                         
   6   5   1       7145.74       6963.24       128.44 o                         
   7   5   1       4486.77       4643.23        87.09 o                         
   8   5   1       2186.16       2211.79        64.09 o                         
   9   5   1        850.85        835.39        27.57 o                         
  10   5   1       1016.32       1054.09        28.68 o                         
  11   5   1       1306.80       1353.12        34.32 o                         
  12   5   1        534.74        542.00        26.37 o                         
 -12   6   1        157.87        178.27        11.81 o                         
 -11   6   1         41.61         36.03         4.79 o                         
 -10   6   1        312.16        298.05        11.90 o                         
  -9   6   1        287.52        279.90        11.41 o                         
  -8   6   1       1146.07       1140.87        62.75 o                         
  -7   6   1        231.12        217.58         9.32 o                         
  -6   6   1        554.08        552.16        15.40 o                         
  -5   6   1        101.02         98.35         5.13 o                         
  -4   6   1       4128.69       4061.78        61.80 o                         
  -3   6   1       3763.80       3753.40        65.84 o                         
  -2   6   1         83.00        104.13         3.58 o                         
  -1   6   1          8.88         27.84         1.84 o                         
   0   6   1        414.25        423.97         8.32 o                         
   1   6   1         19.49         26.58         2.48 o                         
   2   6   1        379.26        354.77        13.18 o                         
   3   6   1        245.03        234.78         7.24 o                         
   4   6   1        216.55        222.61         7.22 o                         
   5   6   1        438.88        448.98        11.33 o                         
   6   6   1       1488.56       1466.50        33.36 o                         
   7   6   1        635.92        617.64        18.85 o                         
   8   6   1         33.94         34.82         5.21 o                         
   9   6   1        704.40        655.79        20.57 o                         
  10   6   1         48.47         43.95         5.91 o                         
  11   6   1        164.16        185.21        11.12 o                         
  12   6   1        131.89        142.04        10.58 o                         
 -12   7   1        180.74        188.04        18.45 o                         
 -11   7   1        465.32        424.00        15.38 o                         
 -10   7   1        427.21        433.42        22.48 o                         
  -9   7   1        828.54        762.36        27.77 o                         
  -8   7   1       2324.63       2275.75        48.23 o                         
  -7   7   1       3048.38       3039.72        60.26 o                         
  -6   7   1       2040.22       1999.41        34.50 o                         
  -5   7   1        137.63        120.61         5.90 o                         
  -4   7   1         52.41         52.99         3.60 o                         
  -3   7   1        455.69        501.01         8.70 o                         
  -2   7   1         55.51         87.72         2.99 o                         
  -1   7   1        182.01        193.81         4.21 o                         
   0   7   1        707.14        663.02        13.30 o                         
   1   7   1       2011.56       2017.40        28.95 o                         
   2   7   1       4162.34       4412.04        58.18 o                         
   3   7   1       1751.71       1837.04        30.69 o                         
   4   7   1       2377.39       2341.17        55.47 o                         
   5   7   1        737.08        741.72        16.04 o                         
   6   7   1        205.85        238.86         8.51 o                         
   7   7   1        576.80        633.06        24.66 o                         
   8   7   1        264.49        268.66        12.29 o                         
   9   7   1        147.38        131.27         9.60 o                         
  10   7   1         15.24         15.30         4.14 o                         
  11   7   1        277.64        280.61        17.25 o                         
 -11   8   1        119.75        119.05         7.55 o                         
 -10   8   1          0.08          6.09         2.76 o                         
  -9   8   1        163.98        145.62        13.20 o                         
  -8   8   1        503.68        461.54        21.73 o                         
  -7   8   1        464.39        443.20        12.61 o                         
  -6   8   1       1203.77       1188.11        19.92 o                         
  -5   8   1       1601.52       1614.25        25.04 o                         
  -4   8   1         54.82         63.48         3.46 o                         
  -3   8   1         84.91         89.57         3.95 o                         
  -2   8   1         40.46         38.27         2.94 o                         
  -1   8   1         72.88         77.41         3.01 o                         
   0   8   1        252.22        278.48         6.51 o                         
   1   8   1        623.93        584.73        12.93 o                         
   2   8   1        633.48        638.81        12.25 o                         
   3   8   1        358.46        342.61         8.52 o                         
   4   8   1        617.39        597.19        16.88 o                         
   5   8   1        414.22        429.55        11.65 o                         
   6   8   1        114.85        111.15         6.56 o                         
   7   8   1        173.90        181.20         8.11 o                         
   8   8   1        381.89        370.32        14.92 o                         
   9   8   1         56.48         51.70         8.00 o                         
  10   8   1         14.49         11.44         6.38 o                         
  11   8   1        130.39        141.86        12.31 o                         
 -10   9   1        372.09        362.26        13.98 o                         
  -9   9   1        640.40        651.46        14.50 o                         
  -8   9   1       1548.54       1529.13        25.62 o                         
  -7   9   1       3822.10       3853.57        73.47 o                         
  -6   9   1       2306.06       2312.85        34.43 o                         
  -5   9   1       1740.15       1718.26        24.57 o                         
  -4   9   1       1166.37       1141.81        17.11 o                         
  -3   9   1       2267.97       2315.60        31.07 o                         
  -2   9   1       3971.46       4080.39        44.85 o                         
  -1   9   1       2695.67       2741.63        34.99 o                         
   0   9   1       1753.81       1714.90        23.75 o                         
   1   9   1       3624.13       3491.04        43.31 o                         
   2   9   1       5247.25       5304.43        70.17 o                         
   3   9   1       7039.91       7076.71        91.87 o                         
   4   9   1       1411.11       1447.34        25.19 o                         
   5   9   1        627.01        634.09        13.65 o                         
   6   9   1       1921.88       1946.27        62.74 o                         
   7   9   1       1564.38       1576.78        30.40 o                         
   8   9   1       1422.85       1420.50        55.13 o                         
   9   9   1        753.18        742.56        18.85 o                         
  10   9   1        590.75        592.08        16.93 o                         
  -9  10   1         81.81         75.12         7.08 o                         
  -8  10   1        383.82        409.30        13.18 o                         
  -7  10   1         66.66         67.68         5.11 o                         
  -6  10   1        312.26        281.22         7.94 o                         
  -5  10   1        268.83        248.01         6.91 o                         
  -4  10   1         60.46         62.42         4.27 o                         
  -3  10   1        193.82        185.03         5.85 o                         
  -2  10   1         51.99         40.43         4.38 o                         
  -1  10   1        286.59        288.81         7.91 o                         
   0  10   1        813.13        820.37        14.16 o                         
   1  10   1        722.46        670.10        12.40 o                         
   2  10   1        719.55        724.38        13.17 o                         
   3  10   1        202.47        203.17         6.85 o                         
   4  10   1        379.18        369.10        10.32 o                         
   5  10   1         83.35         76.77         7.08 o                         
   6  10   1        226.77        233.62         8.33 o                         
   7  10   1        270.91        277.00         9.41 o                         
   8  10   1        170.05        160.16         7.94 o                         
   9  10   1        106.76        100.45        16.42 o                         
  -8  11   1        555.74        545.16        16.30 o                         
  -7  11   1        856.16        857.75        20.90 o                         
  -6  11   1        832.60        812.07        19.89 o                         
  -5  11   1        251.59        248.81        13.90 o                         
  -4  11   1        753.95        750.84        15.99 o                         
  -3  11   1       2445.83       2485.61        43.02 o                         
  -2  11   1       3434.22       3586.84        69.84 o                         
  -1  11   1       1880.33       1904.44        30.94 o                         
   0  11   1        760.42        770.01        13.98 o                         
   1  11   1        858.95        887.85        15.39 o                         
   2  11   1       1420.59       1423.65        21.57 o                         
   3  11   1        929.62        932.85        20.56 o                         
   4  11   1        321.06        334.19         8.77 o                         
   5  11   1         71.90         64.30         5.04 o                         
   6  11   1        435.85        432.96        18.74 o                         
   7  11   1       1587.25       1609.83        32.98 o                         
   8  11   1       1156.67       1130.01        29.13 o                         
  -7  12   1         79.02         71.16         8.22 o                         
  -6  12   1         27.58         25.27         4.61 o                         
  -5  12   1          7.89          2.86         2.96 o                         
  -4  12   1         45.09         30.12         4.54 o                         
  -3  12   1         29.61         26.96         4.30 o                         
  -2  12   1         23.16         22.06         3.63 o                         
  -1  12   1         16.50         19.62         3.42 o                         
   0  12   1        118.83        128.20         7.03 o                         
   1  12   1        124.69        104.91         6.65 o                         
   2  12   1         94.31         91.54         6.35 o                         
   3  12   1         31.33         30.57         4.63 o                         
   4  12   1         24.93         15.64         4.07 o                         
   5  12   1         83.86         63.72         6.13 o                         
   6  12   1         25.42         17.62         5.79 o                         
  -5  13   1        149.02        147.39        13.39 o                         
  -4  13   1        378.41        383.49        15.01 o                         
  -3  13   1       1474.22       1495.65        38.47 o                         
  -2  13   1       2046.85       2110.73        40.77 o                         
  -1  13   1        988.66        972.22        23.20 o                         
   0  13   1        337.72        324.08        14.70 o                         
   1  13   1        122.33        100.92        14.08 o                         
   2  13   1        175.83        180.03        10.56 o                         
   3  13   1        160.78        166.37        11.48 o                         
   4  13   1         44.53         37.68         6.32 o                         
  -4 -12   2       1234.57       1205.86        42.28 o                         
  -3 -12   2       1199.21       1218.48        39.59 o                         
  -2 -12   2        864.15        861.23        31.34 o                         
  -8 -11   2         68.05         52.08        10.00 o                         
  -7 -11   2        122.58        106.06        13.05 o                         
  -6 -11   2         35.43         26.34         7.18 o                         
  -5 -11   2        277.80        289.81        17.05 o                         
  -4 -11   2        375.51        379.60        18.82 o                         
  -3 -11   2       1133.84       1155.84        38.62 o                         
  -2 -11   2       1046.81       1045.95        35.84 o                         
  -1 -11   2        708.28        695.57        27.38 o                         
   3 -11   2         74.48         56.84         6.27 o                         
   4 -11   2         32.85         15.47         6.14 o                         
   6 -11   2        324.10        314.33        20.67 o                         
   7 -11   2        309.25        317.52        20.57 o                         
  -9 -10   2        348.16        310.27        20.37 o                         
  -8 -10   2        376.07        384.86        21.44 o                         
  -7 -10   2       1413.49       1579.69        63.72 o                         
  -6 -10   2       1431.53       1454.03        47.65 o                         
  -5 -10   2       1548.22       1537.08        48.22 o                         
  -4 -10   2       1576.21       1566.27        48.92 o                         
  -3 -10   2       2897.96       2907.89        81.57 o                         
  -2 -10   2       4148.83       4228.75       111.10 o                         
  -1 -10   2       1958.98       2026.43        60.53 o                         
   2 -10   2       2159.13       2152.99        67.48 o                         
   3 -10   2       2298.33       2313.58        72.14 o                         
   4 -10   2       2967.94       2938.85        58.15 o                         
   5 -10   2       2014.46       2016.17        43.10 o                         
   6 -10   2       1396.63       1373.29        27.22 o                         
   7 -10   2       1726.83       1720.79        39.93 o                         
   8 -10   2       1765.55       1768.64        92.09 o                         
   9 -10   2        835.78        846.13        43.75 o                         
 -10  -9   2        586.43        568.51        28.29 o                         
  -9  -9   2        171.26        177.97        15.17 o                         
  -8  -9   2        162.96        160.79        14.13 o                         
  -7  -9   2        989.32        960.22        35.40 o                         
  -6  -9   2       1488.72       1423.46        45.47 o                         
  -5  -9   2       1120.65       1102.05        36.74 o                         
  -4  -9   2         51.08         59.26         7.92 o                         
  -3  -9   2        211.43        202.63        12.58 o                         
  -2  -9   2        147.32        149.25        10.67 o                         
  -1  -9   2        455.22        452.98        18.89 o                         
   0  -9   2        150.01        154.31        11.01 o                         
   1  -9   2         12.09          7.72         5.00 o                         
   2  -9   2        538.12        538.49        14.19 o                         
   4  -9   2       1642.97       1579.29        29.17 o                         
   5  -9   2        578.02        571.92        14.36 o                         
   6  -9   2         83.76         77.51         5.87 o                         
   7  -9   2         99.77        101.45         6.94 o                         
   8  -9   2        138.82        129.66         8.52 o                         
   9  -9   2         83.59         85.16         7.40 o                         
  10  -9   2         57.80         45.24         5.29 o                         
 -11  -8   2       1114.61       1114.97        44.32 o                         
 -10  -8   2       1037.83        998.50        39.59 o                         
  -9  -8   2       1090.28       1004.88        38.72 o                         
  -8  -8   2       1138.52       1214.55        48.65 o                         
  -7  -8   2       1014.96        999.00        36.57 o                         
  -6  -8   2        626.99        623.17        25.43 o                         
  -5  -8   2        928.45        970.11        33.55 o                         
  -4  -8   2       1236.97       1230.69        38.45 o                         
  -3  -8   2       1711.95       1835.71        52.51 o                         
  -2  -8   2       2261.55       2356.57        66.97 o                         
  -1  -8   2       2813.31       2871.59        76.37 o                         
   0  -8   2       1899.91       1915.15        40.07 o                         
   1  -8   2       1801.61       1814.16        56.50 o                         
   2  -8   2       1837.21       1893.09        31.27 o                         
   3  -8   2       2679.92       2676.30        56.67 o                         
   4  -8   2       2310.99       2248.07        37.75 o                         
   5  -8   2        518.26        509.01        13.07 o                         
   6  -8   2        123.53        118.52         6.69 o                         
   7  -8   2        419.94        429.91        12.47 o                         
   8  -8   2        310.87        331.89        15.95 o                         
   9  -8   2        266.23        267.05        11.64 o                         
  10  -8   2        316.90        307.15        11.73 o                         
 -12  -7   2        167.56        156.46        18.05 o                         
 -11  -7   2        285.48        258.50        19.93 o                         
 -10  -7   2        564.85        524.68        26.44 o                         
  -9  -7   2        265.90        240.18        17.48 o                         
  -8  -7   2        737.85        719.63        30.20 o                         
  -7  -7   2         75.19         64.69         9.46 o                         
  -6  -7   2        250.61        223.17        14.09 o                         
  -5  -7   2         56.49         59.02         7.85 o                         
  -4  -7   2        540.93        525.39        20.57 o                         
  -3  -7   2        935.06        897.23        29.16 o                         
  -2  -7   2        555.35        584.58        21.41 o                         
  -1  -7   2        109.13        114.52         8.62 o                         
   0  -7   2        157.82        183.19         8.24 o                         
   1  -7   2       1529.00       1528.91        25.55 o                         
   2  -7   2        989.11        962.00        17.60 o                         
   3  -7   2        272.07        261.48        10.61 o                         
   4  -7   2        572.27        580.10        14.85 o                         
   5  -7   2         10.76         16.39         2.75 o                         
   6  -7   2        149.64        156.17         7.28 o                         
   7  -7   2        386.60        374.04        11.56 o                         
   8  -7   2         81.86         71.24         5.99 o                         
   9  -7   2         91.25         81.49         6.43 o                         
  10  -7   2        197.36        204.70         9.44 o                         
  11  -7   2        253.01        263.80        11.13 o                         
 -12  -6   2        557.76        574.98        30.23 o                         
 -11  -6   2        998.46        963.70        24.41 o                         
 -10  -6   2       1768.30       1735.38        36.48 o                         
  -9  -6   2       1698.74       1669.17        34.46 o                         
  -8  -6   2       2482.19       2439.22        47.09 o                         
  -7  -6   2        682.84        678.36        18.29 o                         
  -6  -6   2       1463.45       1480.87        45.13 o                         
  -5  -6   2        885.05        856.03        28.79 o                         
  -4  -6   2       1341.86       1336.96        40.16 o                         
  -3  -6   2       1988.67       2111.25        58.79 o                         
  -2  -6   2       1546.51       1577.91        45.40 o                         
  -1  -6   2       5574.55       5452.53       139.45 o                         
   0  -6   2       9640.35       9260.29       259.22 o                         
   1  -6   2       9426.01       8849.76       212.79 o                         
   3  -6   2       5760.06       6169.01       157.91 o                         
   4  -6   2       2831.81       2833.29        76.20 o                         
   5  -6   2       1978.40       1960.22        41.50 o                         
   6  -6   2        562.14        563.96        17.04 o                         
   7  -6   2         95.18         99.15         7.80 o                         
   8  -6   2        792.42        788.77        21.97 o                         
   9  -6   2       1332.00       1282.11        32.13 o                         
  10  -6   2       1110.11       1126.48        28.95 o                         
  11  -6   2       1094.67       1138.44        24.80 o                         
 -13  -5   2        131.86        139.08        16.94 o                         
 -12  -5   2        171.65        173.76        11.68 o                         
 -11  -5   2        623.70        609.29        18.30 o                         
 -10  -5   2        445.97        431.44        11.23 o                         
  -9  -5   2        341.70        336.34        10.23 o                         
  -8  -5   2       1397.01       1392.29        25.09 o                         
  -7  -5   2        467.70        472.84        12.41 o                         
  -6  -5   2        115.60        113.18         5.12 o                         
  -5  -5   2        171.20        168.84        11.17 o                         
  -4  -5   2        302.50        325.24        14.29 o                         
  -3  -5   2        636.61        677.46        22.58 o                         
  -2  -5   2        961.31       1062.09        31.71 o                         
   0  -5   2       1125.68       1068.82        19.22 o                         
   1  -5   2       3531.24       3486.38        52.77 o                         
   2  -5   2       2601.67       2595.39        56.14 o                         
   3  -5   2        659.89        717.81        17.81 o                         
   4  -5   2        263.60        251.22         9.86 o                         
   5  -5   2        139.14        125.83         7.38 o                         
   6  -5   2        705.74        742.19        24.23 o                         
   7  -5   2        400.01        401.40        13.75 o                         
   8  -5   2        365.69        377.04        14.41 o                         
   9  -5   2        528.72        532.67        17.45 o                         
  10  -5   2        320.56        329.17        13.58 o                         
  11  -5   2        504.27        527.47        19.53 o                         
  12  -5   2        191.58        197.84        11.84 o                         
 -13  -4   2        460.62        482.93        15.95 o                         
 -12  -4   2        347.29        344.85        15.42 o                         
 -11  -4   2        509.16        508.38        12.97 o                         
 -10  -4   2       1815.82       1850.59        32.42 o                         
  -9  -4   2       4166.43       4133.83        64.64 o                         
  -8  -4   2       1354.41       1327.76        23.30 o                         
  -7  -4   2       2017.58       2056.81        33.72 o                         
  -6  -4   2       2758.86       2776.57        43.40 o                         
  -5  -4   2       4486.77       4289.15        77.13 o                         
  -4  -4   2       3017.86       2907.46        79.46 o                         
  -3  -4   2       2382.79       2432.93        67.07 o                         
  -2  -4   2       3250.56       3422.81        61.99 o                         
  -1  -4   2       2786.14       2672.14        71.97 o                         
   0  -4   2      21368.54      20246.21       436.22 o                         
   1  -4   2      20344.93      18859.41       365.74 o                         
   2  -4   2       6541.84       6590.25       164.83 o                         
   3  -4   2       3365.51       3594.64        96.80 o                         
   4  -4   2       4938.65       4859.29       130.56 o                         
   5  -4   2       3337.42       3166.40        61.78 o                         
   6  -4   2       2996.34       3000.50        58.98 o                         
   7  -4   2        568.16        604.25        32.45 o                         
   8  -4   2        635.99        673.65        19.03 o                         
   9  -4   2       3403.66       3393.55        68.69 o                         
  10  -4   2       2363.19       2393.29        50.89 o                         
  11  -4   2        724.73        726.17        21.94 o                         
  12  -4   2        482.16        501.87        23.12 o                         
 -13  -3   2        176.68        178.18         8.26 o                         
 -12  -3   2        198.57        224.44         8.45 o                         
 -11  -3   2        415.80        444.70        11.72 o                         
 -10  -3   2        990.84       1018.97        19.86 o                         
  -9  -3   2        571.02        549.94        12.50 o                         
  -8  -3   2        394.99        408.32        17.52 o                         
  -7  -3   2        438.26        417.02         9.53 o                         
  -6  -3   2         39.74         51.96         3.01 o                         
  -5  -3   2        682.38        650.18        13.80 o                         
  -4  -3   2        650.15        631.65        21.51 o                         
  -3  -3   2       1041.37       1052.49        30.94 o                         
  -2  -3   2       9339.14       9285.16       186.99 o                         
  -1  -3   2      26384.88      25057.97       941.16 o                         
   0  -3   2      10416.16      10780.28       366.38 o                         
   1  -3   2       1241.12       1273.80        21.26 o                         
   2  -3   2       2122.66       2314.92        64.96 o                         
   3  -3   2        193.59        209.54         8.99 o                         
   4  -3   2        445.58        459.16        12.41 o                         
   5  -3   2         71.72        110.92         6.34 o                         
   6  -3   2        284.29        291.24        11.71 o                         
   7  -3   2         46.43         50.16         5.17 o                         
   8  -3   2       1663.59       1648.68        37.21 o                         
   9  -3   2       1254.54       1275.49        47.18 o                         
  10  -3   2        344.09        341.50        13.97 o                         
  11  -3   2         53.23         66.06         7.14 o                         
  12  -3   2        109.73        113.54         9.25 o                         
  13  -3   2         13.46         11.25         4.97 o                         
 -14  -2   2        905.71        946.05        30.47 o                         
 -13  -2   2        822.06        808.62        18.71 o                         
 -12  -2   2         73.34         60.50         4.94 o                         
 -11  -2   2        153.20        145.36         6.83 o                         
 -10  -2   2       1521.22       1567.40        40.63 o                         
  -9  -2   2       4823.69       4874.28        73.70 o                         
  -8  -2   2       2114.95       2125.95        35.20 o                         
  -7  -2   2        402.78        441.85         9.57 o                         
  -6  -2   2       2786.42       3048.68       100.29 o                         
  -5  -2   2      13132.36      13183.88       237.16 o                         
  -4  -2   2      10017.50       9264.92       262.16 o                         
  -3  -2   2       4388.89       4434.64       151.04 o                         
  -2  -2   2        227.11        255.01         9.60 o                         
   0  -2   2      28726.45      27987.87       716.09 o                         
   1  -2   2       1163.54       1040.16        17.53 o                         
   2  -2   2        607.81        682.92        22.15 o                         
   3  -2   2       1147.10       1186.62        25.12 o                         
   4  -2   2       3058.95       3077.95        58.88 o                         
   5  -2   2       3807.81       3647.92       107.76 o                         
   6  -2   2       3378.82       3396.00        64.74 o                         
   7  -2   2       2198.21       2174.96        45.89 o                         
   8  -2   2        509.66        566.51        16.87 o                         
   9  -2   2        953.88       1045.16        28.87 o                         
  10  -2   2       1964.25       2021.27        45.20 o                         
  11  -2   2        217.99        200.11        10.94 o                         
  12  -2   2         10.19         12.96         4.10 o                         
  13  -2   2         88.55         75.07         9.16 o                         
 -14  -1   2        181.57        192.95         9.46 o                         
 -13  -1   2        345.92        356.18        11.91 o                         
 -12  -1   2         19.24         23.61         3.62 o                         
 -11  -1   2          0.44         -1.49         2.21 o                         
 -10  -1   2        456.63        470.31        14.18 o                         
  -9  -1   2        650.45        680.18        17.65 o                         
  -8  -1   2       1226.86       1216.60        26.42 o                         
  -7  -1   2        968.93        989.43        42.93 o                         
  -6  -1   2       2150.43       2053.20        32.87 o                         
  -5  -1   2       5023.56       5122.05       112.81 o                         
  -4  -1   2       2612.20       2687.62        40.99 o                         
  -3  -1   2        981.11        986.22        28.32 o                         
  -2  -1   2       8536.13       8711.50       174.61 o                         
   0  -1   2        103.92         85.79         2.51 o                         
   1  -1   2       2785.72       2970.83        99.92 o                         
   2  -1   2       9155.95       9053.96       180.11 o                         
   3  -1   2       8056.18       7880.74       177.68 o                         
   4  -1   2       1155.10       1120.77        23.80 o                         
   5  -1   2       1195.91       1216.47        26.86 o                         
   6  -1   2       2065.52       2056.52        41.01 o                         
   7  -1   2        262.62        263.59        10.37 o                         
   8  -1   2        355.72        353.26        12.93 o                         
   9  -1   2        463.22        489.14        19.03 o                         
  10  -1   2        482.01        522.06        17.45 o                         
  11  -1   2        333.53        363.40        14.73 o                         
  12  -1   2         17.42         17.13         4.51 o                         
  13  -1   2         87.11         98.50        10.23 o                         
 -14   0   2        949.68       1032.56        23.42 o                         
 -13   0   2        699.97        742.71        18.19 o                         
 -12   0   2         28.06         29.02         4.34 o                         
 -11   0   2        137.91        109.76        13.62 o                         
 -10   0   2       3584.06       3712.26        71.17 o                         
  -9   0   2       5364.31       5452.78       100.37 o                         
  -8   0   2        347.20        331.31        10.46 o                         
  -7   0   2        225.10        203.79         7.40 o                         
  -6   0   2      10844.98      10888.87       211.68 o                         
  -5   0   2      10884.87      10915.57       199.93 o                         
  -4   0   2      29054.09      28474.17       512.65 o                         
  -3   0   2      11411.69      10281.59       174.88 o                         
  -2   0   2       4987.67       4980.37       121.81 o                         
  -1   0   2      18017.67      18805.35       446.07 o                         
   0   0   2       9569.13       9803.93       208.64 o                         
   1   0   2      14469.68      13658.07       288.63 o                         
   2   0   2         14.90         21.46         4.13 o                         
   3   0   2        307.43        307.37         9.03 o                         
   4   0   2      11344.88      11617.70       249.71 o                         
   5   0   2      16057.69      15584.25       325.24 o                         
   6   0   2      16842.68      16094.23       421.30 o                         
   7   0   2       5541.46       5483.98       257.21 o                         
   8   0   2       2321.63       2354.30        49.09 o                         
   9   0   2       4476.58       4632.05        90.47 o                         
  10   0   2       2447.24       2449.20        52.66 o                         
  11   0   2        537.99        504.65        17.92 o                         
  12   0   2        168.56        165.65        10.62 o                         
  13   0   2        224.22        249.60        15.89 o                         
 -14   1   2        187.24        207.22        10.22 o                         
 -13   1   2        379.05        404.24        15.97 o                         
 -12   1   2         27.83         32.75         4.52 o                         
 -11   1   2          2.86          3.00         3.71 o                         
 -10   1   2        470.29        470.00        14.53 o                         
  -9   1   2        671.24        730.57        18.38 o                         
  -8   1   2       1264.64       1266.24        60.08 o                         
  -7   1   2       1017.99       1046.77        22.29 o                         
  -6   1   2       2212.49       2109.64        39.85 o                         
  -5   1   2       5139.07       5123.47       186.34 o                         
  -4   1   2       2658.41       2771.08        49.32 o                         
  -3   1   2        939.75        960.41        13.74 o                         
  -2   1   2       8580.97       8609.92       280.81 o                         
  -1   1   2       1437.71       1428.15        26.69 o                         
   0   1   2         98.05         80.28         2.18 o                         
   1   1   2       2777.08       2832.06       166.41 o                         
   2   1   2       9143.74       9122.72       179.79 o                         
   3   1   2       7941.18       7466.59       187.41 o                         
   4   1   2       1115.85       1072.96        23.81 o                         
   5   1   2       1207.36       1254.03        27.26 o                         
   6   1   2       1991.68       1902.91        40.80 o                         
   7   1   2        261.64        263.55        14.13 o                         
   8   1   2        374.64        376.65        24.90 o                         
   9   1   2        488.06        505.42        24.36 o                         
  10   1   2        445.44        465.94        17.25 o                         
  11   1   2        307.37        337.84        14.68 o                         
  12   1   2         11.99         13.81         4.28 o                         
  13   1   2         81.15         73.72        11.27 o                         
 -14   2   2        900.16        912.50        33.86 o                         
 -13   2   2        791.56        780.86        22.19 o                         
 -12   2   2         86.74         82.99         6.77 o                         
 -11   2   2        127.25        127.60         7.88 o                         
 -10   2   2       1549.86       1548.49        34.38 o                         
  -9   2   2       4843.31       4718.52        89.64 o                         
  -8   2   2       2054.04       1992.65        41.28 o                         
  -7   2   2        342.00        371.27        11.13 o                         
  -6   2   2       2736.48       2994.59       124.07 o                         
  -5   2   2      13138.26      14193.40       244.10 o                         
  -4   2   2       9984.89       9922.29       370.49 o                         
  -3   2   2       4383.86       4477.01       161.13 o                         
  -2   2   2        204.09        218.21         4.23 o                         
   0   2   2      28770.72      26801.03      1000.68 o                         
   1   2   2       1210.43       1102.75        17.64 o                         
   2   2   2        597.29        664.53        12.37 o                         
   3   2   2       1180.14       1246.65        39.73 o                         
   4   2   2       3231.55       3163.85        59.37 o                         
   5   2   2       3735.11       3654.28       121.63 o                         
   6   2   2       3394.79       3322.33        66.77 o                         
   7   2   2       2198.41       2318.79        46.97 o                         
   8   2   2        500.75        560.79        17.44 o                         
   9   2   2        905.08        998.42        37.23 o                         
  10   2   2       2006.95       2086.60        74.72 o                         
  11   2   2        195.25        199.11        11.47 o                         
  12   2   2         27.73         23.12         5.19 o                         
  13   2   2         96.82         85.58        10.36 o                         
 -13   3   2        172.62        168.84         9.50 o                         
 -12   3   2        172.78        189.73         9.63 o                         
 -11   3   2        393.70        410.17        13.96 o                         
 -10   3   2        921.99        955.19        23.94 o                         
  -9   3   2        548.30        534.06        15.31 o                         
  -8   3   2        410.99        423.53        12.21 o                         
  -7   3   2        462.38        461.25        12.03 o                         
  -6   3   2         51.51         58.25         3.81 o                         
  -5   3   2        675.06        639.89        14.30 o                         
  -4   3   2        652.85        614.33        11.17 o                         
  -3   3   2       1006.33       1039.75        13.11 o                         
  -2   3   2       9262.79      10074.60       469.66 o                         
  -1   3   2      26400.96      27176.77       721.46 o                         
   0   3   2      10426.81      10653.92       199.06 o                         
   1   3   2       1226.50       1319.84        28.35 o                         
   2   3   2       2102.27       2408.64        41.58 o                         
   3   3   2        187.75        189.79         7.39 o                         
   4   3   2        418.00        414.12        18.96 o                         
   5   3   2         73.36        101.89         6.58 o                         
   6   3   2        315.31        331.52        21.21 o                         
   7   3   2         53.01         53.45        12.10 o                         
   8   3   2       1730.56       1742.80        61.76 o                         
   9   3   2       1313.61       1369.17        47.34 o                         
  10   3   2        338.36        342.97        23.57 o                         
  11   3   2         43.58         57.44         9.33 o                         
  12   3   2         97.11         94.20         9.33 o                         
  13   3   2         21.19         15.37         5.26 o                         
 -13   4   2        482.26        482.41        16.93 o                         
 -12   4   2        348.02        363.12        13.46 o                         
 -11   4   2        547.74        554.30        16.28 o                         
 -10   4   2       1879.11       1874.23        39.75 o                         
  -9   4   2       4171.91       4175.09       241.74 o                         
  -8   4   2       1311.26       1282.57        28.33 o                         
  -7   4   2       2034.78       2103.83        41.27 o                         
  -6   4   2       2804.32       2833.45        85.73 o                         
  -5   4   2       4405.08       4247.00        96.84 o                         
  -4   4   2       3139.11       3000.58        57.05 o                         
  -3   4   2       2430.12       2520.32        29.82 o                         
  -2   4   2       3093.21       3260.11        50.59 o                         
  -1   4   2       2913.75       2783.09        67.01 o                         
   0   4   2      21402.97      21111.04       351.42 o                         
   1   4   2      20366.45      19969.07       355.56 o                         
   2   4   2       6607.72       6700.45       156.85 o                         
   3   4   2       3329.24       3591.75        66.76 o                         
   4   4   2       4932.90       4990.29       131.06 o                         
   5   4   2       3380.59       3243.79        62.54 o                         
   6   4   2       2914.40       3004.99        59.83 o                         
   7   4   2        541.27        595.20        17.94 o                         
   8   4   2        586.83        649.54        21.99 o                         
   9   4   2       3422.63       3479.70        70.32 o                         
  10   4   2       2347.79       2341.28        52.26 o                         
  11   4   2        728.66        731.80        23.22 o                         
  12   4   2        478.90        476.06        25.87 o                         
 -13   5   2        141.67        155.19        16.54 o                         
 -12   5   2        179.76        180.58        10.09 o                         
 -11   5   2        570.22        592.95        17.35 o                         
 -10   5   2        424.84        417.25        13.59 o                         
  -9   5   2        363.01        360.70        11.87 o                         
  -8   5   2       1454.48       1457.40        35.05 o                         
  -7   5   2        493.76        484.22        11.18 o                         
  -6   5   2        120.81        120.95         4.87 o                         
  -5   5   2        192.93        186.48         6.63 o                         
  -4   5   2        276.25        295.51         6.24 o                         
  -3   5   2        645.24        660.47         9.91 o                         
  -2   5   2        930.47       1055.89        14.32 o                         
  -1   5   2       4445.88       4677.68       137.42 o                         
   0   5   2       1152.25       1140.24        22.92 o                         
   1   5   2       3538.29       3582.74        61.62 o                         
   2   5   2       2554.52       2533.84        40.37 o                         
   3   5   2        632.95        680.42        14.19 o                         
   4   5   2        270.12        276.14         8.25 o                         
   5   5   2        149.52        137.83         7.74 o                         
   6   5   2        675.22        666.41        19.32 o                         
   7   5   2        396.91        410.49        30.25 o                         
   8   5   2        402.33        417.02        15.46 o                         
   9   5   2        554.12        544.73        18.74 o                         
  10   5   2        317.23        324.89        14.62 o                         
  11   5   2        476.48        478.97        18.64 o                         
  12   5   2        192.49        188.56        13.71 o                         
 -12   6   2        548.83        576.42        44.02 o                         
 -11   6   2       1021.93       1023.74        21.18 o                         
 -10   6   2       1755.03       1724.26        31.52 o                         
  -9   6   2       1656.87       1614.88        29.69 o                         
  -8   6   2       2423.33       2330.44        39.95 o                         
  -7   6   2        665.24        666.69        14.56 o                         
  -6   6   2       1449.38       1405.86        25.27 o                         
  -5   6   2        852.51        809.43        16.07 o                         
  -4   6   2       1331.60       1313.79        19.76 o                         
  -3   6   2       1979.61       2113.24        23.84 o                         
  -2   6   2       1530.62       1591.07        20.71 o                         
  -1   6   2       5429.19       5447.83        72.98 o                         
   0   6   2       9749.74       9658.52       278.14 o                         
   1   6   2       9509.24       9203.04       415.65 o                         
   2   6   2       6325.00       6637.69       169.08 o                         
   3   6   2       5777.42       5965.43        97.32 o                         
   4   6   2       2838.56       2786.94        74.83 o                         
   5   6   2       2016.90       1963.70        33.95 o                         
   6   6   2        603.06        600.49        22.89 o                         
   7   6   2         86.71        112.15         8.62 o                         
   8   6   2        768.68        769.48        31.98 o                         
   9   6   2       1389.44       1370.92        34.15 o                         
  10   6   2       1115.84       1064.88        42.75 o                         
  11   6   2       1109.05       1070.01        31.59 o                         
 -12   7   2        182.78        206.16        19.09 o                         
 -11   7   2        277.52        274.45        12.19 o                         
 -10   7   2        533.15        503.54        15.05 o                         
  -9   7   2        298.01        279.64         9.30 o                         
  -8   7   2        790.32        757.80        16.80 o                         
  -7   7   2         72.89         55.09         9.28 o                         
  -6   7   2        247.01        227.09         7.72 o                         
  -5   7   2         48.37         43.29         3.32 o                         
  -4   7   2        552.76        533.86         8.88 o                         
  -3   7   2        941.63        886.05        11.76 o                         
  -2   7   2        571.73        603.59        10.19 o                         
  -1   7   2        109.25        121.66         4.31 o                         
   0   7   2        158.50        195.30         5.79 o                         
   1   7   2       1527.63       1541.68        26.73 o                         
   2   7   2        964.22        924.47        18.35 o                         
   3   7   2        289.12        275.82         8.47 o                         
   4   7   2        573.49        580.08        16.67 o                         
   5   7   2         14.99         21.02         3.24 o                         
   6   7   2        134.65        139.78         7.22 o                         
   7   7   2        365.62        353.13        11.57 o                         
   8   7   2         73.50         74.81         6.21 o                         
   9   7   2        108.87        106.28         9.33 o                         
  10   7   2        175.22        169.06        11.42 o                         
  11   7   2        241.47        252.63        20.52 o                         
 -11   8   2       1150.11       1150.32        50.93 o                         
 -10   8   2       1071.77        993.32        24.35 o                         
  -9   8   2       1096.86       1041.49        21.80 o                         
  -8   8   2       1165.47       1163.39        23.62 o                         
  -7   8   2       1019.83       1028.69        17.64 o                         
  -6   8   2        641.09        622.96        13.47 o                         
  -5   8   2        985.17        993.99        14.77 o                         
  -4   8   2       1204.55       1204.51        17.01 o                         
  -3   8   2       1741.70       1796.01        24.19 o                         
  -2   8   2       2260.65       2432.64        31.03 o                         
  -1   8   2       2772.57       2771.96        35.39 o                         
   0   8   2       1949.63       1905.80        28.13 o                         
   1   8   2       1799.93       1823.70        27.29 o                         
   2   8   2       1773.93       1824.32        32.07 o                         
   3   8   2       2658.26       2629.69        43.70 o                         
   4   8   2       2302.58       2239.75        38.41 o                         
   5   8   2        501.97        515.65        14.32 o                         
   6   8   2        135.24        144.91         7.92 o                         
   7   8   2        390.57        411.57        12.70 o                         
   8   8   2        305.69        311.36        11.54 o                         
   9   8   2        255.16        271.12        12.08 o                         
  10   8   2        338.07        346.39        15.27 o                         
 -10   9   2        569.21        612.66        30.87 o                         
  -9   9   2        152.96        167.57        12.22 o                         
  -8   9   2        140.88        144.18         7.44 o                         
  -7   9   2        972.59        943.82        15.08 o                         
  -6   9   2       1450.06       1384.37        24.60 o                         
  -5   9   2       1092.87       1079.22        18.81 o                         
  -4   9   2         50.34         47.33         4.76 o                         
  -3   9   2        225.57        207.35         6.32 o                         
  -2   9   2        147.62        139.70         6.64 o                         
  -1   9   2        453.47        429.51         9.35 o                         
   0   9   2        143.47        139.42         5.43 o                         
   1   9   2         10.22         11.91         2.45 o                         
   2   9   2        554.83        557.89        12.07 o                         
   3   9   2       1555.93       1526.43        35.16 o                         
   4   9   2       1651.39       1671.60        30.28 o                         
   5   9   2        592.57        595.08        15.11 o                         
   6   9   2         96.93         92.22         6.68 o                         
   7   9   2         92.73         91.53         7.24 o                         
   8   9   2        143.12        143.56         9.07 o                         
   9   9   2         89.05        100.18         7.59 o                         
  10   9   2         54.29         35.52         4.95 o                         
  -9  10   2        362.54        342.30        14.32 o                         
  -8  10   2        369.32        372.03        14.90 o                         
  -7  10   2       1374.42       1408.11        28.47 o                         
  -6  10   2       1441.11       1467.84        27.25 o                         
  -5  10   2       1559.09       1513.49        22.19 o                         
  -4  10   2       1587.08       1597.84        32.40 o                         
  -3  10   2       2836.29       2952.99        66.42 o                         
  -2  10   2       4125.25       4124.15        51.89 o                         
  -1  10   2       2054.58       2105.91        28.78 o                         
   0  10   2        737.93        762.21        13.70 o                         
   1  10   2        869.02        875.35        15.09 o                         
   2  10   2       2128.92       2124.16        32.51 o                         
   3  10   2       2294.37       2328.31        35.24 o                         
   4  10   2       2967.86       2927.02        43.08 o                         
   5  10   2       2027.47       2046.66        32.40 o                         
   6  10   2       1400.51       1392.76        28.01 o                         
   7  10   2       1725.02       1695.84        33.32 o                         
   8  10   2       1802.07       1791.89        39.59 o                         
   9  10   2        831.55        806.16        22.73 o                         
  -8  11   2         76.79         63.86         6.35 o                         
  -7  11   2        117.57        105.86        11.85 o                         
  -6  11   2         35.40         29.76         4.21 o                         
  -5  11   2        293.98        307.87        11.05 o                         
  -4  11   2        392.91        375.74        12.26 o                         
  -3  11   2       1152.00       1162.33        24.19 o                         
  -2  11   2       1052.29       1061.24        17.63 o                         
  -1  11   2        704.09        742.49        13.98 o                         
   0  11   2        241.39        249.90         7.64 o                         
   1  11   2        319.25        302.04         8.37 o                         
   2  11   2        168.81        163.36         6.42 o                         
   3  11   2         71.59         66.10         4.95 o                         
   4  11   2         33.94         28.41         3.67 o                         
   5  11   2        142.81        151.94         8.41 o                         
   6  11   2        298.78        301.09        10.15 o                         
   7  11   2        295.72        305.18        17.68 o                         
  -7  12   2       1023.83       1002.09        34.43 o                         
  -6  12   2       1157.87       1209.08        26.48 o                         
  -5  12   2        878.39        892.60        24.35 o                         
  -4  12   2       1257.03       1282.12        27.07 o                         
  -3  12   2       1114.64       1136.34        26.22 o                         
  -2  12   2        865.08        874.41        20.94 o                         
  -1  12   2        589.51        611.27        13.14 o                         
   0  12   2         17.68         15.75         2.96 o                         
   1  12   2          2.00         -0.09         2.02 o                         
   2  12   2        201.95        206.39         8.63 o                         
   3  12   2        517.11        521.75        15.86 o                         
   4  12   2        497.28        523.42        16.14 o                         
   5  12   2        353.57        363.56        16.54 o                         
   6  12   2        357.43        354.29        17.80 o                         
  -5  13   2        153.02        142.08         9.21 o                         
  -4  13   2        117.09        115.47         8.54 o                         
  -3  13   2        227.56        227.74        13.20 o                         
  -2  13   2        133.92        129.11         9.55 o                         
  -1  13   2        248.22        219.24        11.35 o                         
   0  13   2        164.87        139.93         9.33 o                         
   1  13   2         98.01         86.24        10.92 o                         
   3  13   2        195.67        203.33        15.32 o                         
   4  13   2         19.28         12.39         4.26 o                         
  -6 -12   3        115.62        115.16        20.27 o                         
  -5 -12   3         54.03         48.32        10.17 o                         
  -4 -12   3         42.60         45.97         8.96 o                         
  -3 -12   3        138.70        145.05        13.05 o                         
  -2 -12   3          8.07          1.54         4.90 o                         
  -1 -12   3         44.13         42.58         7.82 o                         
   4 -12   3         42.92         38.75         8.59 o                         
   5 -12   3        101.33        105.66        16.04 o                         
  -8 -11   3        824.78        805.46        33.99 o                         
  -7 -11   3       2018.70       1992.20        63.55 o                         
  -6 -11   3       1694.55       1721.02        55.87 o                         
  -5 -11   3        640.82        633.97        27.04 o                         
  -4 -11   3        118.35         85.16        10.87 o                         
  -3 -11   3        784.45        822.88        31.54 o                         
  -2 -11   3       1347.42       1358.67        44.43 o                         
  -1 -11   3        654.36        655.85        26.68 o                         
   2 -11   3       1673.07       1604.52        57.71 o                         
   3 -11   3       2789.53       2870.61        88.25 o                         
   4 -11   3       1127.64       1091.11        50.73 o                         
   5 -11   3        568.88        526.26        28.49 o                         
   6 -11   3       1040.65       1056.92        41.88 o                         
   7 -11   3        815.82        791.47        28.52 o                         
  -9 -10   3        111.96         94.35        13.59 o                         
  -8 -10   3         91.63         67.91        10.23 o                         
  -7 -10   3        152.25        156.03        14.26 o                         
  -6 -10   3         68.51         68.48         9.80 o                         
  -5 -10   3         84.22         83.15        10.84 o                         
  -4 -10   3        615.07        601.86        25.03 o                         
  -3 -10   3        839.09        838.41        30.80 o                         
  -2 -10   3        242.26        264.71        15.64 o                         
  -1 -10   3          2.70         -1.01         4.33 o                         
   0 -10   3        306.19        301.38        16.91 o                         
   1 -10   3         14.43         11.88         6.01 o                         
   3 -10   3         54.70         50.54         6.34 o                         
   4 -10   3          3.68          2.64         2.39 o                         
   5 -10   3         89.32         86.48         5.99 o                         
   6 -10   3        609.64        628.12        21.49 o                         
   7 -10   3        551.18        561.29        20.45 o                         
   8 -10   3        236.16        234.32        14.03 o                         
 -10  -9   3        307.67        287.26        20.00 o                         
  -9  -9   3        361.44        351.34        21.17 o                         
  -8  -9   3       1075.94       1071.25        39.43 o                         
  -7  -9   3       2180.34       2190.91        82.48 o                         
  -6  -9   3       1119.45       1127.55        38.59 o                         
  -5  -9   3         68.98         70.50         9.73 o                         
  -4  -9   3        303.43        290.21        16.11 o                         
  -3  -9   3       1933.59       1943.45        57.85 o                         
  -2  -9   3       2419.81       2493.83        71.97 o                         
  -1  -9   3       3363.07       3396.14        92.61 o                         
   0  -9   3       2366.31       2350.21        68.03 o                         
   1  -9   3       1410.68       1439.27        55.53 o                         
   2  -9   3       2836.24       2893.78        59.82 o                         
   3  -9   3        841.39        838.66        17.37 o                         
   4  -9   3        859.87        870.62        18.03 o                         
   5  -9   3        360.05        346.28        10.56 o                         
   6  -9   3        566.19        567.34        14.79 o                         
   7  -9   3       1709.75       1671.73        32.30 o                         
   8  -9   3       1787.10       1767.07        42.84 o                         
   9  -9   3        937.27        934.45        22.16 o                         
 -11  -8   3        351.30        353.63        22.98 o                         
 -10  -8   3        709.52        733.96        32.48 o                         
  -9  -8   3        701.39        714.10        30.77 o                         
  -8  -8   3        120.08        118.92        12.82 o                         
  -7  -8   3         52.98         49.69         8.66 o                         
  -6  -8   3        295.74        277.22        16.51 o                         
  -5  -8   3        372.96        365.91        18.02 o                         
  -4  -8   3         38.63         42.35         6.85 o                         
  -3  -8   3         89.09         74.19         8.62 o                         
  -2  -8   3        220.00        259.34        13.92 o                         
  -1  -8   3       1490.26       1466.20        33.25 o                         
   0  -8   3        908.81        891.68        23.02 o                         
   1  -8   3       2351.84       2439.17        49.26 o                         
   2  -8   3        120.43        131.60         6.14 o                         
   3  -8   3        251.86        250.73         8.51 o                         
   4  -8   3       2011.08       1934.31        34.99 o                         
   5  -8   3        323.14        326.57        13.26 o                         
   6  -8   3        173.27        167.41         9.00 o                         
   7  -8   3        191.51        175.20         8.42 o                         
   8  -8   3         84.28         80.74         6.60 o                         
   9  -8   3        274.29        293.28        11.50 o                         
  10  -8   3        164.51        180.26        23.10 o                         
 -12  -7   3       1051.45       1077.65        56.97 o                         
 -11  -7   3       1093.66       1066.48        43.12 o                         
 -10  -7   3       1369.48       1367.26        49.69 o                         
  -9  -7   3        938.62        930.42        36.24 o                         
  -7  -7   3       1398.62       1452.79        47.41 o                         
  -6  -7   3       1514.98       1589.12        48.55 o                         
  -5  -7   3       1381.43       1298.98        42.21 o                         
  -4  -7   3       1509.14       1465.94        43.62 o                         
  -3  -7   3       3680.26       3825.90       100.76 o                         
  -1  -7   3       8045.77       7965.97       165.98 o                         
   0  -7   3       4544.28       4500.29        68.51 o                         
   1  -7   3       4108.98       4041.67        62.75 o                         
   2  -7   3       2782.41       2894.09        46.16 o                         
   3  -7   3       1862.59       1941.86        47.65 o                         
   4  -7   3         44.58         47.51         4.48 o                         
   5  -7   3        223.63        222.31        10.85 o                         
   6  -7   3       1108.40       1139.23        28.66 o                         
   7  -7   3       1433.26       1534.04        36.43 o                         
   8  -7   3       1403.23       1403.68        38.70 o                         
   9  -7   3       1306.67       1329.81        33.47 o                         
  10  -7   3       1103.03       1113.13        24.89 o                         
  11  -7   3        582.15        607.14        18.67 o                         
 -12  -6   3        218.92        226.32        19.43 o                         
 -11  -6   3        205.42        224.81        18.25 o                         
 -10  -6   3         99.31         93.11        12.41 o                         
  -9  -6   3        207.66        176.73        15.47 o                         
  -8  -6   3        732.15        730.44        30.17 o                         
  -7  -6   3       1222.38       1169.66        40.80 o                         
  -6  -6   3         76.04         72.01         9.26 o                         
  -5  -6   3        270.12        293.30        14.86 o                         
  -4  -6   3        853.80        874.79        30.06 o                         
  -3  -6   3       2990.49       2994.90        79.05 o                         
  -2  -6   3       2162.92       2068.86        70.14 o                         
  -1  -6   3        144.91        137.51         5.59 o                         
   0  -6   3        164.30        175.51         6.50 o                         
   1  -6   3       3229.98       3160.53        42.29 o                         
   2  -6   3       3630.24       3606.45       167.48 o                         
   3  -6   3       1003.49       1055.51        25.20 o                         
   4  -6   3         88.77         85.07         6.73 o                         
   5  -6   3        229.37        220.22        10.15 o                         
   6  -6   3       1560.78       1516.05        34.51 o                         
   7  -6   3        417.99        423.44        33.52 o                         
   8  -6   3        437.16        434.33        18.20 o                         
   9  -6   3        345.99        335.00        14.17 o                         
  10  -6   3        180.89        211.32        18.72 o                         
  11  -6   3        411.77        461.55        46.22 o                         
 -13  -5   3        517.95        529.58        29.76 o                         
 -12  -5   3        607.11        641.55        31.71 o                         
 -11  -5   3        935.34        963.24        38.86 o                         
 -10  -5   3        601.40        579.81        27.95 o                         
  -9  -5   3        368.53        361.48        20.90 o                         
  -8  -5   3        456.66        514.18        23.15 o                         
  -7  -5   3        532.58        548.41        23.49 o                         
  -6  -5   3        319.12        320.00        16.48 o                         
  -5  -5   3        915.70        903.01        31.10 o                         
  -4  -5   3       5402.09       5307.00       137.10 o                         
  -2  -5   3       4738.29       4741.68        89.84 o                         
  -1  -5   3       6274.46       5696.31       160.95 o                         
   0  -5   3       4735.36       4440.66        81.69 o                         
   1  -5   3       6758.28       6390.08       216.67 o                         
   2  -5   3       2739.83       2912.77        56.53 o                         
   3  -5   3       1167.89       1281.37        29.05 o                         
   4  -5   3       1674.50       1749.13        55.11 o                         
   5  -5   3       1368.16       1392.08        30.93 o                         
   6  -5   3       1679.14       1727.48        54.12 o                         
   7  -5   3       2276.75       2248.74        48.66 o                         
   8  -5   3       1310.20       1372.68        32.54 o                         
   9  -5   3       1487.52       1402.01        50.88 o                         
  10  -5   3       1634.78       1612.68        47.11 o                         
  11  -5   3       1734.56       1685.36        41.09 o                         
  12  -5   3       1014.62       1035.99        29.29 o                         
 -12  -4   3         78.10         89.79        13.29 o                         
 -11  -4   3        162.50        161.13        15.67 o                         
 -10  -4   3        209.48        207.03        16.94 o                         
  -9  -4   3        119.01        123.81        13.52 o                         
  -8  -4   3        493.00        518.98        23.92 o                         
  -7  -4   3        464.17        465.80        20.43 o                         
  -6  -4   3       5912.80       5855.11       148.68 o                         
  -5  -4   3       5054.97       4791.21       122.98 o                         
  -4  -4   3       1802.85       1744.78        49.93 o                         
  -3  -4   3        475.22        513.74        13.58 o                         
  -2  -4   3       3360.82       3533.51        84.82 o                         
  -1  -4   3        161.52        160.55         5.10 o                         
   0  -4   3       1005.13       1004.60        14.78 o                         
   1  -4   3        304.49        344.64         8.64 o                         
   2  -4   3         28.10         25.96         3.35 o                         
   3  -4   3          1.90          2.54         2.32 o                         
   4  -4   3       2998.41       2930.94        70.97 o                         
   5  -4   3       2203.78       2146.86        96.38 o                         
   6  -4   3        334.12        339.52        22.28 o                         
   7  -4   3        161.45        175.81         9.78 o                         
   8  -4   3        681.21        685.60        23.60 o                         
   9  -4   3       1514.67       1512.31        40.57 o                         
  10  -4   3        404.91        406.00        15.77 o                         
  11  -4   3        129.46        130.18         9.93 o                         
  12  -4   3        270.62        280.48        22.35 o                         
 -13  -3   3       1314.04       1370.10        31.99 o                         
 -12  -3   3        585.29        586.43        39.39 o                         
 -11  -3   3        872.21        849.08        17.89 o                         
 -10  -3   3       2289.21       2259.83        37.34 o                         
  -9  -3   3       2142.41       2103.22        41.35 o                         
  -8  -3   3       3056.88       3082.04        86.57 o                         
  -7  -3   3       2027.62       2099.81        60.83 o                         
  -6  -3   3       1464.48       1410.95        46.00 o                         
  -5  -3   3      13172.61      13581.95       393.53 o                         
  -4  -3   3      11827.64      11788.36       375.94 o                         
  -2  -3   3       5130.92       5499.60       182.58 o                         
  -1  -3   3       4472.69       4688.58       123.17 o                         
   0  -3   3       2839.88       2680.20        40.99 o                         
   1  -3   3       4273.11       4047.41       115.08 o                         
   2  -3   3      12695.35      12668.03       359.46 o                         
   3  -3   3       1127.06       1106.24        31.96 o                         
   4  -3   3       3657.35       3761.50        69.11 o                         
   5  -3   3       6031.85       5769.78       156.19 o                         
   6  -3   3       4972.63       4960.41       106.27 o                         
   7  -3   3        674.31        681.92        18.84 o                         
   8  -3   3        360.98        376.45        13.98 o                         
   9  -3   3        630.68        640.68        23.44 o                         
  10  -3   3        979.82       1026.58        50.80 o                         
  11  -3   3       1402.78       1452.35        54.19 o                         
  12  -3   3        267.30        252.13        14.85 o                         
 -14  -2   3        251.90        213.14        22.51 o                         
 -13  -2   3        227.62        203.10        10.01 o                         
 -12  -2   3        249.61        243.57         8.86 o                         
 -11  -2   3        102.18        103.83         5.63 o                         
 -10  -2   3        929.73        920.68        18.49 o                         
  -9  -2   3       1541.96       1527.52        26.86 o                         
  -8  -2   3        502.44        509.63        11.01 o                         
  -7  -2   3        583.10        587.28        13.71 o                         
  -6  -2   3       1037.36       1167.88        36.64 o                         
  -5  -2   3       2738.51       2625.10        71.77 o                         
  -4  -2   3        515.96        626.05        22.18 o                         
  -3  -2   3        513.05        483.15        12.19 o                         
  -1  -2   3        874.54        879.59        12.53 o                         
   0  -2   3       5224.48       5771.27       163.47 o                         
   1  -2   3        463.00        586.12        26.56 o                         
   2  -2   3       4593.92       4731.76       125.31 o                         
   3  -2   3        371.75        351.31        10.63 o                         
   4  -2   3        327.95        373.65        11.39 o                         
   5  -2   3        301.14        338.12        13.37 o                         
   6  -2   3        646.70        660.17        18.02 o                         
   7  -2   3        132.73        133.15         7.80 o                         
   8  -2   3         17.33         23.69         4.18 o                         
   9  -2   3         60.10         64.39         7.08 o                         
  10  -2   3        195.62        191.76        11.03 o                         
  11  -2   3        185.33        195.35        18.09 o                         
  12  -2   3        430.95        456.98        28.47 o                         
 -14  -1   3        702.54        752.15        22.32 o                         
 -13  -1   3        214.82        197.58         8.59 o                         
 -12  -1   3        190.42        180.23        15.03 o                         
 -11  -1   3        431.97        468.92        12.17 o                         
 -10  -1   3        844.43        926.42        18.47 o                         
  -9  -1   3       3111.51       3173.31        49.56 o                         
  -8  -1   3       5639.54       5547.71        83.25 o                         
  -7  -1   3       2881.41       2857.66        44.67 o                         
  -6  -1   3       1829.39       1824.40        36.96 o                         
  -5  -1   3       6206.28       6232.11       174.64 o                         
  -4  -1   3      18002.78      18142.61       322.01 o                         
  -3  -1   3       2854.20       2761.64        42.01 o                         
  -2  -1   3         67.12        106.70         3.41 o                         
  -1  -1   3        142.57        148.67         3.86 o                         
   0  -1   3       3507.00       3647.04       117.14 o                         
   1  -1   3      14070.31      13315.57       244.51 o                         
   2  -1   3       7770.01       7090.45       226.71 o                         
   3  -1   3       3285.57       3273.93        87.01 o                         
   4  -1   3       5445.31       5825.29       164.00 o                         
   5  -1   3      18342.11      18746.31       372.23 o                         
   6  -1   3       6623.47       6206.92       168.54 o                         
   7  -1   3       1257.84       1206.00        28.93 o                         
   8  -1   3        421.51        425.81        15.25 o                         
   9  -1   3        271.88        298.12        13.57 o                         
  10  -1   3        747.76        794.69        23.18 o                         
  11  -1   3       1014.48       1031.91        34.49 o                         
  12  -1   3        307.07        292.77        17.36 o                         
 -14   0   3        180.31        184.13         8.94 o                         
 -13   0   3         18.88         14.23         3.36 o                         
 -12   0   3         13.38         16.72         3.09 o                         
 -11   0   3         24.73         30.33         4.06 o                         
 -10   0   3         59.47         76.66         6.08 o                         
  -9   0   3        339.70        345.31         9.56 o                         
  -8   0   3        406.74        400.17         9.75 o                         
  -7   0   3        112.40        116.93         4.68 o                         
  -6   0   3          5.92          5.94         1.51 o                         
  -5   0   3        117.34        116.44         8.07 o                         
  -4   0   3        514.17        504.55        11.71 o                         
  -3   0   3         13.80         16.59         2.63 o                         
  -2   0   3         12.46         28.27         1.54 o                         
  -1   0   3          0.75          9.50         1.41 o                         
   0   0   3         14.50         33.77         2.02 o                         
   1   0   3         23.19         31.69         2.53 o                         
   2   0   3         23.39         23.96         3.76 o                         
   3   0   3       1137.00       1289.86        27.12 o                         
   4   0   3          1.91          9.31         2.49 o                         
   5   0   3        881.50        992.31        23.54 o                         
   6   0   3        333.85        391.01        13.17 o                         
   7   0   3        288.68        312.14        11.94 o                         
   8   0   3          0.99          6.12         3.27 o                         
   9   0   3        174.98        185.15        10.56 o                         
  10   0   3        163.92        179.35        10.99 o                         
  11   0   3        203.38        218.06        16.41 o                         
  12   0   3        102.49         99.76        10.80 o                         
 -14   1   3        696.74        726.38        24.24 o                         
 -13   1   3        212.51        211.12         8.90 o                         
 -12   1   3        158.50        141.60         7.04 o                         
 -11   1   3        434.50        449.33        12.18 o                         
 -10   1   3        789.71        844.70        18.13 o                         
  -9   1   3       3036.73       3085.10        59.96 o                         
  -8   1   3       5639.50       5605.62        83.50 o                         
  -7   1   3       2882.91       2923.22        44.87 o                         
  -6   1   3       1804.84       1822.90        29.55 o                         
  -5   1   3       6172.35       6312.39       252.43 o                         
  -4   1   3      18009.76      18404.53       408.02 o                         
  -3   1   3       2815.55       2765.28        35.54 o                         
  -2   1   3         71.32        116.46         2.74 o                         
  -1   1   3        135.55        142.70         4.30 o                         
   0   1   3       3511.27       3504.50        86.87 o                         
   1   1   3      14067.99      13465.78       260.47 o                         
   2   1   3       7981.13       7921.43       176.10 o                         
   3   1   3       3141.79       3217.53        60.98 o                         
   4   1   3       5489.42       5840.07       168.19 o                         
   5   1   3      18444.93      18995.06       689.49 o                         
   6   1   3       6665.06       6527.82       140.79 o                         
   7   1   3       1289.20       1262.74        92.71 o                         
   8   1   3        432.03        417.68        15.06 o                         
   9   1   3        296.91        315.08        18.29 o                         
  10   1   3        732.11        741.59        23.08 o                         
  11   1   3       1041.94       1007.49        41.34 o                         
  12   1   3        312.28        323.78        15.10 o                         
 -14   2   3        230.68        214.32        13.39 o                         
 -13   2   3        236.49        241.16        11.13 o                         
 -12   2   3        272.88        283.90        16.78 o                         
 -11   2   3        102.95         99.90         6.54 o                         
 -10   2   3        994.90        956.13        22.28 o                         
  -9   2   3       1622.27       1598.53        32.52 o                         
  -8   2   3        516.75        522.41        13.23 o                         
  -7   2   3        590.83        590.77        12.53 o                         
  -6   2   3        984.94       1110.63        20.06 o                         
  -5   2   3       2656.14       2610.63        45.14 o                         
  -4   2   3        547.37        658.75        10.78 o                         
  -3   2   3        525.58        509.93         9.76 o                         
  -2   2   3       3604.25       3553.34        94.72 o                         
  -1   2   3        876.76        863.21        14.38 o                         
   0   2   3       5230.48       5433.29       152.21 o                         
   1   2   3        431.67        580.59        18.30 o                         
   2   2   3       4532.40       4853.91       152.59 o                         
   3   2   3        384.51        374.05        11.07 o                         
   4   2   3        323.11        358.44        11.59 o                         
   5   2   3        272.03        285.60        11.04 o                         
   6   2   3        629.03        649.06        21.31 o                         
   7   2   3        113.50        113.49        12.33 o                         
   8   2   3         17.09         27.47         4.81 o                         
   9   2   3         73.83         73.12        13.61 o                         
  10   2   3        225.57        220.37        12.17 o                         
  11   2   3        176.87        204.53        12.19 o                         
  12   2   3        397.01        371.24        23.44 o                         
 -13   3   3       1298.61       1325.77        43.60 o                         
 -12   3   3        581.32        554.53        16.10 o                         
 -11   3   3        895.00        897.81        21.46 o                         
 -10   3   3       2238.82       2202.63        44.91 o                         
  -9   3   3       2122.78       2057.25        34.25 o                         
  -8   3   3       3053.52       3015.55        47.14 o                         
  -7   3   3       2046.70       2016.71        46.96 o                         
  -6   3   3       1607.15       1589.74        32.51 o                         
  -5   3   3      13159.49      14704.81       436.44 o                         
  -4   3   3      11837.47      10868.61       735.57 o                         
  -3   3   3       5186.61       5033.74       129.62 o                         
  -2   3   3       5158.42       5417.25       235.65 o                         
  -1   3   3       4429.98       4611.69       267.14 o                         
   0   3   3       2813.56       2668.15        40.95 o                         
   1   3   3       4186.92       4022.38       140.54 o                         
   2   3   3      12825.24      12673.51       343.89 o                         
   3   3   3       1059.13       1054.02        19.52 o                         
   4   3   3       3539.75       3506.67        75.13 o                         
   5   3   3       6113.02       5981.73       109.74 o                         
   6   3   3       4969.57       4751.98       117.86 o                         
   7   3   3        660.42        632.73        19.21 o                         
   8   3   3        327.22        359.21        17.75 o                         
   9   3   3        532.91        544.88        19.41 o                         
  10   3   3        965.19        980.56        28.06 o                         
  11   3   3       1403.75       1401.28        36.56 o                         
  12   3   3        257.32        232.36        22.98 o                         
 -13   4   3        153.79        157.12        11.92 o                         
 -12   4   3         75.22         84.76         6.34 o                         
 -11   4   3        164.78        167.38         6.41 o                         
 -10   4   3        201.09        208.15         6.91 o                         
  -9   4   3        143.25        149.00         9.60 o                         
  -8   4   3        517.89        564.66        16.86 o                         
  -7   4   3        430.71        421.85        13.79 o                         
  -6   4   3       5829.86       5574.11       104.67 o                         
  -5   4   3       4994.22       4608.99        89.44 o                         
  -4   4   3       1753.20       1724.75        24.68 o                         
  -3   4   3        479.95        502.23         7.57 o                         
  -2   4   3       3360.14       3423.03        72.32 o                         
  -1   4   3        127.40        130.25         4.76 o                         
   0   4   3        997.89       1014.09        17.84 o                         
   1   4   3        310.23        359.17         8.62 o                         
   2   4   3         34.33         37.78         4.41 o                         
   3   4   3          3.65          8.03         2.13 o                         
   4   4   3       3014.04       2956.86        47.13 o                         
   5   4   3       2270.94       2154.61        44.91 o                         
   6   4   3        354.37        357.58        17.25 o                         
   7   4   3        156.11        164.95         9.68 o                         
   8   4   3        717.38        745.50        32.14 o                         
   9   4   3       1582.65       1527.87        37.39 o                         
  10   4   3        435.91        431.49        17.18 o                         
  11   4   3        124.20        129.41        10.43 o                         
  12   4   3        263.59        242.06        20.30 o                         
 -13   5   3        486.65        490.21        20.02 o                         
 -12   5   3        603.69        624.81        31.21 o                         
 -11   5   3        926.82        926.79        26.53 o                         
 -10   5   3        619.11        598.15        19.50 o                         
  -9   5   3        330.41        335.92        18.04 o                         
  -8   5   3        401.90        430.75        22.13 o                         
  -7   5   3        521.66        552.42        27.11 o                         
  -6   5   3        358.05        358.71        12.53 o                         
  -5   5   3        985.03        927.99        13.83 o                         
  -4   5   3       5332.04       5272.87        60.75 o                         
  -3   5   3       6443.58       6502.94       118.61 o                         
  -2   5   3       4861.56       4982.02        73.91 o                         
  -1   5   3       6269.46       6393.10       190.44 o                         
   0   5   3       4584.85       4379.35        66.28 o                         
   1   5   3       6781.92       6623.26       164.56 o                         
   2   5   3       2725.02       2913.01        81.38 o                         
   3   5   3       1230.94       1330.77        29.42 o                         
   4   5   3       1631.39       1663.26        29.63 o                         
   5   5   3       1336.18       1325.32        31.35 o                         
   6   5   3       1775.26       1819.46        42.69 o                         
   7   5   3       2294.04       2373.50        50.23 o                         
   8   5   3       1280.58       1299.63        33.40 o                         
   9   5   3       1427.47       1438.53        36.10 o                         
  10   5   3       1620.51       1630.79        55.87 o                         
  11   5   3       1772.41       1755.91        43.32 o                         
  12   5   3       1024.56        996.43        30.57 o                         
 -12   6   3        231.15        258.23        24.80 o                         
 -11   6   3        201.34        212.44        12.66 o                         
 -10   6   3        120.73        107.18         9.71 o                         
  -9   6   3        218.76        201.03        11.80 o                         
  -8   6   3        746.62        732.73        22.02 o                         
  -7   6   3       1279.25       1248.69        70.25 o                         
  -6   6   3         88.26         92.78         3.68 o                         
  -5   6   3        254.25        248.54         5.70 o                         
  -4   6   3        883.41        896.86        11.62 o                         
  -3   6   3       3025.17       2870.80        31.56 o                         
  -2   6   3       2152.38       2102.11        39.50 o                         
  -1   6   3        149.40        150.18         5.79 o                         
   0   6   3        172.81        188.04         6.53 o                         
   1   6   3       3192.02       3186.58        49.82 o                         
   2   6   3       3624.13       3603.98       100.35 o                         
   3   6   3        998.97       1047.56        20.32 o                         
   4   6   3         91.77         94.64         5.59 o                         
   5   6   3        232.42        223.76         8.39 o                         
   6   6   3       1498.23       1479.55        28.44 o                         
   7   6   3        394.90        396.64        14.97 o                         
   8   6   3        415.63        396.93        13.17 o                         
   9   6   3        329.84        298.85        14.52 o                         
  10   6   3        182.17        172.14        11.86 o                         
  11   6   3        391.24        430.10        19.02 o                         
 -12   7   3       1023.19        977.09        43.82 o                         
 -11   7   3       1110.58       1104.23        63.25 o                         
 -10   7   3       1409.26       1442.99        50.13 o                         
  -9   7   3        921.73        907.82        33.47 o                         
  -8   7   3       1356.37       1331.71        33.84 o                         
  -7   7   3       1399.18       1431.41        21.65 o                         
  -6   7   3       1513.18       1504.72        22.63 o                         
  -5   7   3       1412.20       1342.47        24.00 o                         
  -4   7   3       1463.13       1382.69        17.03 o                         
  -3   7   3       3647.49       3739.97        45.14 o                         
  -1   7   3       8137.07       8284.64       121.72 o                         
   0   7   3       4400.28       4211.26        88.03 o                         
   1   7   3       4084.84       4014.86        62.47 o                         
   2   7   3       2880.54       2978.12        47.47 o                         
   3   7   3       1803.19       1828.14        32.52 o                         
   4   7   3         45.96         43.28         4.12 o                         
   5   7   3        208.90        212.23         8.68 o                         
   6   7   3       1125.27       1114.14        23.56 o                         
   7   7   3       1523.38       1547.17        37.53 o                         
   8   7   3       1376.41       1298.91        30.55 o                         
   9   7   3       1278.25       1276.10        33.22 o                         
  10   7   3       1107.02       1129.89        26.04 o                         
  11   7   3        610.82        599.57        24.42 o                         
 -11   8   3        328.82        369.44        23.84 o                         
 -10   8   3        666.10        707.12        24.06 o                         
  -9   8   3        684.73        670.11        35.80 o                         
  -8   8   3        120.66        114.52         7.40 o                         
  -7   8   3         47.87         49.97         3.31 o                         
  -6   8   3        273.86        257.73         6.87 o                         
  -5   8   3        364.96        352.65         6.99 o                         
  -4   8   3         44.57         40.82         3.06 o                         
  -3   8   3         90.09         79.96         4.04 o                         
  -2   8   3        214.84        229.56         6.28 o                         
  -1   8   3       1488.64       1488.19        25.62 o                         
   0   8   3        927.45        907.90        15.94 o                         
   1   8   3       2357.81       2289.54        39.22 o                         
   2   8   3        117.89        123.88         6.48 o                         
   3   8   3        257.48        246.30         9.00 o                         
   4   8   3       2055.03       1962.49        35.20 o                         
   5   8   3        347.78        343.43        11.23 o                         
   6   8   3        174.45        168.86         8.56 o                         
   7   8   3        169.30        173.22        11.87 o                         
   8   8   3         87.55         95.60         7.53 o                         
   9   8   3        281.44        319.19        12.47 o                         
  10   8   3        176.82        200.04        11.16 o                         
 -10   9   3        333.93        318.73        23.74 o                         
  -9   9   3        371.18        353.54        16.49 o                         
  -8   9   3       1093.63       1043.90        21.74 o                         
  -7   9   3       2206.49       2145.51        28.13 o                         
  -6   9   3       1124.97       1078.20        16.43 o                         
  -5   9   3         61.98         60.04         2.69 o                         
  -4   9   3        299.64        290.88         7.36 o                         
  -3   9   3       1911.95       1948.49        26.54 o                         
  -2   9   3       2469.26       2540.03        33.05 o                         
  -1   9   3       3302.02       3350.91        42.21 o                         
   0   9   3       2385.33       2423.61        42.97 o                         
   1   9   3       1422.56       1434.88        30.19 o                         
   2   9   3       2805.96       2790.38        70.63 o                         
   3   9   3        843.86        859.50        18.96 o                         
   4   9   3        802.34        793.32        18.70 o                         
   5   9   3        324.93        312.57        11.19 o                         
   6   9   3        582.43        578.99        24.61 o                         
   7   9   3       1724.87       1742.68        33.71 o                         
   8   9   3       1791.04       1790.26        35.93 o                         
   9   9   3        918.51        919.29        29.53 o                         
  -9  10   3        107.36         77.95        11.64 o                         
  -8  10   3         86.48         73.64         5.43 o                         
  -7  10   3        168.38        178.16         8.42 o                         
  -6  10   3         74.37         69.77         9.83 o                         
  -5  10   3         90.88         78.44         5.77 o                         
  -4  10   3        619.32        577.75        15.61 o                         
  -3  10   3        866.44        826.35        16.94 o                         
  -2  10   3        248.04        249.77         7.59 o                         
  -1  10   3          2.97         -2.06         2.06 o                         
   0  10   3        306.37        304.21         8.28 o                         
   1  10   3         16.72         21.99         3.24 o                         
   2  10   3         71.40         81.00         5.54 o                         
   3  10   3         58.35         50.06         5.23 o                         
   4  10   3          2.21          5.60         2.99 o                         
   5  10   3         86.48         77.72         6.52 o                         
   6  10   3        594.89        616.18        16.87 o                         
   7  10   3        528.13        557.10        16.87 o                         
   8  10   3        227.64        213.73        10.95 o                         
  -8  11   3        826.00        819.72        37.24 o                         
  -7  11   3       2006.57       2007.17        49.12 o                         
  -6  11   3       1705.13       1748.41        38.70 o                         
  -5  11   3        580.05        608.33        16.05 o                         
  -4  11   3        108.65         86.99         6.59 o                         
  -3  11   3        827.09        839.35        18.39 o                         
  -2  11   3       1299.86       1337.71        23.48 o                         
  -1  11   3        632.28        631.36        12.78 o                         
   0  11   3        426.32        431.64        10.23 o                         
   1  11   3        538.67        510.11        11.32 o                         
   2  11   3       1667.36       1681.62        27.69 o                         
   3  11   3       2792.22       2820.99        42.45 o                         
   4  11   3       1129.00       1161.66        21.70 o                         
   5  11   3        591.46        623.61        28.67 o                         
   6  11   3       1062.32       1037.04        23.95 o                         
   7  11   3        831.89        763.09        39.83 o                         
  -7  12   3         60.95         56.88        15.80 o                         
  -6  12   3        121.83        121.31         8.26 o                         
  -5  12   3         54.85         37.66         4.94 o                         
  -4  12   3         47.93         36.22         4.89 o                         
  -3  12   3        142.20        130.90         9.05 o                         
  -2  12   3          9.58          1.10         2.89 o                         
  -1  12   3         45.37         42.51         4.91 o                         
   0  12   3         10.00          6.98         2.61 o                         
   1  12   3         20.67         22.22         3.07 o                         
   2  12   3          9.45         16.88         2.92 o                         
   3  12   3         78.44         72.35         6.65 o                         
   4  12   3         38.68         26.39         4.99 o                         
   5  12   3         96.65        115.56         9.37 o                         
  -4  13   3        493.27        454.86        14.90 o                         
  -3  13   3        600.94        600.69        22.36 o                         
  -2  13   3        646.71        665.13        22.91 o                         
  -1  13   3        362.88        363.84        16.81 o                         
   0  13   3         56.07         44.93         6.35 o                         
   1  13   3        236.11        217.30        21.47 o                         
   2  13   3       1011.40       1022.65        35.55 o                         
   3  13   3       2029.50       2164.49        50.05 o                         
  -6 -12   4       1154.56       1200.33        44.06 o                         
  -5 -12   4        784.22        802.04        33.39 o                         
  -4 -12   4        328.19        304.91        18.96 o                         
  -2 -12   4       1804.72       1855.37        60.23 o                         
  -1 -12   4       1888.81       1962.10        63.01 o                         
   2 -12   4       1777.77       1798.63        63.25 o                         
   4 -12   4       1823.40       1781.68        64.49 o                         
   5 -12   4        815.35        839.99        37.71 o                         
  -8 -11   4        181.43        170.56        16.81 o                         
  -7 -11   4        416.93        416.51        23.59 o                         
  -6 -11   4        199.61        203.10        16.84 o                         
  -5 -11   4         57.05         37.92         8.72 o                         
  -4 -11   4        223.83        210.08        16.27 o                         
  -3 -11   4        122.47        121.63        12.65 o                         
  -2 -11   4         28.64         23.69         6.91 o                         
  -1 -11   4          4.65          3.29         5.20 o                         
   1 -11   4        279.71        253.27        19.93 o                         
   3 -11   4        344.67        356.98        23.09 o                         
   4 -11   4        456.29        479.25        26.64 o                         
   5 -11   4        411.84        410.74        17.53 o                         
   6 -11   4        442.30        429.14        19.40 o                         
  -9 -10   4         69.92         45.20         9.56 o                         
  -8 -10   4        241.39        253.57        17.82 o                         
  -7 -10   4        240.74        262.56        17.75 o                         
  -6 -10   4        673.18        681.92        28.99 o                         
  -5 -10   4        579.25        555.02        25.64 o                         
  -4 -10   4        163.19        143.91        12.95 o                         
  -2 -10   4        713.81        703.06        29.06 o                         
  -1 -10   4        990.92        975.68        36.20 o                         
   0 -10   4        246.87        254.97        12.30 o                         
   1 -10   4        120.67        103.04        13.69 o                         
   2 -10   4        769.81        751.81        33.89 o                         
   3 -10   4       2237.53       2217.64        52.31 o                         
   4 -10   4       1630.55       1688.25        31.54 o                         
   5 -10   4        301.29        300.49        17.50 o                         
   6 -10   4        215.54        237.61        13.38 o                         
   7 -10   4        363.84        373.24        17.24 o                         
   8 -10   4        392.09        385.59        17.30 o                         
 -10  -9   4        252.48        255.82        19.56 o                         
  -9  -9   4          7.94          5.40         6.17 o                         
  -8  -9   4        156.70        141.23        14.33 o                         
  -7  -9   4        129.75        131.87        13.29 o                         
  -6  -9   4         93.76         85.06        11.34 o                         
  -5  -9   4          4.50          9.53         5.91 o                         
  -4  -9   4        123.41        124.22        11.91 o                         
  -3  -9   4        163.12        154.38        12.75 o                         
  -2  -9   4        379.64        364.26        18.96 o                         
  -1  -9   4       1778.00       1810.34        55.97 o                         
   0  -9   4       2569.72       2548.12        97.07 o                         
   1  -9   4        300.13        317.20        13.62 o                         
   2  -9   4          5.91         13.84         4.47 o                         
   3  -9   4         40.56         31.59         4.45 o                         
   4  -9   4        119.43        117.08         6.74 o                         
   5  -9   4         13.78          8.50         2.96 o                         
   6  -9   4         53.95         42.43         4.56 o                         
   7  -9   4         89.22         86.86         7.19 o                         
   8  -9   4        287.32        313.14        15.42 o                         
   9  -9   4        379.87        371.11        22.45 o                         
 -11  -8   4        952.88        904.85        38.82 o                         
 -10  -8   4        676.61        649.04        31.21 o                         
  -9  -8   4        443.28        365.40        22.31 o                         
  -8  -8   4        602.80        595.18        26.61 o                         
  -7  -8   4       1346.26       1322.20        59.02 o                         
  -6  -8   4       3819.13       3738.25       105.56 o                         
  -5  -8   4       4583.85       4524.69       122.00 o                         
  -4  -8   4       4285.35       4341.69       118.45 o                         
  -3  -8   4       5158.14       5165.24       138.68 o                         
  -2  -8   4       5323.42       5268.17       100.03 o                         
  -1  -8   4       2800.14       2766.89        57.34 o                         
   0  -8   4       1697.46       1681.79        30.87 o                         
   1  -8   4        626.42        611.22        24.90 o                         
   2  -8   4       1186.29       1191.03        31.47 o                         
   3  -8   4       2486.85       2423.29        50.04 o                         
   4  -8   4       3083.75       3009.00        49.23 o                         
   5  -8   4       1796.04       1830.13        33.04 o                         
   6  -8   4       1271.18       1317.53        26.11 o                         
   7  -8   4       1229.25       1240.09        25.67 o                         
   8  -8   4       1705.87       1697.67        33.94 o                         
   9  -8   4        821.97        860.99        21.14 o                         
 -12  -7   4        220.04        239.74        24.19 o                         
 -11  -7   4        168.86        152.03        16.34 o                         
 -10  -7   4        303.41        256.99        18.89 o                         
  -9  -7   4         62.60         48.15         9.13 o                         
  -8  -7   4        622.88        604.58        27.75 o                         
  -7  -7   4        524.24        527.20        24.70 o                         
  -6  -7   4         89.09         88.18        11.17 o                         
  -5  -7   4         92.10        100.83        10.60 o                         
  -4  -7   4        255.24        256.22        15.07 o                         
  -3  -7   4        684.37        664.00        25.67 o                         
  -2  -7   4        252.12        259.71        11.06 o                         
  -1  -7   4       1136.84       1165.19        21.84 o                         
   0  -7   4        434.13        469.66        15.05 o                         
   1  -7   4        235.60        228.38         8.19 o                         
   2  -7   4        473.06        475.08        11.71 o                         
   3  -7   4        407.16        411.13        24.58 o                         
   4  -7   4        442.92        436.59        15.33 o                         
   5  -7   4        153.63        143.43         9.69 o                         
   6  -7   4        374.89        352.75        14.47 o                         
   7  -7   4        937.57        957.84        32.25 o                         
   8  -7   4         52.58         49.82         6.60 o                         
   9  -7   4        179.63        179.61        11.70 o                         
  10  -7   4         83.44        104.49        21.31 o                         
 -12  -6   4        709.58        707.99        34.49 o                         
 -11  -6   4        288.39        285.78        20.33 o                         
 -10  -6   4        366.35        360.27        22.04 o                         
  -9  -6   4        663.77        615.85        28.35 o                         
  -8  -6   4        296.40        326.61        24.70 o                         
  -7  -6   4        873.09        857.00        32.28 o                         
  -6  -6   4       1171.75       1178.38        39.59 o                         
  -5  -6   4       5015.17       4921.40       130.86 o                         
  -4  -6   4       6589.86       6563.80       168.11 o                         
  -3  -6   4       5768.13       5559.78       204.01 o                         
  -2  -6   4       5144.54       5026.88       163.71 o                         
  -1  -6   4       3476.97       3358.97        53.79 o                         
   0  -6   4       1697.31       1717.18        29.94 o                         
   1  -6   4        894.19        953.79        15.42 o                         
   2  -6   4         31.97         34.58         4.30 o                         
   3  -6   4        575.61        579.20        21.88 o                         
   4  -6   4       2420.62       2363.35        49.87 o                         
   5  -6   4       2847.68       2819.56        58.02 o                         
   6  -6   4       1730.23       1759.97        39.47 o                         
   7  -6   4       3096.56       3094.99        64.18 o                         
   8  -6   4       1942.40       1912.36        43.99 o                         
   9  -6   4       1287.68       1289.12        47.46 o                         
  10  -6   4        659.77        647.87        25.72 o                         
  11  -6   4        169.02        180.66        13.05 o                         
 -13  -5   4        266.83        284.84        22.58 o                         
 -12  -5   4        254.51        251.76        20.07 o                         
 -11  -5   4          7.82          2.55         5.57 o                         
 -10  -5   4        774.64        758.32        32.28 o                         
  -9  -5   4         81.58         65.06         9.83 o                         
  -8  -5   4        163.52        147.30        13.59 o                         
  -7  -5   4         70.67         66.00         9.56 o                         
  -6  -5   4        536.17        543.14        22.48 o                         
  -5  -5   4        612.09        609.54        23.22 o                         
  -4  -5   4        621.37        653.87        24.49 o                         
  -3  -5   4        798.17        761.55        19.84 o                         
  -2  -5   4        376.35        326.88         8.46 o                         
  -1  -5   4        187.95        184.46         6.37 o                         
   0  -5   4        125.37        130.68         3.76 o                         
   1  -5   4       1492.62       1549.36        25.68 o                         
   2  -5   4        946.25        952.99        22.89 o                         
   3  -5   4          9.05         10.78         3.09 o                         
   4  -5   4        206.34        203.88         9.61 o                         
   5  -5   4        534.37        478.63        15.54 o                         
   6  -5   4        216.97        220.13        10.86 o                         
   7  -5   4        342.15        376.10        14.64 o                         
   8  -5   4        163.83        194.77        15.07 o                         
   9  -5   4        144.71        127.09         9.79 o                         
  10  -5   4        283.46        272.82        28.55 o                         
  11  -5   4        352.34        394.46        30.06 o                         
 -13  -4   4        592.17        620.01        40.13 o                         
 -12  -4   4        283.78        264.57        20.30 o                         
 -11  -4   4        131.02        143.17        14.97 o                         
 -10  -4   4        754.38        717.05        32.48 o                         
  -9  -4   4       2624.70       2646.44        89.86 o                         
  -8  -4   4       1679.94       1636.60        52.68 o                         
  -7  -4   4         72.91         68.08         9.06 o                         
  -6  -4   4       1463.33       1434.74        45.63 o                         
  -5  -4   4       2964.62       2899.30        83.01 o                         
  -4  -4   4       5394.04       5212.85       133.78 o                         
  -3  -4   4       5357.29       5475.58       138.07 o                         
  -2  -4   4       1204.21       1216.31        21.42 o                         
  -1  -4   4       4464.03       4530.13       118.98 o                         
   0  -4   4       8146.68       8382.61       239.06 o                         
   1  -4   4       1591.13       1531.27        22.23 o                         
   2  -4   4        800.78        850.81        19.68 o                         
   3  -4   4        509.13        540.40        30.80 o                         
   4  -4   4       1605.09       1665.04        36.62 o                         
   5  -4   4       2873.60       2869.21        56.21 o                         
   6  -4   4       2919.75       2857.69        63.22 o                         
   7  -4   4       2180.32       2201.24        68.75 o                         
   8  -4   4       1319.85       1291.78        32.19 o                         
   9  -4   4        999.48       1001.34        27.11 o                         
  10  -4   4       1179.38       1152.38        48.08 o                         
  11  -4   4        287.34        286.72        21.22 o                         
 -13  -3   4        437.26        416.00        29.06 o                         
 -12  -3   4        191.45        177.90        17.38 o                         
 -11  -3   4         82.97         92.37        12.99 o                         
 -10  -3   4        777.84        766.94        32.35 o                         
  -9  -3   4        733.56        704.70        30.17 o                         
  -8  -3   4        318.03        267.46        16.84 o                         
  -7  -3   4        153.55        125.79        10.97 o                         
  -6  -3   4       1443.39       1370.28        43.39 o                         
  -5  -3   4       1663.22       1618.38        47.85 o                         
  -4  -3   4       2556.64       2493.94        48.80 o                         
  -3  -3   4        237.34        257.33         6.15 o                         
  -2  -3   4        389.51        330.87         8.96 o                         
  -1  -3   4        965.13       1122.96        16.28 o                         
   0  -3   4         14.75         33.01         2.67 o                         
   1  -3   4       1604.76       1782.10        24.86 o                         
   2  -3   4        960.92        968.11        21.86 o                         
   3  -3   4        807.27        796.98        19.85 o                         
   4  -3   4       5959.68       6030.23       157.17 o                         
   5  -3   4       2615.97       2537.74        51.28 o                         
   6  -3   4       1021.68        953.18        24.35 o                         
   7  -3   4        262.46        253.77        12.33 o                         
   8  -3   4        283.46        284.72        12.65 o                         
   9  -3   4        107.83         88.96         8.25 o                         
  10  -3   4        244.86        278.00        21.42 o                         
  11  -3   4        325.69        340.06        15.49 o                         
  12  -3   4         15.01         19.15         5.21 o                         
 -14  -2   4        991.87       1022.79        45.97 o                         
 -13  -2   4        900.19        931.83        41.37 o                         
 -12  -2   4        590.69        575.69        15.62 o                         
 -11  -2   4        378.28        381.22         8.96 o                         
 -10  -2   4       4284.43       4318.16        64.69 o                         
  -9  -2   4       8317.75       8262.05       119.78 o                         
  -8  -2   4       4398.87       4157.58       113.51 o                         
  -7  -2   4       3839.37       3735.30       100.93 o                         
  -6  -2   4       5946.30       6062.10       159.55 o                         
  -5  -2   4       3645.20       3645.11        96.50 o                         
  -3  -2   4       7509.14       7388.76       141.97 o                         
  -2  -2   4       2906.22       3053.73        45.50 o                         
  -1  -2   4       2000.53       2119.15        27.80 o                         
   0  -2   4      24546.73      24621.06       510.78 o                         
   1  -2   4      34253.78      32507.34       587.12 o                         
   2  -2   4       6418.95       6051.32       156.61 o                         
   3  -2   4       3456.12       3566.79        68.48 o                         
   4  -2   4       5656.39       5896.28       151.16 o                         
   5  -2   4       3640.19       3466.49        66.28 o                         
   6  -2   4       4210.22       4144.64       268.05 o                         
   7  -2   4        560.82        546.81        48.90 o                         
   8  -2   4        364.10        401.60        15.60 o                         
   9  -2   4       1779.90       1854.33        42.94 o                         
  10  -2   4       1536.68       1630.76        45.99 o                         
  11  -2   4       1113.89       1125.41        31.64 o                         
  12  -2   4        561.58        594.22        21.54 o                         
 -14  -1   4        329.98        339.63        26.34 o                         
 -13  -1   4        143.67        136.39         8.55 o                         
 -12  -1   4        284.27        314.09        11.96 o                         
 -11  -1   4         56.56         68.16         4.24 o                         
 -10  -1   4        350.85        349.92         8.74 o                         
  -9  -1   4        686.23        689.64        13.49 o                         
  -8  -1   4        768.03        825.67        15.16 o                         
  -7  -1   4        116.10        117.09         3.92 o                         
  -6  -1   4        219.67        280.64         6.11 o                         
  -5  -1   4        278.17        306.18         7.71 o                         
  -4  -1   4        577.69        544.45         9.15 o                         
  -3  -1   4       2273.31       2362.08        44.75 o                         
  -2  -1   4        400.29        381.65        10.14 o                         
  -1  -1   4       1045.73       1049.81        19.96 o                         
   0  -1   4       5678.34       6064.71       220.14 o                         
   2  -1   4       2353.89       2500.44        39.04 o                         
   3  -1   4        101.33         97.12         5.81 o                         
   4  -1   4        703.73        704.08        18.08 o                         
   5  -1   4        260.75        287.69        20.08 o                         
   6  -1   4         11.92          9.02         2.96 o                         
   7  -1   4        815.57        788.61        21.86 o                         
   8  -1   4        311.10        328.23        20.64 o                         
   9  -1   4        530.56        546.14        25.95 o                         
  10  -1   4        471.50        493.57        18.22 o                         
  11  -1   4        323.45        356.93        15.96 o                         
  12  -1   4        264.08        282.41        14.78 o                         
 -14   0   4        740.46        710.04        21.94 o                         
 -13   0   4        375.84        331.49        16.93 o                         
 -12   0   4          2.37         11.40         3.91 o                         
 -11   0   4         38.51         29.52         3.26 o                         
 -10   0   4       1075.35       1119.04        22.53 o                         
  -9   0   4       5570.17       5571.05        83.72 o                         
  -8   0   4       3380.41       3242.45        50.59 o                         
  -7   0   4         90.67         98.06         5.61 o                         
  -6   0   4        470.50        608.12        14.83 o                         
  -5   0   4       3839.49       4114.59        75.06 o                         
  -4   0   4          5.59         11.65         2.09 o                         
  -3   0   4        273.99        332.02         6.11 o                         
  -2   0   4       2262.51       2441.69        36.85 o                         
  -1   0   4        154.84        223.75         5.90 o                         
   0   0   4      16211.45      17072.47       295.22 o                         
   1   0   4      15533.98      15185.81       487.14 o                         
   2   0   4       7739.31       7921.28       181.84 o                         
   3   0   4       6880.99       7679.54       204.90 o                         
   4   0   4        952.97       1145.68        26.19 o                         
   5   0   4       1324.41       1542.60        40.60 o                         
   6   0   4        988.09        945.45        24.03 o                         
   7   0   4        537.47        497.19        16.26 o                         
   8   0   4        156.07        131.52        12.61 o                         
   9   0   4        334.44        354.01        18.89 o                         
  10   0   4       2881.86       2766.14        59.93 o                         
  11   0   4       1310.03       1330.27        35.08 o                         
  12   0   4        339.28        310.73        15.82 o                         
 -14   1   4        350.33        360.34        15.50 o                         
 -13   1   4        123.57        116.34         9.62 o                         
 -12   1   4        316.81        332.91        13.67 o                         
 -11   1   4         68.51         86.48         7.07 o                         
 -10   1   4        324.15        308.17         9.98 o                         
  -9   1   4        680.33        672.47        14.75 o                         
  -8   1   4        829.62        858.88        17.46 o                         
  -7   1   4        128.28        131.28         5.12 o                         
  -6   1   4        232.71        285.79        13.39 o                         
  -5   1   4        257.03        279.29         6.53 o                         
  -4   1   4        606.93        594.58         9.28 o                         
  -3   1   4       2283.10       2385.81        31.31 o                         
  -2   1   4        412.30        392.87        11.42 o                         
  -1   1   4       1056.87       1032.28        18.80 o                         
   0   1   4       5664.20       6099.94       143.63 o                         
   1   1   4       4604.58       4766.11       122.74 o                         
   2   1   4       2304.70       2475.31        39.22 o                         
   3   1   4        104.52         91.93         5.07 o                         
   4   1   4        668.58        680.37        18.16 o                         
   5   1   4        281.93        303.01        11.47 o                         
   6   1   4         15.44         17.23         4.85 o                         
   7   1   4        784.97        806.23        27.38 o                         
   8   1   4        285.91        286.32        22.58 o                         
   9   1   4        503.94        503.08        18.30 o                         
  10   1   4        442.03        465.04        18.07 o                         
  11   1   4        296.18        326.17        15.63 o                         
  12   1   4        248.00        260.33        14.55 o                         
 -14   2   4        976.10       1013.03        29.44 o                         
 -13   2   4        909.29        922.91        28.42 o                         
 -12   2   4        540.00        544.89        18.68 o                         
 -11   2   4        401.10        423.90        12.01 o                         
 -10   2   4       4293.70       4272.62        67.47 o                         
  -9   2   4       8384.85       8241.21       122.53 o                         
  -8   2   4       4303.64       4129.18        63.85 o                         
  -7   2   4       3798.52       3661.57        56.75 o                         
  -6   2   4       6011.50       6173.80        90.88 o                         
  -5   2   4       3698.40       3595.39        47.56 o                         
  -4   2   4       6357.94       6111.86       157.17 o                         
  -3   2   4       7499.77       7146.85       225.49 o                         
  -2   2   4       2883.38       2979.82        39.02 o                         
  -1   2   4       1943.98       2012.86        27.62 o                         
   0   2   4      24754.51      24352.69       507.37 o                         
   1   2   4      34050.07      32344.70       658.08 o                         
   2   2   4       6455.11       6281.92       239.45 o                         
   3   2   4       3604.75       3665.56        56.23 o                         
   4   2   4       5642.72       5624.19       105.75 o                         
   5   2   4       3519.61       3313.90        66.45 o                         
   6   2   4       4211.38       4119.01       120.01 o                         
   7   2   4        587.82        580.32        18.18 o                         
   8   2   4        338.88        363.60        23.30 o                         
   9   2   4       1845.23       1911.14        43.99 o                         
  10   2   4       1514.26       1526.30        39.03 o                         
  11   2   4       1190.63       1226.07        33.05 o                         
  12   2   4        587.51        618.21        35.72 o                         
 -13   3   4        454.27        476.67        18.54 o                         
 -12   3   4        214.27        212.96        11.93 o                         
 -11   3   4         71.49         75.16         6.05 o                         
 -10   3   4        740.25        722.75        17.03 o                         
  -9   3   4        712.21        716.59        16.34 o                         
  -8   3   4        339.26        323.15        14.91 o                         
  -7   3   4        133.56        116.93         5.65 o                         
  -6   3   4       1431.39       1391.58        36.70 o                         
  -5   3   4       1654.48       1589.38        23.31 o                         
  -4   3   4       2490.58       2519.95        39.32 o                         
  -3   3   4        237.11        259.39         5.20 o                         
  -2   3   4        395.51        341.12         6.53 o                         
  -1   3   4        961.51       1110.10        16.20 o                         
   0   3   4         16.13         26.15         6.26 o                         
   1   3   4       1584.58       1731.06        28.95 o                         
   2   3   4        945.08        931.49        17.81 o                         
   3   3   4        858.06        833.63        16.58 o                         
   4   3   4       6035.54       5910.66        89.72 o                         
   5   3   4       2678.09       2506.59        51.84 o                         
   6   3   4       1047.40        975.36        26.63 o                         
   7   3   4        295.96        299.79        12.87 o                         
   8   3   4        281.77        280.50        13.38 o                         
   9   3   4        102.06         96.48         9.29 o                         
  10   3   4        225.71        245.11        14.91 o                         
  11   3   4        304.58        322.58        15.76 o                         
  12   3   4         23.36         29.75         6.03 o                         
 -13   4   4        562.52        548.74        22.48 o                         
 -12   4   4        269.23        263.77        19.19 o                         
 -11   4   4        122.78        132.02         7.56 o                         
 -10   4   4        817.58        810.66        18.42 o                         
  -9   4   4       2635.96       2608.87        53.58 o                         
  -8   4   4       1695.17       1648.69        29.55 o                         
  -7   4   4         64.11         72.03         4.86 o                         
  -6   4   4       1464.09       1475.56        25.73 o                         
  -5   4   4       3083.34       3061.04        41.28 o                         
  -4   4   4       5416.73       5100.02        91.83 o                         
  -3   4   4       5272.67       5279.25       109.66 o                         
  -2   4   4       1257.42       1296.57        18.12 o                         
  -1   4   4       4431.56       4569.72        68.23 o                         
   0   4   4       8209.63       8616.93       369.82 o                         
   1   4   4       1593.15       1537.09        26.20 o                         
   2   4   4        699.61        732.17        15.54 o                         
   3   4   4        548.55        563.43        14.91 o                         
   4   4   4       1561.11       1525.55        36.08 o                         
   5   4   4       2764.66       2717.07        45.95 o                         
   6   4   4       2876.57       2792.74        47.35 o                         
   7   4   4       2129.12       2085.27        47.75 o                         
   8   4   4       1329.21       1316.48        33.50 o                         
   9   4   4        957.74        958.51        28.01 o                         
  10   4   4       1197.97       1221.75        33.99 o                         
  11   4   4        288.32        280.78        16.61 o                         
 -13   5   4        286.08        288.98        14.93 o                         
 -12   5   4        284.76        295.41        14.43 o                         
 -11   5   4         13.10         12.75         3.39 o                         
 -10   5   4        735.88        711.31        24.88 o                         
  -9   5   4         88.69         65.43         8.52 o                         
  -8   5   4        185.25        184.04         7.91 o                         
  -7   5   4         77.07         77.48         5.20 o                         
  -6   5   4        513.07        516.61        12.23 o                         
  -5   5   4        582.84        567.30        15.85 o                         
  -4   5   4        638.41        657.37         8.78 o                         
  -3   5   4        836.64        824.63        12.67 o                         
  -2   5   4        382.64        349.03        10.81 o                         
  -1   5   4        184.62        199.77        10.68 o                         
   0   5   4        126.16        126.03         5.45 o                         
   1   5   4       1476.59       1520.49        26.59 o                         
   2   5   4        938.79        936.38        18.49 o                         
   3   5   4         10.93         18.84         2.89 o                         
   4   5   4        223.80        223.36         8.14 o                         
   5   5   4        540.17        497.94        13.18 o                         
   6   5   4        242.03        253.91         9.68 o                         
   7   5   4        332.21        347.04        16.00 o                         
   8   5   4        151.22        176.65        11.35 o                         
   9   5   4        160.91        176.49        11.45 o                         
  10   5   4        270.27        256.50        14.14 o                         
  11   5   4        334.67        337.62        25.10 o                         
 -12   6   4        694.68        739.13        26.35 o                         
 -11   6   4        266.67        277.50        11.14 o                         
 -10   6   4        383.21        375.89        13.46 o                         
  -9   6   4        682.81        640.40        16.10 o                         
  -8   6   4        280.63        297.05        10.20 o                         
  -7   6   4        824.55        828.34        17.90 o                         
  -6   6   4       1171.49       1167.62        28.28 o                         
  -5   6   4       4997.72       4932.10        65.25 o                         
  -4   6   4       6603.26       6474.10       103.76 o                         
  -3   6   4       5765.89       5672.91        89.79 o                         
  -2   6   4       4944.53       4844.90        74.17 o                         
  -1   6   4       3615.61       3542.03        53.86 o                         
   0   6   4       1759.63       1760.78        31.79 o                         
   1   6   4        925.09        965.52        18.84 o                         
   2   6   4         15.03         28.29         4.78 o                         
   3   6   4        607.19        609.11        14.20 o                         
   4   6   4       2472.58       2423.89        40.90 o                         
   5   6   4       2857.88       2834.12        47.61 o                         
   6   6   4       1694.96       1701.28        32.72 o                         
   7   6   4       3123.90       3131.16        53.21 o                         
   8   6   4       1988.72       1939.84        36.95 o                         
   9   6   4       1298.87       1288.35        28.89 o                         
  10   6   4        677.75        657.10        18.85 o                         
  11   6   4        178.21        174.76        12.34 o                         
 -12   7   4        240.56        242.83        14.98 o                         
 -11   7   4        154.11        138.72         9.05 o                         
 -10   7   4        288.39        255.72        11.03 o                         
  -9   7   4         54.14         41.55         6.01 o                         
  -8   7   4        663.43        630.28        15.88 o                         
  -7   7   4        515.54        509.44        13.55 o                         
  -6   7   4         83.13         79.09         7.70 o                         
  -5   7   4        102.55        100.26         3.47 o                         
  -4   7   4        267.84        266.71         6.14 o                         
  -3   7   4        694.17        679.65        11.25 o                         
  -2   7   4        264.87        294.00         7.38 o                         
  -1   7   4       1135.94       1133.39        21.62 o                         
   0   7   4        444.58        463.72        11.73 o                         
   1   7   4        233.01        215.80         7.92 o                         
   2   7   4        449.88        433.44        11.81 o                         
   3   7   4        401.04        380.55        11.26 o                         
   4   7   4        418.84        404.91        12.11 o                         
   5   7   4        154.25        148.11         9.89 o                         
   6   7   4        356.82        341.24        13.42 o                         
   7   7   4        918.41        885.87        21.44 o                         
   8   7   4         58.77         67.10         6.30 o                         
   9   7   4        200.34        195.99        12.95 o                         
  10   7   4         90.40        100.19        13.99 o                         
 -11   8   4        953.95        860.26        40.73 o                         
 -10   8   4        683.66        671.81        29.46 o                         
  -9   8   4        481.38        429.52        15.54 o                         
  -8   8   4        559.44        512.56        14.39 o                         
  -7   8   4       1340.94       1327.12        25.90 o                         
  -6   8   4       3851.71       3824.95        51.26 o                         
  -5   8   4       4573.04       4491.21        49.02 o                         
  -4   8   4       4335.40       4404.20        72.14 o                         
  -3   8   4       5119.47       5251.92        83.68 o                         
  -2   8   4       5263.16       5268.75        69.49 o                         
  -1   8   4       2812.92       2831.10        39.71 o                         
   0   8   4       1767.94       1764.57        30.85 o                         
   1   8   4        579.68        570.57        14.22 o                         
   2   8   4       1203.45       1196.48        26.39 o                         
   3   8   4       2473.41       2451.66        51.78 o                         
   4   8   4       3093.53       3000.99        50.50 o                         
   5   8   4       1797.52       1825.01        34.20 o                         
   6   8   4       1247.96       1301.89        36.01 o                         
   7   8   4       1197.69       1247.35        26.83 o                         
   8   8   4       1691.99       1700.30        35.47 o                         
   9   8   4        827.93        857.92        22.22 o                         
 -10   9   4        230.78        249.60        25.45 o                         
  -9   9   4          4.40          8.33         4.60 o                         
  -8   9   4        171.13        174.21        16.31 o                         
  -7   9   4        134.61        124.77         9.14 o                         
  -6   9   4         92.79         83.01         4.85 o                         
  -5   9   4          2.43          5.71         1.95 o                         
  -4   9   4        114.82        107.43         5.54 o                         
  -3   9   4        163.05        169.70         5.87 o                         
  -2   9   4        366.61        363.04         8.63 o                         
  -1   9   4       1761.02       1812.48        28.24 o                         
   0   9   4       2589.78       2620.60        51.20 o                         
   1   9   4        307.59        336.83        10.83 o                         
   2   9   4          5.44         13.09         3.26 o                         
   3   9   4         46.45         37.22         4.32 o                         
   4   9   4        121.73        117.60         7.50 o                         
   5   9   4         10.79          8.36         3.95 o                         
   6   9   4         50.45         41.75         5.10 o                         
   7   9   4         86.17         77.99         9.64 o                         
   8   9   4        306.17        319.29        14.08 o                         
   9   9   4        420.00        420.72        15.14 o                         
  -9  10   4         52.93         37.94         6.91 o                         
  -8  10   4        209.50        196.79        13.50 o                         
  -7  10   4        226.88        218.43         8.24 o                         
  -6  10   4        660.89        663.68        16.07 o                         
  -5  10   4        606.11        587.13        13.36 o                         
  -4  10   4        156.77        149.57         6.82 o                         
  -3  10   4        155.74        128.40         5.67 o                         
  -2  10   4        739.28        735.43        25.28 o                         
  -1  10   4        989.46       1005.06        16.82 o                         
   0  10   4        235.37        234.27         8.05 o                         
   1  10   4        113.47        111.37         6.13 o                         
   2  10   4        798.01        786.22        18.53 o                         
   3  10   4       2236.43       2221.30        39.94 o                         
   4  10   4       1648.55       1743.16        34.84 o                         
   5  10   4        324.97        336.40        12.12 o                         
   6  10   4        217.74        223.04        10.35 o                         
   7  10   4        382.66        376.35        16.06 o                         
   8  10   4        393.84        398.73        14.89 o                         
  -8  11   4        200.82        205.97        14.69 o                         
  -7  11   4        440.63        440.84        19.55 o                         
  -6  11   4        203.90        195.60         8.77 o                         
  -5  11   4         66.53         54.14         5.07 o                         
  -4  11   4        226.40        229.98         8.95 o                         
  -3  11   4        126.62        125.62         6.69 o                         
  -2  11   4         29.55         28.18         3.32 o                         
  -1  11   4          4.76          3.46         2.39 o                         
   0  11   4         24.21         20.49         3.23 o                         
   1  11   4        280.33        303.95         9.50 o                         
   2  11   4        348.53        364.18        10.70 o                         
   3  11   4        331.20        369.23        11.50 o                         
   4  11   4        453.07        472.66        14.71 o                         
   5  11   4        388.06        373.43        13.21 o                         
   6  11   4        424.69        395.40        17.39 o                         
  -6  12   4       1165.50       1174.30        26.03 o                         
  -5  12   4        803.19        811.13        19.85 o                         
  -4  12   4        301.59        284.10        12.67 o                         
  -3  12   4        669.45        664.94        15.79 o                         
  -2  12   4       1812.49       1926.56        31.77 o                         
  -1  12   4       1927.16       2033.49        32.98 o                         
   0  12   4       1549.52       1655.33        28.34 o                         
   1  12   4       1910.52       1973.63        32.49 o                         
   2  12   4       1757.68       1755.24        36.30 o                         
   3  12   4       2294.52       2204.77        46.20 o                         
   4  12   4       1801.54       1839.14        37.71 o                         
   5  12   4        826.28        806.19        24.35 o                         
  -4  13   4        167.10        139.58         9.19 o                         
  -3  13   4         61.10         36.08         5.56 o                         
  -2  13   4         12.43          6.81         8.99 o                         
  -1  13   4         44.90         38.23         6.11 o                         
   0  13   4         28.45         20.35         5.20 o                         
   1  13   4        133.52        140.12        17.98 o                         
   2  13   4         79.89         71.15         8.11 o                         
  -6 -12   5         15.35         12.62         7.42 o                         
  -5 -12   5         14.18         11.01         6.98 o                         
  -4 -12   5          5.37         -0.40         6.01 o                         
  -3 -12   5         67.88         63.62        10.87 o                         
  -2 -12   5         39.34         45.87         9.43 o                         
  -1 -12   5         63.49         64.63        10.57 o                         
   1 -12   5         18.27         24.02         8.96 o                         
   2 -12   5        113.04        119.08        20.03 o                         
   3 -12   5        261.48        280.88        21.21 o                         
   4 -12   5        144.04        143.48        15.74 o                         
  -8 -11   5        254.68        232.60        19.19 o                         
  -7 -11   5        827.72        857.98        35.60 o                         
  -6 -11   5        747.60        779.02        32.88 o                         
  -5 -11   5        154.59        145.02        14.43 o                         
  -4 -11   5        332.48        353.86        20.70 o                         
  -3 -11   5        835.86        794.86        33.59 o                         
  -2 -11   5       1755.87       1860.60        63.65 o                         
   1 -11   5       1107.00       1116.78        47.31 o                         
   2 -11   5       1117.50       1088.09        44.12 o                         
   3 -11   5       1078.49       1124.36        31.82 o                         
   4 -11   5        563.77        575.60        21.54 o                         
   5 -11   5        165.56        174.74        16.16 o                         
  -9 -10   5         37.61         31.71         9.40 o                         
  -8 -10   5        132.62        113.38        13.79 o                         
  -7 -10   5        105.76         97.41        13.35 o                         
  -6 -10   5         47.61         46.71         9.26 o                         
  -5 -10   5         98.87         88.68        12.11 o                         
  -4 -10   5        252.43        284.07        25.10 o                         
  -3 -10   5         45.88         44.83         8.49 o                         
  -2 -10   5        164.64        140.36        13.42 o                         
  -1 -10   5         60.64         56.64         6.85 o                         
   0 -10   5          9.20          5.09         3.80 o                         
   1 -10   5         35.19         22.67         5.79 o                         
   2 -10   5        907.52        939.76        30.82 o                         
   3 -10   5       1059.55       1081.45        29.76 o                         
   4 -10   5         52.21         42.30         6.96 o                         
   5 -10   5         19.61         25.75         5.26 o                         
   6 -10   5         21.42         12.39         5.48 o                         
   7 -10   5          6.53          1.80         3.75 o                         
 -10  -9   5        316.88        290.85        21.61 o                         
  -9  -9   5         99.53         86.94        12.68 o                         
  -8  -9   5        493.50        469.02        24.70 o                         
  -7  -9   5       1013.10        948.61        37.31 o                         
  -6  -9   5       1041.06       1053.66        38.75 o                         
  -4  -9   5        279.79        259.74        17.21 o                         
  -3  -9   5        548.64        531.06        25.17 o                         
  -2  -9   5       1881.44       1908.27        53.92 o                         
  -1  -9   5        556.09        577.24        19.40 o                         
   0  -9   5        470.94        461.09        13.37 o                         
   1  -9   5        480.75        475.30        17.00 o                         
   2  -9   5        530.42        516.66        18.40 o                         
   3  -9   5       1083.51       1019.92        18.64 o                         
   4  -9   5        803.94        801.03        17.82 o                         
   5  -9   5        635.06        647.69        15.94 o                         
   6  -9   5        512.38        497.82        14.55 o                         
   7  -9   5        383.34        388.05        16.72 o                         
   8  -9   5        461.54        424.06        17.97 o                         
 -11  -8   5         94.51        114.42        22.68 o                         
 -10  -8   5        128.83         93.21        13.12 o                         
  -9  -8   5         54.21         30.47         8.49 o                         
  -8  -8   5        344.53        345.10        21.31 o                         
  -7  -8   5        605.52        620.01        28.66 o                         
  -5  -8   5       1896.05       1939.89        58.48 o                         
  -4  -8   5        353.11        315.68        18.76 o                         
  -3  -8   5          2.14         -0.13         3.59 o                         
  -2  -8   5        211.88        201.87        10.91 o                         
  -1  -8   5        128.77        125.71         6.86 o                         
   0  -8   5        599.22        581.90        14.65 o                         
   1  -8   5        186.02        171.18        13.51 o                         
   2  -8   5        292.00        290.00         6.97 o                         
   3  -8   5        161.97        166.01         7.34 o                         
   4  -8   5        117.04        118.54         9.77 o                         
   5  -8   5        273.66        295.63        14.03 o                         
   6  -8   5         54.70         45.38         6.28 o                         
   7  -8   5        146.54        146.95        11.00 o                         
   8  -8   5        187.87        157.77        11.60 o                         
   9  -8   5        303.33        286.50        16.42 o                         
 -12  -7   5        778.35        825.70        38.05 o                         
 -11  -7   5        757.77        797.18        36.07 o                         
 -10  -7   5        628.70        625.68        29.66 o                         
  -9  -7   5       1365.63       1363.40        48.08 o                         
  -8  -7   5       3333.23       3316.81        95.66 o                         
  -7  -7   5       6670.44       6680.40       176.80 o                         
  -6  -7   5       4792.06       4556.87       125.96 o                         
  -5  -7   5       4131.88       4103.42       112.57 o                         
  -4  -7   5       5246.70       5333.28       141.90 o                         
  -3  -7   5       5101.14       5090.11        96.99 o                         
  -2  -7   5       2173.77       2228.57        37.77 o                         
  -1  -7   5       3491.58       3381.61        53.46 o                         
   0  -7   5       2694.13       2703.13        62.39 o                         
   1  -7   5       2584.27       2607.34        44.81 o                         
   2  -7   5       4014.18       4066.85        62.57 o                         
   3  -7   5       4003.62       4008.73       118.63 o                         
   4  -7   5       5225.76       5320.67       100.01 o                         
   5  -7   5       3428.87       3424.45        70.56 o                         
   6  -7   5       3609.49       3720.32       103.35 o                         
   7  -7   5       2405.50       2440.55        62.60 o                         
   8  -7   5       1352.50       1320.84        34.72 o                         
   9  -7   5        666.77        598.16        22.14 o                         
 -11  -6   5         49.60         44.66         9.63 o                         
 -10  -6   5        226.47        210.08        17.35 o                         
  -9  -6   5        127.73        118.28        13.66 o                         
  -8  -6   5        262.12        284.10        18.59 o                         
  -7  -6   5        209.03        214.41        15.77 o                         
  -6  -6   5        353.22        333.59        18.29 o                         
  -5  -6   5       1092.35       1046.99        36.10 o                         
  -4  -6   5         19.67         22.34         4.26 o                         
  -3  -6   5       1037.83       1016.08        36.32 o                         
  -2  -6   5        847.45        796.30        22.71 o                         
  -1  -6   5        507.46        519.04        12.45 o                         
   0  -6   5          4.64          3.38         3.10 o                         
   1  -6   5        207.33        223.19         8.75 o                         
   2  -6   5       1211.69       1177.18        22.36 o                         
   3  -6   5        177.51        182.22        14.55 o                         
   4  -6   5        437.53        455.66        15.90 o                         
   5  -6   5         34.35         21.27         4.60 o                         
   6  -6   5        854.95        869.12        48.40 o                         
   7  -6   5       1523.63       1550.67        50.90 o                         
   8  -6   5        339.60        321.21        23.52 o                         
   9  -6   5        178.44        169.02        18.94 o                         
  10  -6   5          5.67          0.17         5.80 o                         
 -13  -5   5        301.83        255.75        22.28 o                         
 -12  -5   5         21.54         22.48         8.96 o                         
 -10  -5   5        118.39         99.62        13.32 o                         
  -9  -5   5        274.91        242.36        17.48 o                         
  -7  -5   5       2086.96       2114.57        63.75 o                         
  -6  -5   5       1718.45       1660.89        52.68 o                         
  -5  -5   5       1576.24       1581.90        48.55 o                         
  -4  -5   5        401.25        406.38        19.08 o                         
  -3  -5   5        943.28        989.24        23.79 o                         
  -2  -5   5        141.86        132.26         6.76 o                         
  -1  -5   5         84.49        112.13         5.98 o                         
   0  -5   5         30.87         26.94         3.12 o                         
   1  -5   5        691.52        728.71        12.87 o                         
   2  -5   5       2693.37       2864.99        45.78 o                         
   3  -5   5        884.60        917.25        22.53 o                         
   5  -5   5       2745.57       2848.99        58.01 o                         
   6  -5   5       2324.43       2365.08        51.14 o                         
   7  -5   5        555.19        596.01        19.62 o                         
   8  -5   5        369.90        347.52        21.64 o                         
   9  -5   5        302.81        265.09        23.99 o                         
  10  -5   5        216.25        201.67        21.52 o                         
 -13  -4   5        199.69        190.05        20.13 o                         
 -12  -4   5        204.73        208.57        18.66 o                         
 -11  -4   5         28.56         36.07         8.86 o                         
 -10  -4   5         90.46         90.63        12.99 o                         
  -9  -4   5        377.66        355.07        20.74 o                         
  -8  -4   5        501.70        485.06        23.19 o                         
  -7  -4   5        445.65        426.64        21.04 o                         
  -6  -4   5        211.50        228.97        14.06 o                         
  -5  -4   5        855.04        857.91        29.76 o                         
  -4  -4   5        301.52        373.55        12.16 o                         
  -3  -4   5       3698.01       3550.46        68.34 o                         
  -2  -4   5       2766.36       2709.09        38.44 o                         
  -1  -4   5        520.17        533.18         9.68 o                         
   0  -4   5        921.99        857.47        13.96 o                         
   1  -4   5       1560.54       1528.31        26.85 o                         
   2  -4   5        781.06        806.87        16.19 o                         
   3  -4   5        882.73        940.46        30.35 o                         
   4  -4   5       2041.32       2042.93        68.90 o                         
   5  -4   5        685.36        645.71        19.07 o                         
   6  -4   5        464.16        489.76        16.92 o                         
   7  -4   5        376.33        397.56        17.00 o                         
   8  -4   5        210.33        201.46        14.29 o                         
   9  -4   5         41.68         50.90        10.97 o                         
  10  -4   5        330.73        319.90        15.30 o                         
  11  -4   5        107.35        115.36        25.65 o                         
 -12  -3   5        891.46        899.95        39.02 o                         
 -11  -3   5       1311.73       1274.25        47.92 o                         
 -10  -3   5       1113.58       1097.55        41.88 o                         
  -9  -3   5       2875.01       2716.83        93.88 o                         
  -8  -3   5       5803.04       5538.09       150.52 o                         
  -7  -3   5       3282.48       3116.36        90.03 o                         
  -6  -3   5       2533.14       2537.52        72.24 o                         
  -5  -3   5       4253.28       4201.30       111.50 o                         
  -4  -3   5      17553.72      17525.95       520.20 o                         
  -1  -3   5       4406.06       4432.43        82.09 o                         
   0  -3   5       7774.57       7608.07       241.89 o                         
   1  -3   5      12429.56      11887.86       261.58 o                         
   2  -3   5       9075.77       8350.85       216.35 o                         
   3  -3   5       3939.04       3972.92        74.61 o                         
   4  -3   5       2436.86       2480.71        50.62 o                         
   5  -3   5       4057.16       4021.54        77.30 o                         
   6  -3   5       4664.17       4709.23       144.03 o                         
   7  -3   5       2671.38       2622.69        56.15 o                         
   8  -3   5        970.14        960.20        29.01 o                         
   9  -3   5        600.38        616.79        20.66 o                         
  10  -3   5       1486.28       1523.52        38.36 o                         
  11  -3   5       1515.78       1528.31        99.20 o                         
 -13  -2   5        574.36        621.29        33.29 o                         
 -12  -2   5        178.91        200.02        18.15 o                         
 -11  -2   5        244.28        251.59        18.35 o                         
 -10  -2   5        301.96        283.13        19.26 o                         
  -9  -2   5       1032.01        963.44        36.34 o                         
  -8  -2   5        662.16        650.14        27.45 o                         
  -7  -2   5        434.35        455.06        20.54 o                         
  -6  -2   5          7.58          7.15         3.96 o                         
  -5  -2   5        239.12        243.00        13.52 o                         
  -4  -2   5       1297.89       1293.06        18.84 o                         
  -3  -2   5       2344.39       2236.67        35.87 o                         
  -2  -2   5       1397.59       1384.42        20.00 o                         
  -1  -2   5       1034.49       1101.76        19.42 o                         
   0  -2   5       1654.84       1671.51        24.38 o                         
   1  -2   5        768.27        779.50        13.53 o                         
   2  -2   5        109.61        109.93         5.09 o                         
   3  -2   5        150.41        156.90         7.83 o                         
   4  -2   5        650.24        682.36        18.68 o                         
   5  -2   5        185.61        209.57         9.85 o                         
   6  -2   5        878.22        840.81        22.77 o                         
   7  -2   5       1045.44        969.68        38.86 o                         
   8  -2   5        319.81        308.09        13.60 o                         
   9  -2   5        155.38        157.38        10.70 o                         
  10  -2   5        401.33        427.81        17.50 o                         
  11  -2   5        257.04        321.62        35.20 o                         
 -14  -1   5        601.80        612.29        34.19 o                         
 -13  -1   5       1749.39       1808.46        64.19 o                         
 -12  -1   5        970.25        946.42        23.18 o                         
 -11  -1   5        658.83        653.75        13.43 o                         
 -10  -1   5       1905.07       1950.23        31.72 o                         
  -9  -1   5       1995.72       2027.08        32.52 o                         
  -8  -1   5       1625.08       1647.88        41.39 o                         
  -7  -1   5         62.92         61.31         2.87 o                         
  -6  -1   5        886.23        924.38        15.31 o                         
  -5  -1   5       2103.47       2227.83        34.00 o                         
  -4  -1   5       9419.48       9619.92       267.14 o                         
  -3  -1   5       8889.95       8276.15       161.44 o                         
  -2  -1   5       3967.35       3857.76        49.62 o                         
  -1  -1   5       5978.40       6255.68       147.31 o                         
   0  -1   5       3896.63       3759.01        48.37 o                         
   1  -1   5       8045.43       7907.81       185.58 o                         
   2  -1   5       6414.31       6413.38       161.50 o                         
   3  -1   5        145.67        161.89         6.26 o                         
   4  -1   5        150.11        210.80         9.40 o                         
   5  -1   5       2557.32       2677.87        54.81 o                         
   6  -1   5       2568.66       2568.67        58.30 o                         
   7  -1   5        844.66        765.07        22.79 o                         
   8  -1   5        211.39        206.48        11.42 o                         
   9  -1   5        333.59        370.57        19.31 o                         
  10  -1   5       1110.95       1198.12        33.29 o                         
  11  -1   5       1944.19       1972.55        59.37 o                         
 -14   0   5        140.22        117.41        16.04 o                         
 -13   0   5        272.27        295.34        12.49 o                         
 -12   0   5        124.47        130.23        12.36 o                         
 -11   0   5         18.72         20.09         3.90 o                         
 -10   0   5         69.88         81.90         6.57 o                         
  -9   0   5        139.95        134.88         7.55 o                         
  -8   0   5        153.04        143.44         7.04 o                         
  -7   0   5         36.53         36.73         6.51 o                         
  -6   0   5         89.59         82.92         8.51 o                         
  -5   0   5         68.89         78.95         3.60 o                         
  -4   0   5        143.56        171.74         4.49 o                         
  -3   0   5          9.46         11.38         1.88 o                         
  -2   0   5         15.15         14.91         1.60 o                         
  -1   0   5          0.72          2.95         1.20 o                         
   0   0   5        127.95        130.16         4.22 o                         
   1   0   5         36.07         54.86         3.82 o                         
   2   0   5          5.09          7.42         2.01 o                         
   3   0   5          8.31          2.74         1.98 o                         
   4   0   5          5.55          6.78         2.83 o                         
   5   0   5        274.96        280.08        12.00 o                         
   6   0   5         37.12         36.45         5.19 o                         
   7   0   5          1.79          3.14         3.21 o                         
   8   0   5          9.25         16.13         4.63 o                         
   9   0   5         17.43         26.60         5.30 o                         
  10   0   5        298.98        301.35        15.97 o                         
  11   0   5        277.51        253.71        15.19 o                         
 -14   1   5        602.49        651.87        22.71 o                         
 -13   1   5       1738.59       1820.48        42.01 o                         
 -12   1   5        970.08        955.24        30.01 o                         
 -11   1   5        678.04        690.49        16.03 o                         
 -10   1   5       1882.76       1950.07        39.64 o                         
  -9   1   5       2030.31       2047.05        34.18 o                         
  -8   1   5       1657.75       1665.44        28.10 o                         
  -7   1   5         64.61         67.53         3.97 o                         
  -6   1   5        846.10        873.11        16.33 o                         
  -5   1   5       2127.58       2229.35        35.60 o                         
  -4   1   5       9422.97       9487.41       337.24 o                         
  -3   1   5       8861.04       8157.81       160.06 o                         
  -2   1   5       3970.18       3801.43        49.52 o                         
  -1   1   5       6020.80       6515.26       191.52 o                         
   0   1   5       3808.75       3563.58        82.24 o                         
   1   1   5       8151.47       8030.78       192.98 o                         
   2   1   5       6364.98       6187.02       162.84 o                         
   3   1   5        138.08        148.89         7.56 o                         
   4   1   5        169.79        228.69         8.02 o                         
   5   1   5       2613.64       2712.90        55.18 o                         
   6   1   5       2554.78       2611.80        54.28 o                         
   7   1   5        923.46        860.41        23.74 o                         
   8   1   5        220.64        220.68        11.85 o                         
   9   1   5        357.82        383.77        16.14 o                         
  10   1   5       1137.27       1190.76        33.58 o                         
  11   1   5       1950.94       1885.86        52.46 o                         
 -13   2   5        605.15        655.21        21.60 o                         
 -12   2   5        181.93        195.09        11.06 o                         
 -11   2   5        240.22        233.14         9.20 o                         
 -10   2   5        293.61        278.20         9.70 o                         
  -9   2   5        970.96        917.45        22.91 o                         
  -8   2   5        663.54        666.42        14.39 o                         
  -7   2   5        400.71        429.52        10.41 o                         
  -6   2   5          7.13          5.45         1.82 o                         
  -5   2   5        249.62        250.40         6.32 o                         
  -4   2   5       1326.50       1326.73        18.80 o                         
  -3   2   5       2377.55       2308.61        30.63 o                         
  -2   2   5       1407.47       1363.98        19.60 o                         
  -1   2   5       1032.84       1106.40        18.97 o                         
   0   2   5       1667.56       1722.11        28.06 o                         
   1   2   5        786.30        808.26        16.18 o                         
   2   2   5        117.04        103.52         5.35 o                         
   3   2   5        137.08        153.12         6.82 o                         
   4   2   5        661.68        697.55        15.59 o                         
   5   2   5        199.37        220.47         8.48 o                         
   6   2   5        842.63        824.79        23.16 o                         
   7   2   5       1011.22        967.60        29.63 o                         
   8   2   5        286.12        287.07        13.75 o                         
   9   2   5        152.33        166.28        11.30 o                         
  10   2   5        394.61        425.63        24.53 o                         
  11   2   5        241.14        241.62        27.98 o                         
 -13   3   5       1031.67       1111.44        30.74 o                         
 -12   3   5        886.74        896.17        25.77 o                         
 -11   3   5       1301.04       1327.36        26.08 o                         
 -10   3   5       1154.04       1130.40        24.08 o                         
  -9   3   5       2861.53       3009.86        60.05 o                         
  -8   3   5       5862.02       5664.42        96.92 o                         
  -7   3   5       3338.21       3256.67        50.82 o                         
  -6   3   5       2455.65       2523.43        35.37 o                         
  -5   3   5       4247.86       4160.76        55.02 o                         
  -4   3   5      17603.66      17924.13       410.35 o                         
  -3   3   5       7004.01       6821.30       175.39 o                         
  -2   3   5       6527.97       6384.52       164.28 o                         
  -1   3   5       4369.48       4459.03        57.57 o                         
   0   3   5       7763.53       7861.97       180.98 o                         
   1   3   5      12558.53      12390.26       270.91 o                         
   2   3   5       8997.61       8596.70       214.68 o                         
   3   3   5       3803.05       3846.97        60.99 o                         
   4   3   5       2455.60       2485.76        41.66 o                         
   5   3   5       4037.02       3930.36        63.33 o                         
   6   3   5       4680.45       4633.74        73.92 o                         
   7   3   5       2680.96       2684.59        60.18 o                         
   8   3   5        981.42        994.01        27.91 o                         
   9   3   5        609.61        624.62        21.64 o                         
  10   3   5       1449.87       1502.46        50.55 o                         
  11   3   5       1506.69       1621.54        82.22 o                         
 -13   4   5        222.32        227.80        13.20 o                         
 -12   4   5        217.86        203.27        14.08 o                         
 -11   4   5         30.92         24.92         3.81 o                         
 -10   4   5         74.52         74.31         5.92 o                         
  -9   4   5        356.42        341.19        10.90 o                         
  -8   4   5        466.31        473.24        13.76 o                         
  -7   4   5        471.33        465.43        11.55 o                         
  -6   4   5        192.26        213.17         6.80 o                         
  -5   4   5        816.52        811.51        14.13 o                         
  -4   4   5        302.69        351.72         6.85 o                         
  -3   4   5       3737.76       3606.03        52.25 o                         
  -2   4   5       2786.84       2686.16        36.11 o                         
  -1   4   5        521.20        541.56        11.79 o                         
   0   4   5        906.16        837.15        16.57 o                         
   1   4   5       1592.26       1611.77        27.37 o                         
   2   4   5        804.33        833.88        17.07 o                         
   3   4   5        881.14        945.72        20.60 o                         
   4   4   5       2085.77       2053.47        35.81 o                         
   5   4   5        726.32        672.04        16.15 o                         
   6   4   5        441.52        485.33        13.95 o                         
   7   4   5        348.46        357.55        12.70 o                         
   8   4   5        196.52        192.67        10.40 o                         
   9   4   5         42.47         48.72         5.70 o                         
  10   4   5        360.88        349.60        16.60 o                         
  11   4   5        116.62        130.13        11.35 o                         
 -13   5   5        285.95        278.80        14.65 o                         
 -12   5   5          8.25         -0.37         3.61 o                         
 -11   5   5         38.83         37.96         4.54 o                         
 -10   5   5        132.26        125.51         8.39 o                         
  -9   5   5        260.80        263.26         9.64 o                         
  -8   5   5       1125.71       1134.01        23.35 o                         
  -7   5   5       2110.23       2083.64        35.63 o                         
  -6   5   5       1736.64       1718.38        26.00 o                         
  -5   5   5       1552.06       1544.91        23.59 o                         
  -4   5   5        389.06        387.33         6.44 o                         
  -3   5   5        950.65        973.64        16.33 o                         
  -2   5   5        126.99        122.25         5.69 o                         
  -1   5   5         74.40        110.67        10.58 o                         
   0   5   5          8.80         20.88         3.72 o                         
   1   5   5        697.34        729.86        15.56 o                         
   2   5   5       2782.08       2885.35        46.76 o                         
   3   5   5        799.03        797.87        17.85 o                         
   4   5   5         91.78         93.39         6.44 o                         
   5   5   5       2790.00       2784.33        47.60 o                         
   6   5   5       2353.64       2409.69        52.31 o                         
   7   5   5        585.24        623.77        17.75 o                         
   8   5   5        397.27        378.51        13.18 o                         
   9   5   5        289.88        272.93        20.40 o                         
  10   5   5        234.36        228.33        11.17 o                         
 -12   6   5        145.81        145.89        15.47 o                         
 -11   6   5         50.93         43.86         6.53 o                         
 -10   6   5        201.28        186.20         8.91 o                         
  -9   6   5        135.98        128.58         7.65 o                         
  -8   6   5        277.97        288.75         9.96 o                         
  -7   6   5        221.31        210.73         8.65 o                         
  -6   6   5        338.22        329.88         8.62 o                         
  -5   6   5       1056.82       1025.71        17.36 o                         
  -4   6   5         18.12         16.49         1.55 o                         
  -3   6   5       1041.02        969.27        18.73 o                         
  -2   6   5        852.90        815.54        19.59 o                         
  -1   6   5        508.72        525.05        12.37 o                         
   0   6   5          4.97          8.78         2.52 o                         
   1   6   5        215.23        216.06         7.85 o                         
   2   6   5       1183.29       1136.04        22.52 o                         
   3   6   5        173.71        181.17         7.83 o                         
   4   6   5        465.03        458.95        13.11 o                         
   5   6   5         38.11         34.10         4.67 o                         
   6   6   5        817.17        823.42        20.37 o                         
   7   6   5       1479.06       1500.05        47.61 o                         
   8   6   5        322.73        302.10        12.23 o                         
   9   6   5        177.70        170.90         9.84 o                         
  10   6   5          6.13          3.98         5.52 o                         
 -12   7   5        763.44        794.73        38.42 o                         
 -11   7   5        805.89        793.70        24.70 o                         
 -10   7   5        609.82        569.27        15.90 o                         
  -9   7   5       1338.91       1322.52        26.78 o                         
  -8   7   5       3331.10       3290.10        54.36 o                         
  -7   7   5       6661.48       6480.64       182.21 o                         
  -6   7   5       4817.37       4644.27        62.78 o                         
  -5   7   5       4164.62       4097.84        44.30 o                         
  -4   7   5       5195.68       5330.91        67.87 o                         
  -3   7   5       5150.70       5091.44        66.77 o                         
  -2   7   5       2240.37       2273.09        37.75 o                         
  -1   7   5       3401.05       3266.20        52.98 o                         
   0   7   5       2650.34       2622.33        43.89 o                         
   1   7   5       2651.87       2768.12        70.24 o                         
   2   7   5       3996.35       3974.18        63.89 o                         
   3   7   5       4058.51       3931.63        63.60 o                         
   4   7   5       5129.61       5078.69        81.31 o                         
   5   7   5       3460.37       3491.39        59.78 o                         
   6   7   5       3666.16       3704.38        69.49 o                         
   7   7   5       2430.48       2364.38        43.92 o                         
   8   7   5       1341.78       1339.48        29.95 o                         
   9   7   5        649.82        640.15        24.18 o                         
 -11   8   5         95.21         74.09        12.52 o                         
 -10   8   5        144.46        148.44        11.98 o                         
  -9   8   5         50.52         34.55         4.59 o                         
  -8   8   5        361.93        357.43        14.56 o                         
  -7   8   5        643.14        657.87        15.68 o                         
  -6   8   5        153.31        143.51         6.38 o                         
  -5   8   5       1865.03       1816.63        36.17 o                         
  -4   8   5        340.49        346.50         7.78 o                         
  -3   8   5          3.32          2.90         2.75 o                         
  -2   8   5        213.58        209.63         6.89 o                         
  -1   8   5        126.86        118.32         6.77 o                         
   0   8   5        585.45        561.26        14.28 o                         
   1   8   5        178.55        164.18         7.85 o                         
   2   8   5        286.76        283.27        11.02 o                         
   3   8   5        158.76        177.34         8.72 o                         
   4   8   5        130.29        142.33         8.57 o                         
   5   8   5        284.30        305.15        11.64 o                         
   6   8   5         61.05         60.28         6.03 o                         
   7   8   5        153.32        147.56        14.47 o                         
   8   8   5        186.74        164.15         9.82 o                         
   9   8   5        314.89        322.99        16.54 o                         
 -10   9   5        313.21        273.38        15.80 o                         
  -9   9   5        101.69         73.74         8.42 o                         
  -8   9   5        474.79        448.22        18.53 o                         
  -7   9   5        981.19        971.63        28.22 o                         
  -6   9   5       1049.75       1017.17        16.83 o                         
  -5   9   5        336.17        340.44         9.25 o                         
  -4   9   5        300.03        285.78         7.89 o                         
  -3   9   5        582.26        596.43        13.32 o                         
  -2   9   5       1893.22       1915.20        38.12 o                         
  -1   9   5        550.20        602.18        15.12 o                         
   0   9   5        456.76        447.02        14.72 o                         
   1   9   5        466.80        461.91        13.38 o                         
   2   9   5        557.11        552.10        14.84 o                         
   3   9   5       1051.26       1025.38        23.16 o                         
   4   9   5        817.75        824.16        19.77 o                         
   5   9   5        614.82        609.77        17.01 o                         
   6   9   5        526.98        515.41        15.66 o                         
   7   9   5        379.11        357.48        14.80 o                         
   8   9   5        428.93        377.48        14.39 o                         
  -9  10   5         44.25         28.39         6.47 o                         
  -8  10   5        137.87        110.80        11.19 o                         
  -7  10   5        119.68         82.81        20.23 o                         
  -6  10   5         55.12         50.58         4.47 o                         
  -5  10   5         96.85         89.36         5.34 o                         
  -4  10   5        239.01        238.44         9.39 o                         
  -3  10   5         43.79         37.51         3.31 o                         
  -2  10   5        162.45        159.60         6.22 o                         
  -1  10   5         59.78         49.29         6.94 o                         
   0  10   5          9.12          4.06         2.45 o                         
   1  10   5         32.63         27.48         4.05 o                         
   2  10   5        893.17        922.62        26.39 o                         
   3  10   5       1040.79       1039.68        23.37 o                         
   4  10   5         48.73         41.17         6.05 o                         
   5  10   5         24.49         30.96         4.64 o                         
   6  10   5         25.51         21.71         4.44 o                         
   7  10   5         10.51          3.16         3.53 o                         
  -8  11   5        254.23        226.35        17.31 o                         
  -7  11   5        817.63        782.35        36.37 o                         
  -6  11   5        717.05        698.59        17.00 o                         
  -5  11   5        169.92        172.88         7.51 o                         
  -4  11   5        336.32        330.83        13.63 o                         
  -3  11   5        852.29        842.80        17.31 o                         
  -2  11   5       1738.23       1814.08        30.04 o                         
  -1  11   5       2634.34       2740.60        42.14 o                         
   0  11   5       1451.63       1527.84        26.54 o                         
   1  11   5       1095.21       1088.05        29.66 o                         
   2  11   5       1123.08       1063.21        23.92 o                         
   3  11   5       1110.73       1161.33        25.58 o                         
   4  11   5        574.21        590.23        17.02 o                         
   5  11   5        170.99        163.94         9.55 o                         
  -6  12   5         18.16          1.91         5.96 o                         
  -5  12   5         17.62          8.97         3.75 o                         
  -4  12   5          4.89         -2.77         2.77 o                         
  -3  12   5         63.76         49.72         5.26 o                         
  -2  12   5         39.09         33.12         4.26 o                         
  -1  12   5         63.26         85.88         8.61 o                         
   0  12   5          5.44          6.80         3.11 o                         
   1  12   5         15.85         24.12         4.27 o                         
   2  12   5        111.46        113.11        13.82 o                         
   3  12   5        253.85        230.78        16.13 o                         
   4  12   5        136.77        126.89        11.52 o                         
  -2  13   5       1717.56       1873.77        49.88 o                         
  -1  13   5       1990.93       2146.05        42.24 o                         
   0  13   5       1702.28       1828.65        43.75 o                         
  -5 -12   6       2019.48       2138.30        70.26 o                         
  -4 -12   6       1497.90       1581.20        55.36 o                         
  -3 -12   6       1904.72       1989.75        65.33 o                         
  -2 -12   6       3048.62       3167.43        95.29 o                         
  -1 -12   6       3513.23       3701.11       110.69 o                         
   0 -12   6       1326.36       1429.90        63.99 o                         
   1 -12   6        454.51        448.82        27.95 o                         
   2 -12   6        557.94        527.80        30.77 o                         
  -7 -11   6        223.51        232.86        19.60 o                         
  -6 -11   6        475.25        493.71        26.34 o                         
  -5 -11   6        495.55        518.91        26.74 o                         
  -4 -11   6        273.62        275.08        19.56 o                         
  -3 -11   6          6.38         10.54         6.68 o                         
  -2 -11   6        110.62        133.68        14.50 o                         
  -1 -11   6         32.46         25.44         5.66 o                         
   0 -11   6         12.13         10.94         6.38 o                         
   1 -11   6         55.60         44.26        10.03 o                         
   2 -11   6         29.40         28.55         8.19 o                         
   4 -11   6         24.72         29.93         8.32 o                         
  -9 -10   6         38.97         26.04         9.16 o                         
  -8 -10   6         21.83         15.20         7.92 o                         
  -7 -10   6        366.15        350.14        22.11 o                         
  -6 -10   6        674.09        690.07        31.57 o                         
  -5 -10   6        319.01        296.18        19.49 o                         
  -4 -10   6        126.12        124.35        13.32 o                         
  -3 -10   6        224.61        232.26        17.15 o                         
  -2 -10   6        827.93        811.96        24.86 o                         
  -1 -10   6        760.97        749.25        23.80 o                         
   0 -10   6        304.96        322.53        15.22 o                         
   1 -10   6          7.85          7.50         3.95 o                         
   2 -10   6         60.42         51.84         8.99 o                         
   3 -10   6        218.31        180.80        11.77 o                         
   4 -10   6        217.46        234.36        13.54 o                         
   5 -10   6        282.60        317.25        22.35 o                         
   6 -10   6          1.08          6.09         4.41 o                         
  -9  -9   6         57.36         68.01        12.21 o                         
  -8  -9   6        220.02        219.11        18.59 o                         
  -7  -9   6         88.87         81.57        12.08 o                         
  -6  -9   6        154.66        166.16        15.67 o                         
  -5  -9   6        208.30        206.99        16.51 o                         
  -4  -9   6         62.69         63.52        10.54 o                         
  -3  -9   6         61.26         48.96         9.86 o                         
  -2  -9   6        524.90        560.96        20.16 o                         
  -1  -9   6        301.09        325.93        12.20 o                         
   0  -9   6        214.09        202.75         9.43 o                         
   1  -9   6        417.40        433.68        16.30 o                         
   2  -9   6        202.79        213.43        12.01 o                         
   3  -9   6         79.43         78.57         4.55 o                         
   4  -9   6        127.52        119.05        14.97 o                         
   5  -9   6        328.28        338.90        15.63 o                         
   6  -9   6        153.30        157.38        11.50 o                         
   7  -9   6         32.50         29.95        10.75 o                         
 -11  -8   6        798.09        824.59        38.12 o                         
 -10  -8   6       1283.36       1350.92        50.83 o                         
  -9  -8   6       1174.19       1228.14        45.90 o                         
  -8  -8   6       1386.39       1376.86        49.73 o                         
  -7  -8   6       2107.87       2121.35        66.07 o                         
  -6  -8   6       3105.55       3069.39        89.89 o                         
  -5  -8   6       2422.74       2400.99        75.43 o                         
  -4  -8   6       1326.93       1309.21        45.90 o                         
  -3  -8   6        819.91        847.92        23.99 o                         
  -2  -8   6       2650.21       2623.53        43.95 o                         
  -1  -8   6       3387.78       3381.17        56.09 o                         
   0  -8   6       2136.23       2170.80        47.13 o                         
   1  -8   6       2399.16       2487.74        53.76 o                         
   2  -8   6       3811.64       3806.19        69.96 o                         
   3  -8   6       3916.47       3771.66        61.44 o                         
   4  -8   6       3495.89       3373.71        88.03 o                         
   5  -8   6       1798.44       1799.10        58.99 o                         
   6  -8   6        972.68       1025.97        28.80 o                         
   7  -8   6        619.72        601.35        21.52 o                         
   8  -8   6        658.50        613.19        38.59 o                         
 -11  -7   6        170.37        160.99        19.43 o                         
 -10  -7   6        696.00        685.24        32.04 o                         
  -9  -7   6        312.25        283.36        20.43 o                         
  -8  -7   6        161.36        140.76        15.10 o                         
  -7  -7   6        128.62        116.47        14.36 o                         
  -6  -7   6        122.73        125.53        16.14 o                         
  -5  -7   6        279.63        285.85        17.95 o                         
  -4  -7   6        480.19        475.72        16.87 o                         
  -3  -7   6          8.52          6.04         3.98 o                         
  -2  -7   6         49.79         46.15         4.38 o                         
  -1  -7   6         48.93         45.02         4.30 o                         
   0  -7   6        385.28        392.19        11.80 o                         
   1  -7   6        195.68        211.13         6.19 o                         
   2  -7   6        842.10        901.71        26.85 o                         
   3  -7   6        494.10        506.67        13.13 o                         
   4  -7   6        219.42        220.04         8.85 o                         
   5  -7   6        455.15        454.28        17.40 o                         
   6  -7   6        235.11        227.93        12.67 o                         
   7  -7   6         53.46         50.70        10.42 o                         
   8  -7   6         67.39         68.19        12.41 o                         
   9  -7   6         38.06         33.36        11.29 o                         
 -12  -6   6        314.71        296.08        22.55 o                         
 -11  -6   6        819.03        790.16        36.20 o                         
 -10  -6   6       1083.69       1076.14        43.22 o                         
  -9  -6   6       1955.15       1891.00        63.65 o                         
  -8  -6   6       1892.73       1868.42        59.83 o                         
  -7  -6   6       1129.82       1120.27        40.67 o                         
  -6  -6   6       2440.02       2402.27        71.67 o                         
  -5  -6   6       2715.05       2836.19        81.94 o                         
  -4  -6   6        465.38        466.60        20.03 o                         
  -3  -6   6        953.39        984.09        24.98 o                         
  -2  -6   6        436.41        446.24        11.55 o                         
  -1  -6   6        910.10        891.51        14.71 o                         
   0  -6   6       1250.64       1244.37        22.54 o                         
   1  -6   6       2674.85       2805.68        53.44 o                         
   2  -6   6       2845.28       2864.36        46.66 o                         
   3  -6   6       4919.08       4784.80        74.84 o                         
   4  -6   6       4382.02       4184.42        92.26 o                         
   5  -6   6       1453.97       1500.55        35.55 o                         
   6  -6   6        785.27        855.29        25.10 o                         
   7  -6   6        297.54        316.54        14.70 o                         
   8  -6   6         98.86         73.74         8.55 o                         
   9  -6   6         84.01         81.40        13.92 o                         
 -12  -5   6         33.67         28.79        10.17 o                         
 -11  -5   6        156.34        153.81        16.14 o                         
 -10  -5   6        794.56        792.95        34.02 o                         
  -9  -5   6        548.49        561.73        26.91 o                         
  -8  -5   6        319.90        323.23        20.13 o                         
  -7  -5   6        360.67        340.98        19.83 o                         
  -6  -5   6        197.96        185.55        14.06 o                         
  -5  -5   6        360.11        351.82        13.07 o                         
  -4  -5   6         49.17         55.48        12.62 o                         
  -3  -5   6        151.08        139.65         8.13 o                         
  -2  -5   6        118.80        113.44         4.15 o                         
  -1  -5   6       1853.57       1873.71        27.16 o                         
   0  -5   6       1503.37       1440.58        22.05 o                         
   1  -5   6        286.99        283.24         7.34 o                         
   2  -5   6        550.59        545.39        12.79 o                         
   3  -5   6        217.86        200.83         7.74 o                         
   4  -5   6        255.94        266.86        12.04 o                         
   5  -5   6         77.45         58.31         6.33 o                         
   6  -5   6         36.38         29.65         5.48 o                         
   7  -5   6        236.76        240.39        12.44 o                         
   8  -5   6         57.14         51.14        11.31 o                         
   9  -5   6        111.60         80.36         8.58 o                         
  10  -5   6         92.26         72.27         8.60 o                         
 -13  -4   6        602.73        593.67        32.65 o                         
 -12  -4   6        507.53        478.75        27.78 o                         
 -11  -4   6        191.23        193.41        16.74 o                         
 -10  -4   6       1029.21       1035.64        40.33 o                         
  -9  -4   6       1805.31       1734.64        58.25 o                         
  -8  -4   6       1569.59       1511.47        58.42 o                         
  -7  -4   6       1220.91       1236.16        41.00 o                         
  -6  -4   6        718.56        691.72        28.82 o                         
  -5  -4   6       2192.16       2199.34        46.16 o                         
  -4  -4   6       2856.59       2785.20        43.68 o                         
  -3  -4   6       1209.17       1231.85        28.26 o                         
  -2  -4   6        945.18        951.30        15.21 o                         
  -1  -4   6        114.61        125.12         4.58 o                         
   0  -4   6       2370.33       2344.78        33.25 o                         
   1  -4   6       3793.44       3815.84        55.97 o                         
   2  -4   6       1187.39       1205.27        23.00 o                         
   3  -4   6       2460.48       2436.47        40.69 o                         
   4  -4   6       3073.79       2953.88       107.37 o                         
   5  -4   6       1593.17       1490.41        35.03 o                         
   6  -4   6        855.21        855.38        24.93 o                         
   7  -4   6        571.99        572.55        19.43 o                         
   8  -4   6        161.92        163.23        10.89 o                         
   9  -4   6        263.24        243.40        29.38 o                         
  10  -4   6        151.03        152.71        25.62 o                         
 -13  -3   6        163.94        146.36        19.16 o                         
 -12  -3   6        353.63        363.56        24.19 o                         
 -11  -3   6         78.48         57.01        10.30 o                         
 -10  -3   6        908.30        975.21        37.41 o                         
  -9  -3   6        398.80        365.37        21.47 o                         
  -8  -3   6        547.01        520.79        25.64 o                         
  -7  -3   6        982.79        909.52        34.49 o                         
  -6  -3   6        553.47        550.22        23.35 o                         
  -5  -3   6        443.25        407.32        13.38 o                         
  -4  -3   6       1568.74       1628.19        23.39 o                         
  -3  -3   6        389.67        399.48         9.78 o                         
  -2  -3   6         24.20         21.59         2.25 o                         
  -1  -3   6        377.38        365.32         7.98 o                         
   0  -3   6       2470.44       2338.52        32.97 o                         
   1  -3   6        534.74        493.47        10.17 o                         
   2  -3   6        174.65        182.52         6.87 o                         
   3  -3   6        139.90        137.78         6.32 o                         
   4  -3   6        860.43        878.96        18.20 o                         
   5  -3   6        433.54        418.61        15.19 o                         
   6  -3   6        184.70        191.48        10.78 o                         
   7  -3   6       1358.03       1308.17        32.79 o                         
   8  -3   6        105.96        108.03         9.26 o                         
   9  -3   6        332.58        343.49        15.64 o                         
  10  -3   6        404.73        406.51        20.79 o                         
 -12  -2   6        856.00        897.67        39.19 o                         
 -11  -2   6        274.81        287.29        20.00 o                         
 -10  -2   6       1041.46       1100.30        42.51 o                         
  -9  -2   6       4804.32       4742.99       130.46 o                         
  -8  -2   6       4333.48       4251.23       115.93 o                         
  -7  -2   6        993.05        911.43        33.99 o                         
  -6  -2   6       3324.67       3188.81        92.78 o                         
  -5  -2   6       6136.63       6032.90        76.67 o                         
  -3  -2   6      10477.72       9981.76       199.38 o                         
  -1  -2   6       7398.24       7460.23       189.92 o                         
   0  -2   6      12440.21      12638.39       346.19 o                         
   2  -2   6       6667.60       6485.85       120.45 o                         
   3  -2   6       1920.84       1943.71        33.64 o                         
   4  -2   6       1707.30       1708.67        30.10 o                         
   5  -2   6       3349.91       3235.46        67.59 o                         
   6  -2   6       4148.31       4036.85        81.63 o                         
   7  -2   6       4182.70       4070.16        82.40 o                         
   8  -2   6       1806.61       1812.87        42.86 o                         
   9  -2   6       1470.44       1507.98        57.04 o                         
  10  -2   6       2126.04       2197.69        51.58 o                         
  11  -2   6        718.58        737.31        25.46 o                         
 -13  -1   6        233.58        239.94        21.11 o                         
 -12  -1   6        156.31        142.37        15.54 o                         
 -11  -1   6        227.41        219.68        17.18 o                         
 -10  -1   6        218.34        213.77         8.26 o                         
  -9  -1   6        397.60        383.28        10.66 o                         
  -8  -1   6        250.40        243.83         5.95 o                         
  -7  -1   6         48.10         48.36         2.72 o                         
  -6  -1   6         22.07         24.79         2.71 o                         
  -5  -1   6         94.51         78.30         7.21 o                         
  -4  -1   6        309.73        303.85         7.14 o                         
  -3  -1   6        167.20        177.11         5.05 o                         
  -2  -1   6         38.30         43.98         3.01 o                         
  -1  -1   6       1190.36       1184.18        18.42 o                         
   0  -1   6       1543.92       1518.90        22.48 o                         
   1  -1   6         77.45         82.34         4.81 o                         
   2  -1   6        150.25        160.56         6.39 o                         
   3  -1   6         25.93         21.01         4.45 o                         
   4  -1   6        106.41         88.74         7.77 o                         
   5  -1   6        547.90        554.90        17.26 o                         
   6  -1   6        352.19        371.34        14.48 o                         
   7  -1   6         62.78         50.86         9.78 o                         
   8  -1   6        378.32        379.79        15.95 o                         
   9  -1   6        117.76        120.61        11.92 o                         
  10  -1   6        158.44        166.60        12.39 o                         
  11  -1   6        306.39        295.06        15.85 o                         
 -13   0   6        594.40        598.17        18.05 o                         
 -12   0   6        305.98        277.06        11.58 o                         
 -11   0   6          2.24          4.97         2.00 o                         
 -10   0   6        101.63        108.76         6.82 o                         
  -9   0   6       1730.94       1831.48        38.47 o                         
  -8   0   6        951.77        871.55        20.84 o                         
  -7   0   6        340.51        358.82        10.93 o                         
  -6   0   6         37.85         70.34         6.17 o                         
  -5   0   6        154.71        163.78         4.84 o                         
  -4   0   6       2084.03       1961.14        27.34 o                         
  -3   0   6       7739.58       7441.27       189.68 o                         
  -2   0   6        751.64        774.66        12.75 o                         
  -1   0   6        275.93        342.38         7.44 o                         
   0   0   6       5108.02       5299.74        82.35 o                         
   1   0   6       7080.70       6900.39       125.57 o                         
   2   0   6        342.46        388.78        10.18 o                         
   3   0   6        915.64        914.91        18.58 o                         
   4   0   6         80.00         60.38         4.91 o                         
   5   0   6          6.96          2.86         2.34 o                         
   6   0   6       1418.85       1346.08        32.93 o                         
   7   0   6       1363.52       1386.75        34.55 o                         
   8   0   6       1235.57       1229.29        32.50 o                         
   9   0   6       1097.52       1151.42        35.80 o                         
  10   0   6        732.86        705.36        24.06 o                         
  11   0   6        318.55        303.02        15.92 o                         
 -13   1   6        241.11        234.31        12.16 o                         
 -12   1   6        137.82        139.28         8.96 o                         
 -11   1   6        203.87        200.49         8.25 o                         
 -10   1   6        201.91        197.78         7.47 o                         
  -9   1   6        376.52        365.33         9.91 o                         
  -8   1   6        234.57        230.62         7.97 o                         
  -7   1   6         44.56         43.72         3.63 o                         
  -6   1   6         24.26         21.37         2.26 o                         
  -5   1   6         84.30         75.18         3.53 o                         
  -4   1   6        294.81        285.43         6.47 o                         
  -3   1   6        175.88        185.15         5.04 o                         
  -2   1   6         42.17         50.68         3.11 o                         
  -1   1   6       1173.03       1184.29        18.35 o                         
   0   1   6       1549.19       1509.74        29.90 o                         
   1   1   6         83.06         87.13         4.96 o                         
   2   1   6        156.36        165.72         6.64 o                         
   3   1   6         24.04         24.29         3.31 o                         
   4   1   6        111.74         86.82         5.66 o                         
   5   1   6        511.82        528.13        14.04 o                         
   6   1   6        338.89        349.42        11.75 o                         
   7   1   6         60.68         49.76         6.47 o                         
   8   1   6        366.70        399.90        16.45 o                         
   9   1   6        120.18        141.37        11.15 o                         
  10   1   6        169.96        191.50        13.24 o                         
  11   1   6        319.86        313.82        16.31 o                         
 -13   2   6       1267.14       1367.35        34.48 o                         
 -12   2   6        862.96        928.15        41.04 o                         
 -11   2   6        278.47        293.18         9.92 o                         
 -10   2   6       1108.39       1177.70        25.59 o                         
  -9   2   6       4791.42       4693.48        72.42 o                         
  -8   2   6       4272.13       4186.47       118.99 o                         
  -7   2   6       1011.17        970.23        18.29 o                         
  -6   2   6       3369.86       3425.25        45.76 o                         
  -5   2   6       6087.35       5939.47        76.52 o                         
  -4   2   6       9522.70       9380.83       239.04 o                         
  -3   2   6      10501.74       9647.23       553.44 o                         
  -2   2   6       7574.08       7405.40       189.78 o                         
  -1   2   6       7448.21       7483.77       135.16 o                         
   0   2   6      12324.64      12331.62       258.53 o                         
   1   2   6       8855.87       8619.39       219.95 o                         
   2   2   6       6705.00       6634.28        98.71 o                         
   3   2   6       1994.39       2001.26        38.59 o                         
   4   2   6       1590.66       1626.51        30.33 o                         
   5   2   6       3456.66       3502.75        56.02 o                         
   6   2   6       4128.78       4170.39       111.97 o                         
   7   2   6       4211.31       4158.43        67.79 o                         
   8   2   6       1825.68       1810.45        35.65 o                         
   9   2   6       1453.85       1506.11        40.58 o                         
  10   2   6       2150.48       2181.25        52.27 o                         
  11   2   6        729.50        777.85        31.04 o                         
 -13   3   6        167.13        190.01        13.84 o                         
 -12   3   6        383.56        407.32        25.92 o                         
 -11   3   6         64.57         61.23         7.16 o                         
 -10   3   6        865.40        881.72        19.97 o                         
  -9   3   6        405.71        401.50        11.45 o                         
  -8   3   6        594.87        580.92        15.92 o                         
  -7   3   6       1010.10        955.39        16.50 o                         
  -6   3   6        552.37        544.57        10.99 o                         
  -5   3   6        465.42        451.44        13.41 o                         
  -4   3   6       1612.83       1627.52        23.21 o                         
  -3   3   6        380.77        393.90         7.91 o                         
  -2   3   6         27.22         23.19         2.21 o                         
  -1   3   6        372.48        371.82        11.88 o                         
   0   3   6       2484.46       2378.73        38.43 o                         
   1   3   6        541.35        500.90        12.10 o                         
   2   3   6        182.65        195.91         7.55 o                         
   3   3   6        124.90        131.30         6.63 o                         
   4   3   6        822.43        805.21        18.43 o                         
   5   3   6        437.72        446.93        13.01 o                         
   6   3   6        170.81        188.71        10.19 o                         
   7   3   6       1326.93       1267.73        27.05 o                         
   8   3   6         99.03         84.77         7.16 o                         
   9   3   6        357.41        364.36        16.79 o                         
  10   3   6        425.96        425.32        16.68 o                         
 -13   4   6        585.26        583.98        20.87 o                         
 -12   4   6        491.96        493.06        37.01 o                         
 -11   4   6        198.52        185.73        11.34 o                         
 -10   4   6       1052.77       1034.93        34.69 o                         
  -9   4   6       1842.88       1807.28        32.22 o                         
  -8   4   6       1485.88       1416.23        26.50 o                         
  -7   4   6       1139.13       1125.09        19.24 o                         
  -6   4   6        793.75        793.20        14.24 o                         
  -5   4   6       2174.01       2252.74        36.80 o                         
  -4   4   6       2838.14       2772.33        37.43 o                         
  -3   4   6       1215.58       1233.85        21.96 o                         
  -2   4   6        909.74        929.21        15.04 o                         
  -1   4   6         93.58         99.69         6.32 o                         
   0   4   6       2387.84       2352.96        38.67 o                         
   1   4   6       3689.70       3678.47        58.89 o                         
   2   4   6       1266.38       1313.15        24.22 o                         
   3   4   6       2475.60       2455.34        48.46 o                         
   4   4   6       3141.77       3053.37        50.39 o                         
   5   4   6       1500.89       1471.69        28.94 o                         
   6   4   6        898.53        906.62        20.92 o                         
   7   4   6        589.71        580.31        19.94 o                         
   8   4   6        141.02        136.01         8.79 o                         
   9   4   6        246.38        231.19        11.12 o                         
  10   4   6        149.04        120.53        29.21 o                         
 -12   5   6         41.27         40.41         6.49 o                         
 -11   5   6        142.12        140.22        13.96 o                         
 -10   5   6        759.84        761.36        18.13 o                         
  -9   5   6        513.45        511.89        13.84 o                         
  -8   5   6        347.94        332.59        10.52 o                         
  -7   5   6        389.33        380.94         9.76 o                         
  -6   5   6        207.31        191.28         6.49 o                         
  -5   5   6        383.02        361.22         9.64 o                         
  -4   5   6         44.76         46.74         3.63 o                         
  -3   5   6        148.74        139.60         4.43 o                         
  -2   5   6        122.79        119.31         5.50 o                         
  -1   5   6       1852.48       1895.72        32.13 o                         
   0   5   6       1519.96       1449.15        27.65 o                         
   1   5   6        278.65        272.16         8.99 o                         
   2   5   6        535.22        531.54        13.60 o                         
   3   5   6        200.03        194.81         9.40 o                         
   4   5   6        242.92        244.96         9.86 o                         
   5   5   6         85.25         66.80         8.92 o                         
   6   5   6         37.47         40.08        10.18 o                         
   7   5   6        212.19        209.71        10.20 o                         
   8   5   6         48.80         43.20         5.90 o                         
   9   5   6        126.40        111.97         8.75 o                         
  10   5   6        105.56         98.32         8.41 o                         
 -12   6   6        288.79        287.98        15.11 o                         
 -11   6   6        824.30        836.51        35.97 o                         
 -10   6   6       1146.93       1145.34        25.44 o                         
  -9   6   6       2012.11       2002.98        35.83 o                         
  -8   6   6       1826.71       1828.63        33.14 o                         
  -7   6   6       1106.40       1116.01        19.64 o                         
  -6   6   6       2422.91       2385.96        41.87 o                         
  -5   6   6       2791.56       2842.48        47.56 o                         
  -4   6   6        457.43        465.00         8.96 o                         
  -3   6   6        920.83        960.48        18.82 o                         
  -2   6   6        456.59        464.58        11.56 o                         
  -1   6   6        897.64        889.41        18.28 o                         
   0   6   6       1283.34       1285.23        24.13 o                         
   1   6   6       2609.52       2562.06        63.53 o                         
   2   6   6       2817.77       2889.18        63.98 o                         
   3   6   6       5014.42       4867.66        76.19 o                         
   4   6   6       4393.14       4232.43        69.77 o                         
   5   6   6       1427.15       1400.91        28.94 o                         
   6   6   6        788.24        844.83        20.77 o                         
   7   6   6        309.89        316.04        12.36 o                         
   8   6   6        107.99         99.45         8.18 o                         
   9   6   6         86.45         53.39         7.79 o                         
 -10   7   6        660.17        642.14        17.07 o                         
  -9   7   6        307.01        296.33        11.39 o                         
  -8   7   6        162.08        145.31         7.79 o                         
  -7   7   6        128.88        118.81         7.59 o                         
  -6   7   6        134.84        125.16         6.10 o                         
  -5   7   6        266.93        258.79         6.35 o                         
  -4   7   6        473.51        485.28         9.77 o                         
  -3   7   6         11.50         11.10         2.80 o                         
  -2   7   6         48.16         45.14         4.26 o                         
  -1   7   6         49.07         51.83         4.47 o                         
   0   7   6        395.61        415.22        11.81 o                         
   1   7   6        190.31        190.37         8.50 o                         
   2   7   6        837.72        869.22        19.71 o                         
   3   7   6        471.79        514.03        14.67 o                         
   4   7   6        229.05        230.71        10.37 o                         
   5   7   6        468.72        463.29        14.53 o                         
   6   7   6        253.81        260.58        11.24 o                         
   7   7   6         54.90         56.01         6.13 o                         
   8   7   6         63.05         49.68         6.11 o                         
   9   7   6         45.14         49.49         7.75 o                         
 -11   8   6        769.02        778.55        38.32 o                         
  -9   8   6       1170.52       1188.25        50.95 o                         
  -8   8   6       1383.03       1417.85        32.83 o                         
  -7   8   6       2086.82       2038.14        45.62 o                         
  -6   8   6       3099.70       3063.75        55.20 o                         
  -5   8   6       2450.64       2451.98        31.38 o                         
  -4   8   6       1350.60       1355.58        21.26 o                         
  -3   8   6        758.72        783.61        14.75 o                         
  -2   8   6       2637.63       2538.46        43.45 o                         
  -1   8   6       3471.37       3468.30        56.64 o                         
   0   8   6       2130.83       2200.97        40.54 o                         
   1   8   6       2417.36       2557.05        43.74 o                         
   2   8   6       3762.59       3752.39        63.00 o                         
   3   8   6       3961.41       3926.81        63.57 o                         
   4   8   6       3485.38       3415.43        78.49 o                         
   5   8   6       1776.03       1814.87        35.35 o                         
   6   8   6        929.80        965.20        23.46 o                         
   7   8   6        629.61        622.00        18.33 o                         
   8   8   6        655.64        617.42        18.75 o                         
 -10   9   6         55.55         43.62         9.90 o                         
  -9   9   6         61.93         49.96         9.93 o                         
  -8   9   6        241.05        235.61        13.81 o                         
  -7   9   6         90.77         80.21        18.30 o                         
  -6   9   6        143.45        148.78         8.99 o                         
  -5   9   6        192.97        194.56         5.92 o                         
  -4   9   6         63.01         65.50         3.90 o                         
  -3   9   6         64.38         74.48         5.17 o                         
  -2   9   6        543.80        567.76        15.03 o                         
  -1   9   6        290.23        304.90        14.59 o                         
   0   9   6        208.23        213.03        11.30 o                         
   1   9   6        414.99        430.42        13.39 o                         
   2   9   6        201.47        217.87         9.62 o                         
   3   9   6         72.80         64.16         5.84 o                         
   4   9   6        135.36        139.79         9.46 o                         
   5   9   6        341.35        346.84        12.85 o                         
   6   9   6        165.42        167.65        12.26 o                         
   7   9   6         37.51         36.72         5.57 o                         
  -9  10   6         38.43         20.06         5.74 o                         
  -8  10   6         35.66         30.50         6.75 o                         
  -7  10   6        362.90        344.81        16.82 o                         
  -6  10   6        704.79        726.78        27.43 o                         
  -5  10   6        321.82        318.16         9.24 o                         
  -4  10   6        115.74        120.52         6.23 o                         
  -3  10   6        224.92        237.10        11.05 o                         
  -2  10   6        810.54        802.03        18.51 o                         
  -1  10   6        771.95        764.96        18.78 o                         
   0  10   6        334.11        372.17        12.24 o                         
   1  10   6         16.68         10.00         5.62 o                         
   2  10   6         57.56         54.55         5.62 o                         
   3  10   6        202.13        190.58         9.42 o                         
   4  10   6        218.37        204.91        10.19 o                         
   5  10   6        263.43        252.59        14.38 o                         
   6  10   6          1.84         -2.48         4.65 o                         
  -7  11   6        214.78        194.26        14.36 o                         
  -6  11   6        454.18        455.48        20.48 o                         
  -5  11   6        487.80        498.04        12.49 o                         
  -4  11   6        262.70        265.76         9.35 o                         
  -3  11   6          6.37          3.11         2.60 o                         
  -2  11   6        115.09        126.94         7.12 o                         
  -1  11   6         31.66         25.66         4.32 o                         
   0  11   6         11.64          6.36         3.34 o                         
   1  11   6         54.03         41.63         6.46 o                         
   2  11   6         26.79         19.08         5.20 o                         
   3  11   6        210.60        171.60        12.64 o                         
   4  11   6         29.06         38.22        10.22 o                         
  -5  12   6       2025.03       2149.85        52.30 o                         
  -4  12   6       1511.34       1549.55        39.57 o                         
  -3  12   6       1889.54       1946.96        32.74 o                         
  -2  12   6       3041.57       3178.68        48.36 o                         
  -1  12   6       3526.49       3842.79        75.27 o                         
   0  12   6       1330.72       1383.58        35.56 o                         
   1  12   6        446.32        423.75        22.13 o                         
   2  12   6        569.93        526.92        16.27 o                         
  -3 -12   7         21.31         20.90         8.99 o                         
  -2 -12   7          5.09          4.66         7.31 o                         
  -1 -12   7          6.37         13.91         5.12 o                         
   0 -12   7         12.61         16.61         8.32 o                         
  -6 -11   7       1473.19       1502.55        55.30 o                         
  -5 -11   7       1388.58       1541.67        53.99 o                         
  -4 -11   7        551.86        519.25        28.08 o                         
  -3 -11   7        797.86        812.11        35.97 o                         
  -2 -11   7        798.25        825.89        26.76 o                         
  -1 -11   7        726.67        734.42        24.97 o                         
   0 -11   7        572.14        595.79        32.21 o                         
   1 -11   7        217.93        217.30        22.01 o                         
   2 -11   7        216.98        222.06        21.00 o                         
   3 -11   7        753.02        723.19        35.20 o                         
  -8 -10   7        185.75        155.66        17.88 o                         
  -7 -10   7         33.10         19.60         7.52 o                         
  -6 -10   7         28.61         15.67         6.71 o                         
  -5 -10   7        190.49        219.58        17.95 o                         
  -4 -10   7          0.90          2.11         6.07 o                         
  -3 -10   7        113.95        140.88        10.93 o                         
  -2 -10   7        247.90        298.64        14.68 o                         
  -1 -10   7         63.39         59.97         7.40 o                         
   0 -10   7         26.16         27.98         8.02 o                         
   1 -10   7         97.56        109.42        14.23 o                         
   2 -10   7         27.61         17.97         5.13 o                         
   3 -10   7         60.98         52.22         7.26 o                         
   4 -10   7        266.21        313.16        21.76 o                         
   5 -10   7        338.62        358.07        18.27 o                         
  -9  -9   7        426.27        423.45        27.88 o                         
  -8  -9   7        472.17        438.79        26.24 o                         
  -7  -9   7        712.70        723.63        33.05 o                         
  -6  -9   7       1106.18       1042.83        41.41 o                         
  -5  -9   7        596.64        615.05        29.66 o                         
  -4  -9   7        298.81        324.90        20.67 o                         
  -3  -9   7        282.70        280.98        14.16 o                         
  -2  -9   7        378.58        389.61        16.64 o                         
  -1  -9   7       1430.18       1397.78        28.14 o                         
   0  -9   7       1414.28       1424.74        28.83 o                         
   1  -9   7        488.52        504.02        18.25 o                         
   2  -9   7        570.02        610.59        23.30 o                         
   3  -9   7       1198.97       1135.15        36.74 o                         
   4  -9   7        562.64        534.65        27.25 o                         
   5  -9   7         45.88         31.18         6.14 o                         
   6  -9   7        103.47        124.89        16.21 o                         
  -9  -8   7         59.23         54.49        10.57 o                         
  -8  -8   7        117.39         96.64        13.29 o                         
  -7  -8   7        148.27        140.99        16.04 o                         
  -6  -8   7         87.83         68.79        11.24 o                         
  -5  -8   7         11.45          9.97         6.78 o                         
  -4  -8   7         56.83         41.33         6.32 o                         
  -3  -8   7       1293.08       1296.94        67.23 o                         
  -2  -8   7       1739.36       1820.86        49.69 o                         
  -1  -8   7        657.90        693.40        17.45 o                         
   0  -8   7         14.58          4.31         4.46 o                         
   1  -8   7         16.69         24.03         4.72 o                         
   2  -8   7         90.24         96.19         6.25 o                         
   3  -8   7        221.00        241.19         8.85 o                         
   4  -8   7        100.12         90.77         6.43 o                         
   5  -8   7        131.20        134.25         9.13 o                         
   6  -8   7         74.20         67.66        10.30 o                         
   7  -8   7        324.42        336.28        17.50 o                         
 -11  -7   7       1131.24       1131.74        45.90 o                         
 -10  -7   7       1301.80       1342.29        49.86 o                         
  -9  -7   7       1199.02       1293.67        47.65 o                         
  -8  -7   7       1509.85       1566.87        53.89 o                         
  -7  -7   7       1745.68       1744.10        58.01 o                         
  -6  -7   7       1251.16       1252.37        44.49 o                         
  -5  -7   7        509.44        493.61        24.29 o                         
  -4  -7   7        810.89        824.76        35.33 o                         
  -3  -7   7       1845.10       1853.98        33.66 o                         
  -2  -7   7       3563.37       3513.65        57.05 o                         
  -1  -7   7       4074.07       4038.32        65.37 o                         
   0  -7   7       6097.45       6086.70        79.44 o                         
   1  -7   7       5749.26       5613.14       194.36 o                         
   2  -7   7       4842.02       4957.59        85.14 o                         
   3  -7   7       2581.33       2493.78        42.40 o                         
   4  -7   7       1131.62       1098.38        22.93 o                         
   5  -7   7       1035.28       1024.00        23.47 o                         
   6  -7   7        479.88        485.63        14.48 o                         
   7  -7   7        449.10        452.31        23.30 o                         
   8  -7   7        890.21        839.20        34.96 o                         
 -12  -6   7        116.33        119.49        16.78 o                         
 -11  -6   7        130.40        140.62        18.05 o                         
 -10  -6   7        270.20        309.94        21.44 o                         
  -9  -6   7        889.42        905.89        36.74 o                         
  -8  -6   7        256.32        254.34        18.72 o                         
  -7  -6   7        158.05        158.34        14.90 o                         
  -6  -6   7        736.04        731.18        30.43 o                         
  -5  -6   7       2086.20       1992.51        47.98 o                         
  -4  -6   7        538.74        521.15        12.39 o                         
  -3  -6   7         10.50         12.00         2.69 o                         
  -2  -6   7         21.50         19.50         2.56 o                         
  -1  -6   7        503.81        483.39        10.05 o                         
   0  -6   7        703.59        696.61        13.24 o                         
   1  -6   7        445.51        467.41        10.68 o                         
   2  -6   7        280.74        282.06         9.36 o                         
   3  -6   7        164.93        170.12         7.88 o                         
   4  -6   7         60.33         54.27         6.08 o                         
   5  -6   7        264.44        264.65        10.21 o                         
   6  -6   7         66.26         83.56         6.69 o                         
   7  -6   7         14.79         18.29         5.11 o                         
   8  -6   7         81.23         88.95        14.56 o                         
   9  -6   7         25.74         23.19         6.69 o                         
 -12  -5   7        888.49        857.10        39.29 o                         
 -11  -5   7        772.29        757.88        35.10 o                         
 -10  -5   7        711.91        700.24        32.14 o                         
  -9  -5   7       1421.23       1390.61        50.10 o                         
  -8  -5   7       1695.40       1663.17        56.30 o                         
  -7  -5   7       1322.10       1251.56        44.49 o                         
  -4  -5   7       1273.76       1311.12        24.21 o                         
  -3  -5   7        661.59        685.05        12.63 o                         
  -2  -5   7        836.39        822.08        17.79 o                         
  -1  -5   7       2660.23       2606.36        36.69 o                         
   0  -5   7       2030.40       2096.50        30.79 o                         
   1  -5   7       3003.68       3076.27        42.94 o                         
   2  -5   7       1792.43       1814.44        39.55 o                         
   3  -5   7        460.13        464.75        12.51 o                         
   4  -5   7         67.42         53.98         5.32 o                         
   5  -5   7         53.51         61.75         5.57 o                         
   6  -5   7        313.31        311.04        14.69 o                         
   7  -5   7        249.21        253.77        21.00 o                         
   8  -5   7         53.97         35.50         6.27 o                         
   9  -5   7        174.25        144.91        11.64 o                         
 -12  -4   7        208.58        180.99        25.90 o                         
 -11  -4   7        138.35        109.52        15.20 o                         
 -10  -4   7        135.61        131.26        14.90 o                         
  -9  -4   7        288.55        297.66        20.30 o                         
  -8  -4   7       1637.61       1594.42        54.22 o                         
  -7  -4   7       1689.44       1584.32        66.27 o                         
  -6  -4   7       1160.61       1090.98        40.40 o                         
  -5  -4   7        385.50        344.67        12.90 o                         
  -4  -4   7         39.87         46.02         3.10 o                         
  -3  -4   7        195.22        196.12         5.73 o                         
  -2  -4   7        221.54        211.94         6.10 o                         
  -1  -4   7        230.43        230.94         6.52 o                         
   0  -4   7         68.91         53.76         3.73 o                         
   1  -4   7         15.90         24.87         2.82 o                         
   2  -4   7       2920.96       2835.78        46.30 o                         
   3  -4   7       1453.83       1429.15        29.80 o                         
   4  -4   7        194.77        197.38         8.45 o                         
   5  -4   7         87.10         77.28         8.27 o                         
   6  -4   7        249.72        237.87        12.56 o                         
   7  -4   7        139.25        137.61        10.64 o                         
   8  -4   7          2.78         -3.46         3.46 o                         
   9  -4   7        100.44         85.63        13.86 o                         
 -13  -3   7        834.50        861.80        40.73 o                         
 -12  -3   7        838.10        834.12        38.05 o                         
 -11  -3   7        328.65        319.20        21.88 o                         
 -10  -3   7       1206.49       1204.86        44.53 o                         
  -9  -3   7       1185.57       1188.05        43.96 o                         
  -8  -3   7       3097.87       3079.79        89.45 o                         
  -7  -3   7       2923.16       2788.10        80.26 o                         
  -6  -3   7       1198.09       1103.12        26.83 o                         
  -5  -3   7       1714.89       1686.69        24.74 o                         
  -4  -3   7       5496.47       5407.59        82.53 o                         
  -3  -3   7       9913.91       9854.70       269.59 o                         
  -2  -3   7       4261.44       4174.68        55.15 o                         
  -1  -3   7       2082.17       2045.30        30.25 o                         
   0  -3   7       2993.15       2909.09        40.44 o                         
   1  -3   7       5499.34       5468.02        71.85 o                         
   2  -3   7       7038.78       6853.66       104.81 o                         
   3  -3   7       1650.98       1628.39        33.81 o                         
   4  -3   7       1096.49       1124.48        22.70 o                         
   5  -3   7       4144.87       4143.37        67.73 o                         
   6  -3   7       4489.66       4628.79       100.26 o                         
   7  -3   7       1883.98       1846.28        44.20 o                         
   8  -3   7        732.54        763.85        32.78 o                         
   9  -3   7        676.40        634.67        29.56 o                         
  10  -3   7        713.70        709.77        24.43 o                         
 -13  -2   7        448.24        463.65        28.42 o                         
 -12  -2   7        195.28        183.41        17.95 o                         
 -11  -2   7         40.98         62.61        10.40 o                         
 -10  -2   7        168.99        171.39        15.74 o                         
  -9  -2   7        161.13        175.19        15.77 o                         
  -8  -2   7        299.49        293.73        18.96 o                         
  -7  -2   7       1086.69       1042.76        38.15 o                         
  -6  -2   7         58.67         63.53         3.50 o                         
  -5  -2   7       1331.73       1263.87        19.16 o                         
  -4  -2   7       2133.64       2070.13        34.44 o                         
  -3  -2   7        451.76        442.09         9.09 o                         
  -2  -2   7        677.03        712.78        12.66 o                         
  -1  -2   7       1109.65       1102.91        18.71 o                         
   0  -2   7        395.65        355.07         8.41 o                         
   1  -2   7         43.03         32.37         3.50 o                         
   2  -2   7        169.56        168.29         7.00 o                         
   3  -2   7        483.84        463.52        12.29 o                         
   4  -2   7        110.77        125.96         7.06 o                         
   5  -2   7        485.35        473.91        13.66 o                         
   6  -2   7        281.17        290.24        14.48 o                         
   7  -2   7        180.92        182.84        11.74 o                         
   8  -2   7        137.03        132.28        10.83 o                         
   9  -2   7        289.77        310.90        21.21 o                         
  10  -2   7        227.34        224.56        22.82 o                         
 -13  -1   7       1530.89       1661.12        75.73 o                         
 -12  -1   7        400.07        385.74        24.23 o                         
 -11  -1   7        203.20        187.10        16.48 o                         
 -10  -1   7         52.10         43.22         8.66 o                         
  -9  -1   7        678.52        713.43        30.53 o                         
  -8  -1   7       2451.51       2381.37        37.26 o                         
  -7  -1   7       2429.96       2340.15        43.12 o                         
  -6  -1   7       1079.99       1080.73        17.10 o                         
  -5  -1   7       4348.10       4349.16        66.87 o                         
  -3  -1   7       7362.98       7086.79       104.09 o                         
  -2  -1   7       1438.69       1426.38        21.42 o                         
  -1  -1   7         28.28         34.47         4.09 o                         
   0  -1   7         10.53          9.98         2.28 o                         
   1  -1   7       1072.78       1078.45        20.70 o                         
   2  -1   7       3321.96       3307.57        52.68 o                         
   3  -1   7       1342.28       1336.92        25.85 o                         
   4  -1   7        627.66        644.15        17.91 o                         
   5  -1   7       3374.60       3277.94        55.47 o                         
   6  -1   7       4967.37       4796.19        95.67 o                         
   7  -1   7       1973.27       1929.40        36.75 o                         
   8  -1   7        360.18        358.48        15.91 o                         
   9  -1   7         54.56         52.16         7.55 o                         
  10  -1   7        330.73        322.59        19.55 o                         
 -13   0   7        335.73        319.47        25.17 o                         
 -12   0   7         12.32          8.57         8.02 o                         
 -11   0   7          9.11          8.29         6.61 o                         
 -10   0   7          9.74          3.62         2.67 o                         
  -9   0   7         66.94         56.48         4.65 o                         
  -8   0   7         68.19         78.72         6.95 o                         
  -7   0   7        154.76        144.23         7.06 o                         
  -6   0   7         54.48         52.35         3.36 o                         
  -5   0   7         11.67         15.18         2.07 o                         
  -4   0   7         90.73         81.98         6.52 o                         
  -3   0   7         27.54         25.35         2.43 o                         
  -2   0   7          2.94          4.26         1.63 o                         
  -1   0   7         87.90         84.50         4.32 o                         
   0   0   7          0.35          4.04         1.70 o                         
   1   0   7         82.67         81.03         6.79 o                         
   2   0   7        282.24        300.83         9.32 o                         
   3   0   7          3.76          6.63         2.44 o                         
   4   0   7        468.81        477.49        14.83 o                         
   5   0   7          0.17          1.80         2.85 o                         
   6   0   7        251.99        247.67        15.74 o                         
   7   0   7         23.73         13.30         3.73 o                         
   8   0   7          0.80          2.94         3.12 o                         
   9   0   7          4.45          9.82         4.62 o                         
  10   0   7        102.77        103.65        12.11 o                         
 -13   1   7       1554.78       1655.47        38.42 o                         
 -12   1   7        414.11        397.16        18.15 o                         
 -11   1   7        208.20        182.30        16.34 o                         
 -10   1   7         71.59         61.10         9.18 o                         
  -9   1   7        704.20        728.84        15.36 o                         
  -8   1   7       2466.35       2400.59        38.91 o                         
  -7   1   7       2403.88       2300.05        33.06 o                         
  -6   1   7       1077.14       1064.06        20.35 o                         
  -5   1   7       4399.99       4372.16        57.32 o                         
  -3   1   7       7390.19       6988.33       104.28 o                         
  -2   1   7       1423.81       1384.29        22.01 o                         
  -1   1   7         12.63         21.29         2.40 o                         
   0   1   7         35.56         26.72         4.07 o                         
   1   1   7       1091.48       1097.16        20.98 o                         
   2   1   7       3209.39       3239.04        52.58 o                         
   3   1   7       1429.45       1431.81        28.22 o                         
   4   1   7        582.78        598.01        15.29 o                         
   5   1   7       3378.19       3455.38        68.47 o                         
   6   1   7       4959.95       4888.21        78.97 o                         
   7   1   7       1970.48       1966.98        40.62 o                         
   8   1   7        362.25        357.54        15.06 o                         
   9   1   7         54.38         49.58         5.75 o                         
  10   1   7        293.76        282.34        12.95 o                         
 -13   2   7        413.30        445.98        24.81 o                         
 -12   2   7        183.71        181.78        10.75 o                         
 -11   2   7         36.35         40.68         5.53 o                         
 -10   2   7        152.22        149.08         7.17 o                         
  -9   2   7        165.90        158.34         7.33 o                         
  -8   2   7        305.56        296.47         9.20 o                         
  -7   2   7       1134.33       1092.05        18.18 o                         
  -6   2   7         50.58         55.10         4.51 o                         
  -5   2   7       1297.61       1221.39        18.95 o                         
  -4   2   7       2109.12       2047.09        29.05 o                         
  -3   2   7        432.26        428.08         8.93 o                         
  -2   2   7        677.16        701.78        12.53 o                         
  -1   2   7       1118.78       1107.33        17.77 o                         
   0   2   7        384.49        349.38         9.75 o                         
   1   2   7         42.25         36.21         3.66 o                         
   2   2   7        158.75        167.55         7.38 o                         
   3   2   7        474.20        459.51        12.65 o                         
   4   2   7        120.38        134.90         7.51 o                         
   5   2   7        490.53        486.04        17.47 o                         
   6   2   7        290.92        311.43        12.19 o                         
   7   2   7        176.48        178.79         9.74 o                         
   8   2   7        139.05        141.45         9.50 o                         
   9   2   7        302.39        308.72        12.96 o                         
  10   2   7        243.61        228.31        11.64 o                         
 -13   3   7        839.20        907.84        26.46 o                         
 -12   3   7        822.03        830.64        24.49 o                         
 -11   3   7        326.45        330.90        13.77 o                         
 -10   3   7       1176.50       1174.28        23.52 o                         
  -9   3   7       1190.43       1212.75        25.01 o                         
  -8   3   7       3113.15       3061.78        49.48 o                         
  -7   3   7       2805.29       2720.03        39.42 o                         
  -6   3   7       1170.14       1115.61        22.12 o                         
  -5   3   7       1740.06       1721.05        24.66 o                         
  -4   3   7       5529.86       5506.52       106.40 o                         
  -3   3   7       9893.68       9869.11       177.43 o                         
  -2   3   7       4269.65       4133.45        54.98 o                         
  -1   3   7       2153.91       2177.08        30.40 o                         
   0   3   7       3001.58       2885.54        67.16 o                         
   1   3   7       5472.02       5418.73       122.55 o                         
   2   3   7       7025.96       7129.99       105.80 o                         
   3   3   7       1675.94       1669.09        30.71 o                         
   4   3   7       1094.48       1080.97        23.16 o                         
   5   3   7       4181.80       4187.00        82.63 o                         
   6   3   7       4478.62       4624.21       123.33 o                         
   7   3   7       1925.99       1917.19        36.82 o                         
   8   3   7        750.02        755.93        21.05 o                         
   9   3   7        636.70        622.78        18.71 o                         
  10   3   7        682.88        668.78        20.13 o                         
 -12   4   7        224.13        227.97        12.45 o                         
 -11   4   7        150.95        151.59        10.06 o                         
 -10   4   7        153.85        157.09         8.58 o                         
  -9   4   7        315.55        323.22        10.45 o                         
  -8   4   7       1660.32       1658.25        29.73 o                         
  -7   4   7       1740.08       1667.82        29.44 o                         
  -6   4   7       1213.29       1193.13        28.90 o                         
  -5   4   7        366.48        347.23         8.20 o                         
  -4   4   7         37.05         46.85         3.00 o                         
  -3   4   7        199.60        197.57         5.60 o                         
  -2   4   7        224.54        211.48         5.99 o                         
  -1   4   7        230.45        225.73         7.78 o                         
   0   4   7         70.01         59.73         4.69 o                         
   1   4   7         12.18         21.34         3.54 o                         
   2   4   7       2903.06       2812.04        47.14 o                         
   3   4   7       1435.00       1426.18        27.70 o                         
   4   4   7        182.19        181.48        10.97 o                         
   5   4   7         78.79         56.13         5.47 o                         
   6   4   7        229.19        238.00        10.60 o                         
   7   4   7        135.04        151.48         9.17 o                         
   8   4   7          0.97         -2.30         3.28 o                         
   9   4   7        105.74         96.94        13.39 o                         
 -12   5   7        880.85        849.60        25.91 o                         
 -11   5   7        776.29        741.51        23.10 o                         
 -10   5   7        706.36        677.55        16.93 o                         
  -9   5   7       1420.76       1431.63        27.41 o                         
  -8   5   7       1732.17       1727.43        31.11 o                         
  -7   5   7       1318.56       1260.19        21.38 o                         
  -6   5   7        116.27        128.66         6.33 o                         
  -5   5   7         40.64         49.48         4.59 o                         
  -4   5   7       1305.84       1344.63        32.88 o                         
  -3   5   7        634.77        643.21        14.25 o                         
  -2   5   7        875.61        901.06        17.81 o                         
  -1   5   7       2661.04       2524.28        42.44 o                         
   0   5   7       2045.25       2095.52        36.20 o                         
   1   5   7       3016.50       3005.70        50.05 o                         
   2   5   7       1797.10       1801.17        32.99 o                         
   3   5   7        392.13        402.42        12.99 o                         
   4   5   7         95.40         73.89         8.67 o                         
   5   5   7         47.22         46.42         6.34 o                         
   6   5   7        344.43        374.56        13.09 o                         
   7   5   7        248.38        264.86        12.66 o                         
   8   5   7         76.21         47.01         6.17 o                         
   9   5   7        143.91        122.70         9.98 o                         
 -12   6   7        127.03        124.49        14.93 o                         
 -11   6   7        129.49        112.28         9.94 o                         
 -10   6   7        258.54        258.83        12.88 o                         
  -9   6   7        846.76        835.72        21.01 o                         
  -8   6   7        250.67        230.51         9.24 o                         
  -7   6   7        167.55        155.58         6.88 o                         
  -6   6   7        699.74        688.19        14.06 o                         
  -5   6   7       2043.91       1997.58        54.11 o                         
  -4   6   7        538.19        526.73        10.12 o                         
  -3   6   7         13.29         13.37         5.46 o                         
  -2   6   7         21.01         19.31         3.08 o                         
  -1   6   7        503.31        490.18        12.77 o                         
   0   6   7        699.41        695.02        16.31 o                         
   1   6   7        462.92        484.43        13.39 o                         
   2   6   7        296.30        283.96        10.73 o                         
   3   6   7        161.72        164.63         8.84 o                         
   4   6   7         66.93         63.86         5.92 o                         
   5   6   7        284.76        285.33        12.22 o                         
   6   6   7         71.29         71.19         8.18 o                         
   7   6   7         14.69         12.69         3.82 o                         
   8   6   7         78.17         58.19         8.15 o                         
   9   6   7         36.12         29.08         6.53 o                         
 -11   7   7       1109.67       1074.13        45.47 o                         
 -10   7   7       1292.21       1235.66        49.59 o                         
  -9   7   7       1223.51       1243.87        25.70 o                         
  -8   7   7       1518.13       1517.35        29.11 o                         
  -7   7   7       1773.24       1731.81        31.59 o                         
  -6   7   7       1233.09       1202.59        23.88 o                         
  -5   7   7        493.59        464.31         7.37 o                         
  -4   7   7        831.70        859.98        28.06 o                         
  -3   7   7       1880.08       1954.59        38.02 o                         
  -2   7   7       3509.26       3516.15        56.62 o                         
  -1   7   7       4064.90       4118.90        65.00 o                         
   0   7   7       6074.49       5975.51       133.13 o                         
   1   7   7       5806.11       5918.79       153.34 o                         
   2   7   7       4851.92       4882.70        78.08 o                         
   3   7   7       2516.31       2442.83        43.86 o                         
   4   7   7       1118.29       1068.70        24.24 o                         
   5   7   7       1054.59       1054.94        24.18 o                         
   6   7   7        472.78        498.02        19.76 o                         
   7   7   7        478.37        483.57        16.36 o                         
   8   7   7        869.30        865.35        23.33 o                         
 -10   8   7         27.43         26.31         8.15 o                         
  -9   8   7         58.55         50.00         8.40 o                         
  -8   8   7        112.82         80.47        11.29 o                         
  -7   8   7        156.82        156.53         9.48 o                         
  -6   8   7         91.08         75.22         7.50 o                         
  -5   8   7         14.06          1.36         3.56 o                         
  -4   8   7         61.41         49.96         4.63 o                         
  -3   8   7       1302.46       1299.96        30.58 o                         
  -2   8   7       1740.04       1948.44        74.95 o                         
  -1   8   7        672.89        702.44        23.65 o                         
   0   8   7         14.26          7.98         3.34 o                         
   1   8   7         19.75         18.97         4.73 o                         
   2   8   7         82.56         99.82         9.02 o                         
   3   8   7        219.07        233.15        10.46 o                         
   4   8   7        107.51        108.74         8.15 o                         
   5   8   7        145.99        168.55         9.55 o                         
   6   8   7         68.75         65.91         6.62 o                         
   7   8   7        304.77        336.97        17.31 o                         
  -9   9   7        414.69        395.17        29.91 o                         
  -8   9   7        483.03        466.80        19.47 o                         
  -7   9   7        697.21        700.30        23.45 o                         
  -6   9   7       1112.98       1073.30        58.67 o                         
  -5   9   7        605.76        656.71        13.59 o                         
  -4   9   7        311.78        315.94         9.25 o                         
  -3   9   7        279.84        269.59         8.26 o                         
  -2   9   7        382.62        389.16        12.27 o                         
  -1   9   7       1390.48       1366.29        27.55 o                         
   0   9   7       1393.80       1402.65        38.53 o                         
   1   9   7        513.15        514.21        18.98 o                         
   2   9   7        586.94        570.98        16.23 o                         
   3   9   7       1213.35       1226.05        36.45 o                         
   4   9   7        529.18        497.05        15.77 o                         
   5   9   7         53.23         42.72         5.43 o                         
   6   9   7        100.52        101.61         8.57 o                         
  -8  10   7        173.12        153.25        12.71 o                         
  -7  10   7         36.39         21.34         8.66 o                         
  -6  10   7         26.95         14.58        11.93 o                         
  -5  10   7        182.23        182.56        13.51 o                         
  -4  10   7          0.71          2.50         2.49 o                         
  -3  10   7        112.22        126.06         9.36 o                         
  -2  10   7        248.92        273.76        10.44 o                         
  -1  10   7         65.85         62.58         7.16 o                         
   0  10   7         25.53         19.40         5.06 o                         
   1  10   7        103.13        108.70         9.69 o                         
   2  10   7         28.99         12.63         5.91 o                         
   3  10   7         63.45         53.09         6.34 o                         
   4  10   7        278.10        283.96        15.41 o                         
   5  10   7        358.33        380.20        15.43 o                         
  -6  11   7       1484.03       1554.54        33.75 o                         
  -5  11   7       1397.68       1433.55        33.93 o                         
  -4  11   7        564.52        536.96        14.19 o                         
  -3  11   7        796.68        787.57        17.22 o                         
  -2  11   7        806.68        842.81        20.17 o                         
  -1  11   7        701.55        727.23        18.84 o                         
   0  11   7        551.34        544.25        32.40 o                         
   1  11   7        223.28        201.73        13.07 o                         
   2  11   7        223.93        193.11        16.65 o                         
   3  11   7        740.20        705.05        23.65 o                         
  -3  12   7         21.18          8.75         5.03 o                         
  -2  12   7          4.92         -1.03         2.99 o                         
  -1  12   7          6.17          6.78         7.11 o                         
   0  12   7         13.07         10.85         4.51 o                         
  -5 -11   8          5.92          3.89         6.64 o                         
  -4 -11   8          1.92          3.42         7.48 o                         
  -3 -11   8        130.74        116.20        16.17 o                         
  -2 -11   8        110.12         76.20        12.41 o                         
  -1 -11   8        265.86        276.08        21.58 o                         
   0 -11   8        443.98        490.66        30.77 o                         
   1 -11   8        598.48        599.64        33.42 o                         
  -7 -10   8        498.08        542.07        34.06 o                         
  -6 -10   8       1001.78       1039.20        42.95 o                         
  -5 -10   8       1248.12       1346.62        50.10 o                         
  -4 -10   8        564.62        604.11        30.90 o                         
  -3 -10   8        399.72        401.84        19.96 o                         
  -2 -10   8        919.19        842.59        87.02 o                         
  -1 -10   8       1091.71       1143.71        32.53 o                         
   0 -10   8        174.77        184.88        17.98 o                         
   1 -10   8        361.64        391.71        24.73 o                         
   2 -10   8        177.97         95.60        17.35 o                         
   3 -10   8        445.68        401.34        25.53 o                         
  -8  -9   8         27.06         14.83         9.56 o                         
  -7  -9   8        337.38        349.30        24.19 o                         
  -6  -9   8        474.74        510.22        27.51 o                         
  -5  -9   8        454.54        440.97        25.67 o                         
  -4  -9   8        419.27        390.79        17.18 o                         
  -3  -9   8        751.62        766.38        50.95 o                         
  -2  -9   8        647.41        746.41        24.08 o                         
  -1  -9   8        112.97        119.92        10.68 o                         
   0  -9   8         55.16         62.32         7.56 o                         
   1  -9   8         87.87         92.81        10.59 o                         
   2  -9   8         37.54         35.07         5.69 o                         
   3  -9   8          6.19          9.17         4.60 o                         
   4  -9   8        327.10        335.94        23.59 o                         
   5  -9   8        268.19        221.73        27.21 o                         
  -9  -8   8        141.25        131.90        19.39 o                         
  -8  -8   8        179.41        163.17        17.78 o                         
  -7  -8   8        232.24        222.63        18.66 o                         
  -6  -8   8        491.41        426.67        24.83 o                         
  -5  -8   8       1064.98       1100.20        42.55 o                         
  -4  -8   8       1276.27       1375.96        34.87 o                         
  -3  -8   8       2019.83       2039.54        37.12 o                         
  -2  -8   8       2868.75       2811.80        47.86 o                         
  -1  -8   8       2439.78       2336.10        43.98 o                         
   0  -8   8       1680.98       1724.71        35.56 o                         
   1  -8   8        753.82        826.59        17.17 o                         
   2  -8   8        307.70        344.56        11.45 o                         
   3  -8   8        447.22        402.45        24.56 o                         
   4  -8   8       1177.89       1058.16        42.11 o                         
   5  -8   8       1000.18       1024.13        30.92 o                         
   6  -8   8        440.24        451.42        19.09 o                         
  -9  -7   8        358.84        371.71        23.86 o                         
  -8  -7   8          2.98         -5.27         5.27 o                         
  -7  -7   8        158.79        134.52        15.30 o                         
  -6  -7   8        177.66        170.22        16.44 o                         
  -5  -7   8         78.32         79.86         8.40 o                         
  -4  -7   8        311.53        311.57        14.33 o                         
  -3  -7   8         31.70         36.60         6.85 o                         
  -2  -7   8         80.18         67.06         5.78 o                         
  -1  -7   8         16.50         20.87         2.66 o                         
   0  -7   8        770.29        778.87        14.87 o                         
   1  -7   8        337.43        368.96        10.49 o                         
   2  -7   8          0.45          2.55         2.37 o                         
   3  -7   8         29.21         21.07         3.62 o                         
   4  -7   8        114.38         99.67         7.12 o                         
   5  -7   8        118.82        110.68         7.59 o                         
   6  -7   8         80.31         93.41        13.56 o                         
   7  -7   8        142.89        146.58        23.91 o                         
 -11  -6   8        731.11        734.23        35.74 o                         
 -10  -6   8        672.32        649.27        32.31 o                         
  -9  -6   8        695.34        675.24        32.51 o                         
  -8  -6   8        173.25        182.13        16.81 o                         
  -7  -6   8        480.84        498.98        25.53 o                         
  -6  -6   8        887.08        891.23        36.37 o                         
  -5  -6   8       1349.66       1261.27        32.42 o                         
  -4  -6   8       2048.60       2079.18        36.21 o                         
  -3  -6   8       2486.31       2644.57        44.56 o                         
  -2  -6   8       4417.34       4257.64        80.52 o                         
  -1  -6   8       2983.56       2796.18        41.59 o                         
   0  -6   8       2956.62       2952.24        42.19 o                         
   1  -6   8       1134.05       1216.11        28.37 o                         
   2  -6   8        738.62        768.60        17.59 o                         
   3  -6   8        461.83        413.50        12.43 o                         
   4  -6   8        246.07        198.67         9.57 o                         
   5  -6   8        415.57        408.90        16.22 o                         
   6  -6   8        323.93        360.36        13.12 o                         
   7  -6   8        582.22        630.79        22.20 o                         
   8  -6   8        963.56        908.90        22.94 o                         
 -12  -5   8        216.40        177.30        20.00 o                         
 -11  -5   8         83.00         69.29        15.23 o                         
 -10  -5   8        170.93        145.36        16.17 o                         
  -9  -5   8        120.78        130.66        15.30 o                         
  -8  -5   8         19.23         12.58         7.48 o                         
  -7  -5   8        154.33        132.77        15.20 o                         
  -6  -5   8        148.93        149.74        10.46 o                         
  -5  -5   8        659.68        617.66        19.51 o                         
  -4  -5   8        635.05        589.25        14.31 o                         
  -3  -5   8        319.95        323.01         8.18 o                         
  -2  -5   8        207.27        198.85         6.54 o                         
  -1  -5   8          5.05          6.09         2.17 o                         
   0  -5   8        192.08        186.90         6.75 o                         
   1  -5   8        107.55        112.54         6.54 o                         
   2  -5   8        345.44        316.87        10.45 o                         
   3  -5   8        395.37        357.81        11.38 o                         
   4  -5   8         15.94          4.70         3.09 o                         
   5  -5   8        467.64        459.78        14.97 o                         
   6  -5   8        281.85        290.39        14.25 o                         
   7  -5   8          3.24          4.83         3.29 o                         
   8  -5   8         43.63         50.97         5.84 o                         
 -12  -4   8        589.90        573.81        32.28 o                         
 -11  -4   8        461.06        424.02        25.94 o                         
 -10  -4   8        391.67        403.62        24.13 o                         
  -9  -4   8       1364.99       1373.60        49.19 o                         
  -8  -4   8       1465.12       1476.98        50.50 o                         
  -7  -4   8        503.71        519.48        25.60 o                         
  -6  -4   8       2201.99       2175.89        48.51 o                         
  -5  -4   8       1776.03       1734.84        35.91 o                         
  -4  -4   8       1123.06       1076.53        26.00 o                         
  -3  -4   8       3008.21       3046.18        42.17 o                         
  -2  -4   8       2307.80       2292.25        33.46 o                         
  -1  -4   8       2549.13       2464.32        35.42 o                         
   0  -4   8       1693.15       1695.89        26.58 o                         
   1  -4   8       2826.77       2915.80        47.93 o                         
   2  -4   8       2337.90       2396.66        41.23 o                         
   3  -4   8        981.30        933.41        21.20 o                         
   4  -4   8        376.35        350.00        11.53 o                         
   5  -4   8        240.11        219.38        15.54 o                         
   6  -4   8        427.59        442.66        13.92 o                         
   7  -4   8        919.02        929.61        22.19 o                         
   8  -4   8        746.66        710.53        21.80 o                         
   9  -4   8        347.07        278.48        12.82 o                         
 -11  -3   8        377.41        382.21        24.86 o                         
 -10  -3   8        109.48        108.72        14.46 o                         
  -9  -3   8        101.44         67.07        10.57 o                         
  -8  -3   8        455.67        479.65        24.80 o                         
  -7  -3   8        357.36        320.44        20.10 o                         
  -6  -3   8        271.18        260.81        14.88 o                         
  -5  -3   8          7.97         10.70         2.20 o                         
  -4  -3   8        435.64        415.67        11.19 o                         
  -3  -3   8        102.08         94.50         4.67 o                         
  -2  -3   8        577.71        560.71        12.79 o                         
  -1  -3   8         70.64         70.45         4.44 o                         
   0  -3   8        462.47        504.74        10.97 o                         
   1  -3   8       1301.19       1312.72        26.06 o                         
   2  -3   8       2323.99       2229.53        38.38 o                         
   3  -3   8       1876.87       1805.13        32.70 o                         
   4  -3   8        294.77        317.70        12.18 o                         
   5  -3   8        123.89        118.89         7.86 o                         
   6  -3   8        442.00        426.58        13.82 o                         
   7  -3   8        224.05        238.69        13.57 o                         
   8  -3   8         65.58         57.03         7.54 o                         
   9  -3   8        144.40        139.77        11.10 o                         
 -13  -2   8        429.54        425.90        27.82 o                         
 -12  -2   8        399.39        379.03        24.83 o                         
 -11  -2   8         56.48         57.85        11.54 o                         
 -10  -2   8        395.55        422.78        23.62 o                         
  -9  -2   8       1736.00       1770.48        58.38 o                         
  -8  -2   8       3843.94       3778.38       107.88 o                         
  -7  -2   8       2314.10       2285.40        69.49 o                         
  -6  -2   8       1125.32       1122.17        18.05 o                         
  -5  -2   8       1924.60       1921.76        40.92 o                         
  -4  -2   8       2331.53       2243.95        32.23 o                         
  -3  -2   8       2546.26       2463.82        35.07 o                         
  -2  -2   8       1163.07       1151.03        18.87 o                         
  -1  -2   8        516.15        480.34        20.10 o                         
   0  -2   8       2872.65       2763.65        39.41 o                         
   1  -2   8       5564.87       5608.80        86.13 o                         
   2  -2   8       2664.86       2666.45        44.38 o                         
   3  -2   8       3923.34       3956.38        64.41 o                         
   4  -2   8       3194.20       3120.34        52.89 o                         
   5  -2   8       1266.98       1296.59        27.37 o                         
   6  -2   8       1801.85       1788.88        34.68 o                         
   7  -2   8       1839.87       1808.79        37.88 o                         
   8  -2   8        850.97        820.05        25.96 o                         
   9  -2   8        185.83        166.59        19.53 o                         
 -13  -1   8        126.53         96.47        14.56 o                         
 -12  -1   8        150.64        128.28        17.01 o                         
 -11  -1   8         69.27         64.63        10.77 o                         
 -10  -1   8        272.45        293.19        19.86 o                         
  -9  -1   8        511.29        502.61        25.37 o                         
  -8  -1   8        582.04        580.29        12.78 o                         
  -7  -1   8        225.53        220.31         6.34 o                         
  -6  -1   8       1096.52       1104.25        21.29 o                         
  -5  -1   8        397.96        396.06         8.83 o                         
  -4  -1   8       1033.09        990.06        16.35 o                         
  -3  -1   8       1682.12       1657.12        24.89 o                         
  -2  -1   8        971.75        993.33        16.78 o                         
  -1  -1   8        207.67        205.68         6.49 o                         
   0  -1   8        764.96        720.22        13.75 o                         
   1  -1   8        405.83        387.17        10.98 o                         
   2  -1   8        450.65        457.69        12.41 o                         
   3  -1   8          7.66          8.35         3.04 o                         
   4  -1   8         74.67         64.35         5.62 o                         
   5  -1   8       1027.42       1029.21        23.95 o                         
   6  -1   8        702.83        701.01        18.52 o                         
   7  -1   8        295.66        277.43        11.59 o                         
   8  -1   8        258.82        264.48        11.92 o                         
   9  -1   8         84.83         74.14         8.39 o                         
 -13   0   8        780.30        746.04        37.41 o                         
 -12   0   8        504.63        478.04        27.51 o                         
 -11   0   8        120.65        125.22         7.01 o                         
 -10   0   8        515.94        503.79        15.09 o                         
  -9   0   8       5145.88       4991.78        94.77 o                         
  -8   0   8       4254.34       4215.67        79.98 o                         
  -7   0   8       2662.06       2587.17        42.77 o                         
  -6   0   8       2486.24       2474.07        34.94 o                         
  -5   0   8       1906.49       1957.20        28.51 o                         
  -4   0   8       1616.19       1579.39        23.85 o                         
  -3   0   8       1679.86       1590.01        24.03 o                         
  -2   0   8        980.28        961.08        18.85 o                         
  -1   0   8         10.04         13.96         2.61 o                         
   0   0   8        815.45        831.24        15.14 o                         
   1   0   8       2466.61       2374.91        40.01 o                         
   2   0   8       4449.68       4328.35        68.29 o                         
   3   0   8       2217.29       2250.13        39.43 o                         
   4   0   8       1650.69       1697.25        32.10 o                         
   5   0   8       1670.76       1842.06       144.63 o                         
   6   0   8       1552.97       1455.52        29.82 o                         
   7   0   8       1067.85       1065.59        24.50 o                         
   8   0   8         12.95          6.03         3.28 o                         
   9   0   8          9.59         23.48         7.73 o                         
 -12   1   8        158.66        158.34        15.67 o                         
 -11   1   8         57.23         54.43         8.22 o                         
 -10   1   8        245.31        257.21        23.25 o                         
  -9   1   8        503.40        475.83        20.15 o                         
  -8   1   8        557.93        528.17        12.77 o                         
  -7   1   8        201.99        193.19         9.79 o                         
  -6   1   8       1064.42       1068.64        17.62 o                         
  -5   1   8        401.23        388.46         8.73 o                         
  -4   1   8       1010.41        946.74        16.10 o                         
  -3   1   8       1673.48       1626.97        28.44 o                         
  -2   1   8        961.41        994.90        16.72 o                         
  -1   1   8        201.52        196.25         6.40 o                         
   0   1   8        780.01        723.79        15.88 o                         
   1   1   8        417.50        393.07        12.66 o                         
   2   1   8        441.09        431.99        12.43 o                         
   3   1   8         11.39         12.43         3.41 o                         
   4   1   8         88.26         86.32         7.40 o                         
   5   1   8       1064.16       1063.39        26.04 o                         
   6   1   8        728.09        756.52        20.83 o                         
   7   1   8        310.82        317.51        12.36 o                         
   8   1   8        281.19        300.78        12.28 o                         
   9   1   8         99.47        112.00        21.11 o                         
 -13   2   8        422.85        409.73        29.53 o                         
 -12   2   8        385.29        374.92        14.80 o                         
 -11   2   8         65.29         68.91         7.80 o                         
 -10   2   8        394.12        391.28        14.37 o                         
  -9   2   8       1731.65       1768.45        40.54 o                         
  -8   2   8       3864.12       3836.71        60.03 o                         
  -7   2   8       2346.02       2278.73        33.62 o                         
  -6   2   8       1105.12       1101.82        17.88 o                         
  -5   2   8       1945.59       1898.88        27.80 o                         
  -4   2   8       2341.69       2265.55        32.13 o                         
  -3   2   8       2570.41       2504.23        35.09 o                         
  -2   2   8       1149.91       1162.11        18.81 o                         
  -1   2   8        485.84        475.00        10.32 o                         
   0   2   8       2840.26       2796.21        80.74 o                         
   1   2   8       5654.27       5676.88        86.71 o                         
   2   2   8       2642.11       2622.57        44.78 o                         
   3   2   8       3895.56       4099.46        65.22 o                         
   4   2   8       3252.86       3215.16        60.97 o                         
   5   2   8       1211.88       1213.77        27.22 o                         
   6   2   8       1780.79       1809.44        55.77 o                         
   7   2   8       1822.86       1834.42        36.89 o                         
   8   2   8        802.75        767.06        20.94 o                         
   9   2   8        193.59        181.62        13.60 o                         
 -12   3   8        248.99        251.62        19.76 o                         
 -11   3   8        407.59        411.42        15.62 o                         
 -10   3   8        116.07        120.36         8.66 o                         
  -9   3   8         93.50         92.24         6.19 o                         
  -8   3   8        478.65        475.11        11.68 o                         
  -7   3   8        372.44        344.31         9.50 o                         
  -6   3   8        286.77        283.24         6.78 o                         
  -5   3   8         13.24         18.99         3.24 o                         
  -4   3   8        422.10        417.39         9.01 o                         
  -3   3   8        107.65        107.41         4.68 o                         
  -2   3   8        576.24        548.02        11.12 o                         
  -1   3   8         73.35         63.99         5.74 o                         
   0   3   8        454.01        472.80        12.64 o                         
   1   3   8       1304.74       1284.62        25.21 o                         
   2   3   8       2273.91       2200.41        39.00 o                         
   3   3   8       1867.13       1750.78        40.84 o                         
   4   3   8        272.74        286.93        13.40 o                         
   5   3   8        129.80        120.97        13.73 o                         
   6   3   8        464.29        455.69        14.75 o                         
   7   3   8        248.60        256.11        14.79 o                         
   8   3   8         61.69         42.16         5.58 o                         
   9   3   8        148.89        136.45        17.21 o                         
 -12   4   8        560.39        580.89        20.11 o                         
 -11   4   8        423.36        390.30        22.62 o                         
 -10   4   8        405.83        398.36        15.37 o                         
  -9   4   8       1341.85       1362.88        26.30 o                         
  -8   4   8       1420.86       1432.83        23.98 o                         
  -7   4   8        513.16        503.77        11.68 o                         
  -6   4   8       2217.12       2164.77        43.80 o                         
  -5   4   8       1744.27       1701.12        33.37 o                         
  -4   4   8       1134.72       1132.70        18.01 o                         
  -3   4   8       3030.35       3022.94        55.11 o                         
  -2   4   8       2289.71       2292.88        33.01 o                         
  -1   4   8       2481.11       2437.62        41.28 o                         
   0   4   8       1758.82       1742.13        31.20 o                         
   1   4   8       2866.86       2931.30        86.83 o                         
   2   4   8       2375.71       2434.50        88.30 o                         
   3   4   8       1044.31       1022.02        22.11 o                         
   4   4   8        361.35        333.54        18.84 o                         
   5   4   8        256.56        234.60        13.03 o                         
   6   4   8        415.44        433.15        14.60 o                         
   7   4   8        883.95        884.80        22.81 o                         
   8   4   8        747.38        746.90        26.53 o                         
   9   4   8        362.36        295.39        13.51 o                         
 -12   5   8        231.70        236.84        18.31 o                         
 -11   5   8         91.01         94.78         9.18 o                         
 -10   5   8        154.65        119.82        20.70 o                         
  -9   5   8        116.19         99.37         7.65 o                         
  -8   5   8         27.83         17.92         3.36 o                         
  -7   5   8        153.89        144.86         6.72 o                         
  -6   5   8        161.63        154.72        10.00 o                         
  -5   5   8        635.82        585.32        11.17 o                         
  -4   5   8        616.82        600.84        15.26 o                         
  -3   5   8        309.77        317.07         7.92 o                         
  -2   5   8        211.22        215.92         8.08 o                         
  -1   5   8          4.98         11.14         2.96 o                         
   0   5   8        193.89        186.19        11.32 o                         
   1   5   8        102.12        105.43         8.63 o                         
   2   5   8        342.03        310.68        11.23 o                         
   3   5   8        375.64        348.77        14.14 o                         
   4   5   8         18.06          7.41         3.46 o                         
   5   5   8        486.47        469.22        14.99 o                         
   6   5   8        302.44        313.80        13.77 o                         
   7   5   8          3.56          4.61         3.77 o                         
   8   5   8         49.66         46.96         6.17 o                         
 -10   6   8        704.52        638.50        21.32 o                         
  -9   6   8        719.07        716.47        22.33 o                         
  -8   6   8        154.45        163.80         9.67 o                         
  -7   6   8        471.24        445.60        11.31 o                         
  -6   6   8        955.57        916.31        17.27 o                         
  -5   6   8       1354.10       1274.55        19.94 o                         
  -4   6   8       2054.24       2110.26        30.47 o                         
  -3   6   8       2475.64       2579.80        43.51 o                         
  -2   6   8       4375.30       4314.35        68.03 o                         
  -1   6   8       2998.28       2847.57        59.24 o                         
   0   6   8       2923.92       2936.69        49.51 o                         
   1   6   8       1109.42       1212.59        38.77 o                         
   2   6   8        757.82        782.38        18.91 o                         
   3   6   8        481.09        442.96        26.36 o                         
   4   6   8        233.05        189.42         9.83 o                         
   5   6   8        357.87        356.03        13.40 o                         
   6   6   8        307.78        348.25        17.35 o                         
   7   6   8        573.39        641.82        30.14 o                         
   8   6   8        950.11        921.97        26.80 o                         
 -10   7   8        246.75        251.25        27.68 o                         
  -9   7   8        337.33        329.90        22.98 o                         
  -8   7   8          0.97          3.40         5.94 o                         
  -7   7   8        174.76        152.50         6.87 o                         
  -6   7   8        170.23        160.52         6.66 o                         
  -5   7   8         76.03         80.17         3.45 o                         
  -4   7   8        297.67        302.56         9.47 o                         
  -3   7   8         29.32         33.64         3.88 o                         
  -2   7   8         83.57         78.14         6.46 o                         
  -1   7   8         17.86         24.75         4.03 o                         
   0   7   8        772.60        780.58        18.59 o                         
   1   7   8        337.22        366.82        12.31 o                         
   2   7   8          1.18         -0.26         2.88 o                         
   3   7   8         35.14         22.82         4.23 o                         
   4   7   8        123.30        103.78         7.93 o                         
   5   7   8        121.86        105.13        10.30 o                         
   6   7   8         88.07         97.14         8.37 o                         
   7   7   8        130.27        136.15        10.02 o                         
  -9   8   8        151.62        160.22        18.29 o                         
  -8   8   8        155.57        146.77        11.91 o                         
  -7   8   8        196.19        188.08        12.42 o                         
  -6   8   8        490.97        460.89        27.43 o                         
  -5   8   8       1082.37       1096.72        22.08 o                         
  -4   8   8       1235.22       1277.29        27.31 o                         
  -3   8   8       2034.10       2091.46        36.84 o                         
  -2   8   8       2855.80       2738.78        47.24 o                         
  -1   8   8       2458.96       2437.37        42.28 o                         
   0   8   8       1690.52       1756.56        33.29 o                         
   1   8   8        723.90        804.64        21.67 o                         
   2   8   8        318.48        345.14        12.47 o                         
   3   8   8        473.31        432.19        14.24 o                         
   4   8   8       1182.25       1100.93        26.02 o                         
   5   8   8       1009.89       1040.67        25.23 o                         
   6   8   8        442.48        469.15        26.92 o                         
  -8   9   8         33.35         21.57         6.05 o                         
  -7   9   8        353.48        380.43        14.79 o                         
  -6   9   8        492.07        500.15        16.29 o                         
  -5   9   8        461.60        456.95        11.02 o                         
  -4   9   8        431.57        417.95        12.13 o                         
  -3   9   8        768.02        802.91        24.25 o                         
  -2   9   8        647.39        721.14        22.95 o                         
  -1   9   8        111.87        115.92        10.33 o                         
   0   9   8         57.85         53.15         9.80 o                         
   1   9   8         87.48        102.93         8.31 o                         
   2   9   8         34.01         36.41         5.10 o                         
   3   9   8          3.57          6.60         3.62 o                         
   4   9   8        313.65        322.66        16.29 o                         
   5   9   8        261.93        239.02        13.86 o                         
  -7  10   8        504.54        525.53        21.38 o                         
  -6  10   8        986.96       1039.49        26.39 o                         
  -5  10   8       1239.86       1309.36        42.23 o                         
  -4  10   8        585.04        631.05        14.62 o                         
  -3  10   8        378.70        362.63        15.43 o                         
  -2  10   8        925.97        877.24        27.18 o                         
  -1  10   8       1111.45       1115.72        32.50 o                         
   0  10   8        186.20        173.45        18.29 o                         
   1  10   8        328.14        349.41        16.81 o                         
   2  10   8        157.14        145.05        12.10 o                         
   3  10   8        447.31        407.15        17.88 o                         
  -5  11   8          5.01         -4.16         4.16 o                         
  -4  11   8          0.86         -3.14         3.14 o                         
  -3  11   8        127.10        106.44         7.61 o                         
  -2  11   8        109.33         76.72         7.22 o                         
  -1  11   8        268.83        243.52        11.45 o                         
   0  11   8        449.39        473.78        22.25 o                         
   1  11   8        605.23        678.02        23.23 o                         
  -5 -10   9         53.42         57.04        13.46 o                         
  -4 -10   9        137.22        155.24        12.80 o                         
  -3 -10   9         51.39         37.70         7.07 o                         
  -2 -10   9         57.57         36.35         6.99 o                         
  -1 -10   9        256.11        258.71        15.12 o                         
   0 -10   9        351.84        421.81        33.39 o                         
   1 -10   9         70.77         56.64        12.08 o                         
   2 -10   9         17.01         14.56         7.48 o                         
  -6  -9   9       1580.09       1591.40        56.67 o                         
  -5  -9   9        821.80        812.71        37.65 o                         
  -4  -9   9        611.87        671.54        23.47 o                         
  -3  -9   9        816.29        855.96        27.36 o                         
  -2  -9   9        839.64        853.06        27.06 o                         
  -1  -9   9       1492.36       1503.08        42.50 o                         
   0  -9   9       1153.25       1159.63        46.71 o                         
   1  -9   9        781.75        846.06        37.75 o                         
   2  -9   9        671.90        666.55        33.59 o                         
   3  -9   9        561.21        534.48        31.31 o                         
  -9  -8   9          9.31         -6.64         6.64 o                         
  -8  -8   9        225.80        219.71        28.59 o                         
  -7  -8   9        703.71        751.17        35.70 o                         
  -6  -8   9        612.37        664.20        32.61 o                         
  -5  -8   9         58.84         49.12         7.90 o                         
  -4  -8   9         41.20         39.63         6.74 o                         
  -3  -8   9        108.10         76.70         8.54 o                         
  -2  -8   9         19.33         19.58         5.19 o                         
  -1  -8   9         18.23         18.54         5.23 o                         
   0  -8   9         25.12         13.59         5.05 o                         
   1  -8   9          8.65         15.86         4.91 o                         
   2  -8   9        242.49        257.85        14.00 o                         
   3  -8   9       1194.15       1252.93        34.51 o                         
   4  -8   9        420.91        441.84        29.76 o                         
   5  -8   9         64.69         35.86         7.50 o                         
 -10  -7   9         82.73         51.77        11.61 o                         
  -8  -7   9        204.03        231.66        20.13 o                         
  -7  -7   9        564.49        568.77        29.39 o                         
  -6  -7   9        961.97        917.87        38.12 o                         
  -5  -7   9       1316.27       1295.20        34.69 o                         
  -4  -7   9       1312.94       1354.17        32.24 o                         
  -3  -7   9        998.71       1058.80        26.87 o                         
  -2  -7   9       1139.02       1161.83        34.93 o                         
  -1  -7   9        971.44        884.02        20.89 o                         
   0  -7   9        387.48        348.40         9.40 o                         
   1  -7   9        131.94        137.88         6.78 o                         
   2  -7   9        216.52        245.19        11.89 o                         
   3  -7   9        394.31        374.07        15.49 o                         
   4  -7   9        367.08        312.96        15.71 o                         
   5  -7   9        490.03        472.64        29.19 o                         
   6  -7   9       1376.38       1430.03        53.17 o                         
 -10  -6   9        149.14         97.44        15.94 o                         
  -9  -6   9        173.33        173.00        18.62 o                         
  -8  -6   9        417.74        478.48        26.74 o                         
  -7  -6   9         19.06         22.78         8.46 o                         
  -6  -6   9          0.73         -1.64         5.72 o                         
  -5  -6   9        865.78        841.03        17.62 o                         
  -4  -6   9       1105.83       1167.18        60.67 o                         
  -3  -6   9        178.19        202.93         6.72 o                         
  -2  -6   9         13.54          8.47         2.38 o                         
  -1  -6   9         39.00         38.44         3.65 o                         
   0  -6   9        634.47        636.60        13.63 o                         
   1  -6   9        880.47        902.77        24.47 o                         
   2  -6   9        100.46        111.40         6.81 o                         
   3  -6   9         16.49         12.00         3.39 o                         
   4  -6   9        384.38        362.11        19.90 o                         
   5  -6   9        519.90        535.82        26.18 o                         
   6  -6   9        414.02        468.55        18.85 o                         
 -11  -5   9        717.03        700.57        35.33 o                         
 -10  -5   9        457.48        411.17        26.61 o                         
  -9  -5   9        462.66        462.88        26.74 o                         
  -8  -5   9       1662.98       1743.57        59.42 o                         
  -7  -5   9       1915.30       2007.70        64.32 o                         
  -6  -5   9       2078.62       2039.01        46.11 o                         
  -5  -5   9       2544.08       2520.51        42.08 o                         
  -4  -5   9       4525.60       4592.24        99.01 o                         
  -3  -5   9       6278.79       6452.33        84.51 o                         
  -2  -5   9       2759.88       2778.78        40.65 o                         
  -1  -5   9        762.39        715.33        19.20 o                         
   0  -5   9       1271.50       1173.98        20.73 o                         
   1  -5   9        820.42        826.95        22.81 o                         
   2  -5   9        773.65        826.13        19.02 o                         
   3  -5   9        570.93        549.09        15.04 o                         
   4  -5   9        779.32        737.48        18.35 o                         
   5  -5   9       1427.45       1360.41        31.15 o                         
   6  -5   9       1563.21       1635.42        33.13 o                         
   7  -5   9        984.97       1013.39        24.59 o                         
 -11  -4   9        355.34        369.36        36.10 o                         
  -9  -4   9        183.73        160.66        16.54 o                         
  -8  -4   9         77.88         89.12        13.25 o                         
  -7  -4   9        207.30        201.96        17.41 o                         
  -6  -4   9         92.75         82.26         8.29 o                         
  -5  -4   9        145.52        123.44         5.50 o                         
  -4  -4   9        187.29        187.33         8.18 o                         
  -3  -4   9        972.49        905.72        17.92 o                         
  -2  -4   9       2967.36       2970.88        53.50 o                         
  -1  -4   9       2246.89       2282.02        35.07 o                         
   0  -4   9       1240.19       1272.76        21.80 o                         
   1  -4   9        148.41        139.05         7.50 o                         
   2  -4   9         28.43         17.64         4.38 o                         
   3  -4   9        198.78        181.43         9.63 o                         
   4  -4   9         19.71          9.46         4.26 o                         
   5  -4   9        183.62        187.60        12.65 o                         
   6  -4   9         45.04         34.74         4.79 o                         
   7  -4   9        446.19        443.47        18.87 o                         
   8  -4   9        660.75        649.09        37.45 o                         
 -12  -3   9        665.03        634.47        34.12 o                         
 -11  -3   9        294.50        268.90        21.54 o                         
 -10  -3   9         97.35         82.17        13.22 o                         
  -9  -3   9        537.42        596.25        28.66 o                         
  -8  -3   9       1215.10       1226.70        44.83 o                         
  -7  -3   9       1188.04       1233.38        44.36 o                         
  -6  -3   9         64.10         59.63         3.84 o                         
  -5  -3   9        366.24        357.89        11.81 o                         
  -4  -3   9       2979.97       2949.24        41.55 o                         
  -3  -3   9       2360.84       2369.27        34.66 o                         
  -2  -3   9       1058.29       1052.87        18.66 o                         
  -1  -3   9        899.42        919.95        17.12 o                         
   0  -3   9        431.12        416.04        10.44 o                         
   1  -3   9       1733.87       1704.17        31.53 o                         
   2  -3   9       2218.19       2258.30        39.97 o                         
   3  -3   9       1453.37       1472.39        29.39 o                         
   4  -3   9        297.57        276.42        11.63 o                         
   5  -3   9        977.84        952.90        22.09 o                         
   6  -3   9       1565.99       1568.58        40.97 o                         
   7  -3   9        604.61        608.94        18.06 o                         
   8  -3   9        366.48        358.99        13.94 o                         
 -11  -2   9        113.81        105.39        14.90 o                         
 -10  -2   9         27.22         35.70         9.40 o                         
  -9  -2   9         98.72        103.08        13.52 o                         
  -8  -2   9        543.95        536.06        26.34 o                         
  -7  -2   9        423.27        422.54         8.43 o                         
  -6  -2   9        587.92        559.84        15.09 o                         
  -5  -2   9       1261.81       1235.57        23.75 o                         
  -4  -2   9        474.92        442.38        10.13 o                         
  -3  -2   9        164.62        151.03         6.06 o                         
  -2  -2   9        506.48        468.74        10.76 o                         
  -1  -2   9        506.94        507.23        11.44 o                         
   0  -2   9         10.81          8.73         2.66 o                         
   1  -2   9        224.82        219.03         9.50 o                         
   2  -2   9        342.47        371.10        17.88 o                         
   3  -2   9        654.49        646.44        16.63 o                         
   4  -2   9        767.17        783.94        23.86 o                         
   5  -2   9        673.18        669.72        17.93 o                         
   6  -2   9        106.65        101.44         7.91 o                         
   7  -2   9        122.60        113.60        11.79 o                         
   8  -2   9         14.12         10.68         4.24 o                         
 -12  -1   9       1074.57       1064.30        59.66 o                         
 -11  -1   9        691.42        672.62        32.65 o                         
 -10  -1   9        920.14        948.07        39.02 o                         
  -9  -1   9       1748.91       1770.54        59.26 o                         
  -8  -1   9       3898.25       3867.74        59.03 o                         
  -7  -1   9       2919.64       2902.63        41.20 o                         
  -6  -1   9        231.06        228.48         8.86 o                         
  -5  -1   9         48.13         43.10         3.67 o                         
  -4  -1   9       1819.69       1822.69        27.62 o                         
  -3  -1   9       3299.93       3293.38        45.69 o                         
  -2  -1   9       1717.64       1711.93        26.55 o                         
  -1  -1   9       1005.17       1004.44        18.13 o                         
   0  -1   9       2349.54       2353.26        34.39 o                         
   1  -1   9       5401.40       5346.85        82.86 o                         
   2  -1   9       6847.85       6837.82       105.48 o                         
   3  -1   9       1906.60       1904.43        34.82 o                         
   4  -1   9        467.86        449.47        14.05 o                         
   5  -1   9        842.46        791.03        19.65 o                         
   6  -1   9        904.21        889.72        21.86 o                         
   7  -1   9        523.14        543.09        17.71 o                         
   8  -1   9        110.44         92.10        24.02 o                         
 -12   0   9        160.02        149.05        18.45 o                         
 -11   0   9        117.18        122.89        13.09 o                         
 -10   0   9        146.01        144.37         7.82 o                         
  -9   0   9         30.64         27.43         3.07 o                         
  -8   0   9        348.45        332.76        12.10 o                         
  -7   0   9        577.84        580.14        12.10 o                         
  -6   0   9         17.54         18.24         2.66 o                         
  -5   0   9          1.56          3.57         2.09 o                         
  -4   0   9         35.26         38.78         3.77 o                         
  -3   0   9          2.70          1.13         2.09 o                         
  -2   0   9          5.27          5.75         2.16 o                         
  -1   0   9         24.01         18.28         2.76 o                         
   0   0   9        367.23        361.13         9.58 o                         
   1   0   9         93.50        107.91        10.16 o                         
   2   0   9         54.10         44.76         5.03 o                         
   3   0   9         49.39         47.30         6.02 o                         
   4   0   9        156.16        157.36        11.28 o                         
   5   0   9         32.27         24.68         4.68 o                         
   6   0   9          7.21          5.78         3.33 o                         
   7   0   9          5.60          2.16         3.20 o                         
   8   0   9         22.71         37.76         8.24 o                         
 -12   1   9       1071.08       1073.66        44.29 o                         
 -11   1   9        685.24        684.60        19.75 o                         
 -10   1   9        936.06        977.60        25.16 o                         
  -9   1   9       1784.72       1783.94        32.36 o                         
  -8   1   9       3867.62       3837.10        81.06 o                         
  -7   1   9       2952.86       2891.05        48.17 o                         
  -6   1   9        268.47        260.46         7.38 o                         
  -5   1   9         48.85         47.98         3.72 o                         
  -4   1   9       1827.97       1813.21        28.40 o                         
  -3   1   9       3297.46       3277.04        45.60 o                         
  -2   1   9       1699.04       1709.16        26.41 o                         
  -1   1   9       1068.93       1068.13        18.40 o                         
   0   1   9       2270.54       2219.65        72.15 o                         
   1   1   9       5349.57       5325.28        83.11 o                         
   2   1   9       6945.15       6978.65       105.96 o                         
   3   1   9       1791.48       1820.00        34.69 o                         
   4   1   9        445.39        444.30        16.56 o                         
   5   1   9        805.70        748.05        19.55 o                         
   6   1   9        897.70        894.86        22.11 o                         
   7   1   9        509.41        508.67        18.14 o                         
   8   1   9        109.41         79.43         9.21 o                         
 -12   2   9        128.91        129.70        13.04 o                         
 -11   2   9        125.39        114.02         9.36 o                         
 -10   2   9         32.43         32.91         5.00 o                         
  -9   2   9         86.04         81.05         5.91 o                         
  -8   2   9        527.38        519.99        11.86 o                         
  -7   2   9        408.20        414.50        12.24 o                         
  -6   2   9        565.82        540.13        17.93 o                         
  -5   2   9       1226.69       1176.34        19.63 o                         
  -4   2   9        462.00        435.01         9.91 o                         
  -3   2   9        171.23        157.71         6.06 o                         
  -2   2   9        514.02        489.42        13.86 o                         
  -1   2   9        509.51        509.94        11.38 o                         
   0   2   9         12.32          6.86         3.04 o                         
   1   2   9        229.51        207.03        10.70 o                         
   2   2   9        364.83        372.38        19.22 o                         
   3   2   9        669.90        658.25        17.14 o                         
   4   2   9        777.44        796.45        19.77 o                         
   5   2   9        702.81        691.93        20.00 o                         
   6   2   9        110.31         97.81         9.92 o                         
   7   2   9        123.22        127.65        10.04 o                         
   8   2   9         12.34          9.80         4.68 o                         
 -12   3   9        640.16        656.35        21.18 o                         
 -11   3   9        263.32        245.59        12.37 o                         
 -10   3   9        103.39        100.35         8.32 o                         
  -9   3   9        537.30        538.12        25.21 o                         
  -8   3   9       1199.73       1188.55        21.73 o                         
  -7   3   9       1199.53       1199.96        24.17 o                         
  -6   3   9         49.43         44.79         3.43 o                         
  -5   3   9        405.71        376.01         9.86 o                         
  -4   3   9       2967.25       2944.91        41.47 o                         
  -3   3   9       2334.92       2388.78        34.57 o                         
  -2   3   9       1089.47       1107.79        18.74 o                         
  -1   3   9        927.54        968.67        20.09 o                         
   0   3   9        411.21        387.54        12.04 o                         
   1   3   9       1725.65       1746.71        49.02 o                         
   2   3   9       2249.66       2295.38        40.79 o                         
   3   3   9       1458.26       1485.15        35.74 o                         
   4   3   9        269.48        244.28        10.79 o                         
   5   3   9        962.52        923.34        22.61 o                         
   6   3   9       1590.99       1589.61        33.08 o                         
   7   3   9        639.01        647.69        19.35 o                         
   8   3   9        390.84        385.21        22.88 o                         
 -11   4   9        380.87        397.58        16.12 o                         
 -10   4   9        115.05        126.78        10.45 o                         
  -9   4   9        175.20        163.05        15.69 o                         
  -8   4   9         87.58         90.57         6.01 o                         
  -7   4   9        221.34        208.30         7.78 o                         
  -6   4   9         80.23         71.06         7.85 o                         
  -5   4   9        135.66        118.18         8.16 o                         
  -4   4   9        192.38        193.15         6.58 o                         
  -3   4   9        990.46        946.50        16.68 o                         
  -2   4   9       2977.14       2895.55        49.92 o                         
  -1   4   9       2246.75       2300.47        40.18 o                         
   0   4   9       1226.77       1263.78        25.46 o                         
   1   4   9        152.49        139.91         8.06 o                         
   2   4   9         22.57         16.01         3.89 o                         
   3   4   9        189.99        159.28         8.85 o                         
   4   4   9         20.20          4.81         4.47 o                         
   5   4   9        192.80        196.95        19.10 o                         
   6   4   9         46.13         41.88         5.88 o                         
   7   4   9        422.53        419.16        19.23 o                         
   8   4   9        630.59        681.05        37.51 o                         
 -11   5   9        712.04        667.02        34.02 o                         
 -10   5   9        452.45        427.97        16.60 o                         
  -9   5   9        494.88        486.20        23.29 o                         
  -8   5   9       1691.45       1730.26        28.64 o                         
  -7   5   9       1864.75       1922.35        30.63 o                         
  -6   5   9       2084.59       2017.97        42.31 o                         
  -5   5   9       2562.65       2511.86        41.30 o                         
  -4   5   9       4561.48       4700.46        62.40 o                         
  -3   5   9       6260.56       6394.77        91.51 o                         
  -2   5   9       2802.53       2899.25        47.46 o                         
  -1   5   9        758.20        727.24        17.33 o                         
   0   5   9       1250.31       1190.73        36.43 o                         
   1   5   9        826.69        884.50        20.57 o                         
   2   5   9        763.78        835.37        20.09 o                         
   3   5   9        556.57        558.10        16.09 o                         
   4   5   9        754.21        704.29        20.25 o                         
   5   5   9       1435.76       1386.60        29.98 o                         
   6   5   9       1533.31       1609.50        34.29 o                         
   7   5   9       1036.29       1021.11        25.84 o                         
 -10   6   9        132.02        121.90        20.90 o                         
  -9   6   9        165.21        122.44        16.24 o                         
  -8   6   9        401.71        415.15        11.69 o                         
  -7   6   9         14.09         13.75         2.95 o                         
  -6   6   9          0.32          2.40         2.71 o                         
  -5   6   9        853.22        827.34        25.43 o                         
  -4   6   9       1093.15       1120.57        18.84 o                         
  -3   6   9        175.74        186.42         9.63 o                         
  -2   6   9         12.34          9.05         3.02 o                         
  -1   6   9         42.36         40.21         4.59 o                         
   0   6   9        631.96        634.11        19.96 o                         
   1   6   9        891.97        892.88        20.88 o                         
   2   6   9        101.09         99.63         7.59 o                         
   3   6   9         19.91         14.74         6.08 o                         
   4   6   9        398.69        412.83        17.36 o                         
   5   6   9        554.58        578.10        17.63 o                         
   6   6   9        427.94        476.66        38.00 o                         
  -8   7   9        233.09        254.05        11.72 o                         
  -7   7   9        537.67        536.12        16.18 o                         
  -6   7   9        911.38        860.58        35.33 o                         
  -5   7   9       1329.91       1357.52        26.56 o                         
  -4   7   9       1337.86       1374.65        30.79 o                         
  -3   7   9        998.65       1039.41        24.86 o                         
  -2   7   9       1137.90       1157.93        24.87 o                         
  -1   7   9        963.47        900.65        20.51 o                         
   0   7   9        391.23        356.48        12.30 o                         
   1   7   9        132.47        140.40         8.40 o                         
   2   7   9        209.10        238.75        10.58 o                         
   3   7   9        382.72        380.11        13.93 o                         
   4   7   9        348.85        293.37        12.70 o                         
   5   7   9        487.45        469.54        20.45 o                         
   6   7   9       1399.11       1412.64        54.66 o                         
  -9   8   9          9.63          8.32         6.38 o                         
  -8   8   9        233.05        247.63        21.88 o                         
  -7   8   9        730.21        778.02        20.66 o                         
  -6   8   9        640.85        673.45        18.73 o                         
  -5   8   9         63.80         64.00         5.12 o                         
  -4   8   9         41.01         42.98        11.11 o                         
  -3   8   9        110.50         93.97         9.05 o                         
  -2   8   9         18.08         24.28         5.79 o                         
  -1   8   9         18.88         17.84         5.21 o                         
   0   8   9         23.89         17.32         5.10 o                         
   1   8   9          9.41         10.11         4.99 o                         
   2   8   9        240.70        254.88        11.51 o                         
   3   8   9       1179.95       1231.67        28.16 o                         
   4   8   9        400.45        400.33        16.77 o                         
   5   8   9         62.05         47.72         7.01 o                         
  -7   9   9       1155.11       1125.13        48.21 o                         
  -6   9   9       1538.81       1491.08        39.08 o                         
  -5   9   9        822.62        834.85        21.94 o                         
  -4   9   9        603.45        638.49        16.26 o                         
  -3   9   9        834.63        887.75        26.61 o                         
  -2   9   9        825.18        848.14        48.99 o                         
  -1   9   9       1482.85       1439.68        37.89 o                         
   0   9   9       1163.86       1155.03        35.27 o                         
   1   9   9        819.17        830.12        26.34 o                         
   2   9   9        681.58        721.20        24.22 o                         
   3   9   9        557.57        598.92        29.57 o                         
  -5  10   9         48.53         48.36         7.74 o                         
  -4  10   9        134.26        158.27        10.61 o                         
  -3  10   9         48.48         27.91         6.39 o                         
  -2  10   9         56.05         30.65         6.42 o                         
  -1  10   9        254.06        252.79        14.49 o                         
   0  10   9        356.37        413.42        18.32 o                         
   1  10   9         73.76         64.72        12.95 o                         
   2  10   9         14.74         11.96         5.93 o                         
  -6  -9  10        156.06        204.55        20.50 o                         
  -5  -9  10          2.34          6.03         5.17 o                         
  -4  -9  10        112.05        158.96        16.91 o                         
  -3  -9  10        170.23        162.02        33.34 o                         
  -2  -9  10         49.27         50.80         7.58 o                         
  -1  -9  10         93.90         91.80        10.31 o                         
   0  -9  10         96.37         76.91        12.52 o                         
  -7  -8  10        297.25        294.17        23.35 o                         
  -6  -8  10        800.73        785.87        39.02 o                         
  -5  -8  10       1320.87       1350.68        36.66 o                         
  -4  -8  10        526.74        554.65        21.27 o                         
  -3  -8  10        135.42        141.46        11.72 o                         
  -2  -8  10        117.56        102.83        10.26 o                         
  -1  -8  10        180.90        167.98        12.35 o                         
   0  -8  10        104.02         69.79        16.44 o                         
   1  -8  10        164.18        178.68        18.02 o                         
   2  -8  10        168.72        181.63        17.75 o                         
   3  -8  10        904.74        898.81        39.53 o                         
  -9  -7  10         99.65         90.16        14.56 o                         
  -8  -7  10         14.18          7.21         9.46 o                         
  -7  -7  10        105.72         95.46        13.72 o                         
  -6  -7  10         63.88         65.33        12.62 o                         
  -5  -7  10         34.60         32.47         6.91 o                         
  -4  -7  10        127.86        146.98        11.53 o                         
  -3  -7  10         49.75         62.59         8.07 o                         
  -2  -7  10         38.54         35.13         8.99 o                         
  -1  -7  10         23.03          5.59         6.21 o                         
   0  -7  10        204.79        213.00        12.92 o                         
   1  -7  10         14.69          8.52         6.38 o                         
   2  -7  10         16.02          6.14         6.11 o                         
   3  -7  10         47.20         28.52         8.42 o                         
   4  -7  10        260.12        225.52        23.12 o                         
  -9  -6  10        468.07        523.74        31.04 o                         
  -8  -6  10       1331.57       1460.77        53.89 o                         
  -7  -6  10       1261.04       1347.56        50.83 o                         
  -6  -6  10       2105.31       2154.52        49.26 o                         
  -5  -6  10       1855.85       1830.11        44.15 o                         
  -4  -6  10       1493.61       1596.92        39.70 o                         
  -3  -6  10        799.22        877.80        17.40 o                         
  -2  -6  10        726.92        725.21        17.81 o                         
  -1  -6  10        604.63        556.65        12.74 o                         
   0  -6  10        131.89        114.71         7.56 o                         
   1  -6  10        472.29        528.56        14.19 o                         
   2  -6  10        902.09        943.76        21.61 o                         
   3  -6  10       1053.02       1028.22        27.95 o                         
   4  -6  10       2073.89       2016.71        48.73 o                         
   5  -6  10       1546.92       1504.43        41.23 o                         
 -10  -5  10        146.52        102.21        15.64 o                         
  -9  -5  10        713.51        717.85        34.83 o                         
  -8  -5  10        180.28        211.36        19.73 o                         
  -7  -5  10        162.04        170.05        18.15 o                         
  -6  -5  10        115.22        126.86        15.60 o                         
  -5  -5  10         54.98         56.70         5.01 o                         
  -4  -5  10         14.21          9.02         3.06 o                         
  -3  -5  10        224.45        220.50         7.63 o                         
  -2  -5  10        118.45        100.93         5.68 o                         
  -1  -5  10          3.61         -0.34         3.19 o                         
   0  -5  10        217.84        184.29         7.50 o                         
   1  -5  10        434.90        445.72        14.42 o                         
   2  -5  10         90.53        110.17         7.50 o                         
   3  -5  10         76.28         68.75         6.08 o                         
   4  -5  10         58.48         67.61         6.37 o                         
   5  -5  10         75.29         59.93         6.11 o                         
   6  -5  10         97.33        121.07        11.16 o                         
 -11  -4  10        561.01        556.39        32.21 o                         
 -10  -4  10        631.06        614.34        44.73 o                         
  -9  -4  10       1237.73       1277.87        49.16 o                         
  -8  -4  10       1723.36       1827.72        61.74 o                         
  -7  -4  10       2317.36       2398.58        52.85 o                         
  -6  -4  10       1364.55       1367.41        25.38 o                         
  -5  -4  10       1807.84       1769.82        27.56 o                         
  -4  -4  10       1397.30       1413.23        23.59 o                         
  -3  -4  10       1783.56       1838.00        28.91 o                         
  -2  -4  10       2722.68       2761.29        40.55 o                         
  -1  -4  10       1001.37        922.93        18.00 o                         
   0  -4  10       1060.70       1019.02        19.21 o                         
   1  -4  10       1270.75       1328.83        27.01 o                         
   2  -4  10       1309.34       1335.85        27.29 o                         
   3  -4  10       1598.59       1640.39        32.45 o                         
   4  -4  10       1321.10       1280.86        27.53 o                         
   5  -4  10        737.12        711.38        19.18 o                         
   6  -4  10       1200.30       1250.19        41.31 o                         
 -11  -3  10         52.86         41.91        11.17 o                         
 -10  -3  10        195.98        185.82        18.02 o                         
  -9  -3  10        265.81        247.23        20.17 o                         
  -8  -3  10        207.93        200.42        17.85 o                         
  -7  -3  10         99.03         90.15         8.58 o                         
  -6  -3  10        486.55        477.58        10.82 o                         
  -5  -3  10        328.09        334.03        11.14 o                         
  -4  -3  10        215.74        225.35         7.64 o                         
  -3  -3  10        138.31        125.48         6.24 o                         
  -2  -3  10        903.88        863.71        19.22 o                         
  -1  -3  10        351.55        353.58         9.94 o                         
   0  -3  10        128.58        102.23         9.14 o                         
   1  -3  10        122.27         96.96        11.66 o                         
   2  -3  10         95.19         76.92         6.89 o                         
   3  -3  10          0.97         -0.81         3.26 o                         
   4  -3  10         32.85         33.30         4.90 o                         
   5  -3  10         84.08         55.57        11.27 o                         
   6  -3  10         74.19         59.87         7.67 o                         
   7  -3  10        406.27        404.03        14.86 o                         
 -10  -2  10         47.41         30.47         9.63 o                         
  -9  -2  10        716.43        685.11        32.48 o                         
  -8  -2  10        398.06        429.46        24.49 o                         
  -7  -2  10        376.47        386.62        10.53 o                         
  -6  -2  10        381.56        383.31        11.98 o                         
  -5  -2  10         41.78         37.74         3.62 o                         
  -4  -2  10         56.10         47.87         4.05 o                         
  -3  -2  10       1468.94       1530.56        25.21 o                         
  -2  -2  10       1883.37       1879.52        58.62 o                         
  -1  -2  10        773.37        780.61        15.75 o                         
   0  -2  10        583.06        591.96        14.11 o                         
   1  -2  10       1612.18       1626.55        38.69 o                         
   2  -2  10       1494.42       1533.29        33.00 o                         
   3  -2  10        418.50        422.90        13.38 o                         
   4  -2  10         41.90         34.37         4.67 o                         
   5  -2  10         73.29         59.63         7.08 o                         
   6  -2  10        177.64        161.29        20.30 o                         
   7  -2  10        645.06        650.59        21.01 o                         
 -11  -1  10         44.95         31.51        10.60 o                         
 -10  -1  10        186.67        171.93        17.21 o                         
  -9  -1  10        392.41        408.82        23.62 o                         
  -8  -1  10         47.39         57.34         4.26 o                         
  -7  -1  10         10.79         14.97         4.44 o                         
  -6  -1  10        113.79        105.38         5.58 o                         
  -5  -1  10         74.67         60.86         4.83 o                         
  -4  -1  10         40.33         33.51         3.63 o                         
  -3  -1  10         10.20         13.32         3.47 o                         
  -2  -1  10         23.60         22.55         3.32 o                         
  -1  -1  10        234.78        221.56         8.07 o                         
   0  -1  10        237.45        260.68        10.04 o                         
   1  -1  10        398.14        379.88        12.32 o                         
   2  -1  10        512.01        491.37        17.29 o                         
   3  -1  10        337.29        345.54        12.63 o                         
   4  -1  10        146.92        129.00         8.32 o                         
   5  -1  10        103.18         86.32         8.81 o                         
   6  -1  10        311.89        296.30        12.57 o                         
   7  -1  10          4.93         -1.08         6.48 o                         
 -11   0  10        886.51        937.80        40.57 o                         
 -10   0  10        870.74        873.29        22.73 o                         
  -9   0  10       1107.95       1102.65        26.84 o                         
  -8   0  10       3593.26       3617.93        58.91 o                         
  -7   0  10       1559.26       1608.15        25.53 o                         
  -6   0  10       1248.90       1275.04        22.91 o                         
  -5   0  10       1462.54       1470.78        23.85 o                         
  -4   0  10       2581.25       2483.06        42.69 o
[truncated: 52,813 more chars]
